# Supplementary material for: Chromatin interaction maps reveal genetic regulation for quantitative traits in maize
Source: Nat Commun. 2019 Jun 14;10:2632. doi: 10.1038/s41467-019-10602-5 (PMC6572838; doi:10.1038/s41467-019-10602-5)
Supplement: Supplementary file 4 — Supplementary Data 1–5 [file 41467_2019_10602_MOESM4_ESM.xlsx]

## Sheet: Supplementary Data 1
Supplementary Data 1. RNAPII mediated chromatin interaction clusters.
interaction summary	anchor site 1			anchor site 2			interaction information
interaction ID	chromosome	left	right	chromosome	left	right	Number of Paired-End reads between anchor site 1 and anchor site 2
1	1	559265	560351	1	572739	573892	6
2	1	560476	562315	1	571102	573436	18
3	1	1014861	1016787	1	1029217	1030869	8
4	1	1015389	1017110	1	1027101	1029085	8
5	1	1021025	1022100	1	1037718	1038833	3
6	1	1021442	1022565	1	1033219	1034233	4
7	1	1023176	1024766	1	1033151	1034677	7
8	1	1023841	1024805	1	1035926	1036841	3
9	1	1027145	1028209	1	1038195	1039248	4
10	1	1027650	1028543	1	1065705	1066975	3
11	1	1027770	1028702	1	1035733	1036682	4
12	1	1029455	1030493	1	1065654	1066961	6
13	1	1030237	1031614	1	1067932	1068758	4
14	1	1030962	1032100	1	1065939	1067358	6
15	1	1031135	1032247	1	1070195	1071112	5
16	1	1033059	1034189	1	1069877	1071181	4
17	1	1033111	1035272	1	1065049	1068145	11
18	1	1033219	1033719	1	1494097	1494625	3
19	1	1034185	1035281	1	1068656	1069612	4
20	1	1035315	1040390	1	1064227	1069158	49
21	1	1035439	1036525	1	1069656	1070248	3
22	1	1038221	1039767	1	1056763	1058094	4
23	1	1843490	1844536	1	1942744	1944037	4
24	1	1943383	1944372	1	2026562	2027118	3
25	1	2021033	2022427	1	2033751	2034362	4
26	1	2021056	2021586	1	2032325	2033277	3
27	1	2026221	2026749	1	207079288	207079788	3
28	1	2026455	2026955	1	10619011	10619539	4
29	1	2113019	2114162	1	2154298	2155598	4
30	1	2153201	2154399	1	2161727	2162743	3
31	1	2153656	2160368	1	2164843	2171110	63
32	1	2529923	2531126	1	2633393	2634598	3
33	1	2628217	2629541	1	2774997	2775790	3
34	1	2810414	2812187	1	2827213	2828622	6
35	1	2811628	2812501	1	2889959	2890732	3
36	1	2813225	2814085	1	2879879	2880502	3
37	1	2813491	2814644	1	2822281	2823503	4
38	1	2826202	2826789	1	2871011	2871992	3
39	1	2826519	2827627	1	2876701	2877929	3
40	1	2826534	2827417	1	2878118	2879252	3
41	1	2827116	2828540	1	2881392	2882176	5
42	1	2827679	2829533	1	2876480	2878246	6
43	1	2877514	2878380	1	2888081	2888950	3
44	1	2879276	2880119	1	2890469	2891645	4
45	1	2879544	2880528	1	2889294	2890256	3
46	1	2884140	2885531	1	2892248	2894513	8
47	1	2889136	2890218	1	2959809	2960907	4
48	1	2891604	2892155	1	2990985	2991893	3
49	1	2894257	2895242	1	2933515	2934568	3
50	1	2935080	2936302	1	2959897	2960936	3
51	1	2959086	2962973	1	2967857	2974933	51
52	1	2960342	2961791	1	2975308	2976636	6
53	1	2974600	2976489	1	2991160	2992464	5
54	1	2974740	2976269	1	2995486	2996954	7
55	1	2975062	2975737	1	2992655	2993237	3
56	1	2975457	2978241	1	2989132	2990822	25
57	1	2976707	2978073	1	2997942	2998615	4
58	1	2976748	2978481	1	2991070	2994158	25
59	1	2977182	2978436	1	2994336	2995820	5
60	1	3103491	3110414	1	3117272	3124375	89
61	1	3115140	3115640	1	23497905	23498431	4
62	1	3118640	3119151	1	218000198	218000698	3
63	1	3134208	3135526	1	3175431	3176670	3
64	1	3164185	3164776	1	3176426	3177304	3
65	1	3230928	3233073	1	3272590	3274339	8
66	1	3232317	3233269	1	3278832	3280055	4
67	1	3232858	3233967	1	3288619	3290005	4
68	1	3269666	3281405	1	3281393	3290231	171
69	1	3274337	3275577	1	3290583	3292516	5
70	1	3280744	3281704	1	3291461	3292143	3
71	1	3282045	3283336	1	3291295	3292271	3
72	1	3292253	3293950	1	3377111	3378099	5
73	1	3292439	3293195	1	3379688	3380470	3
74	1	3439657	3440176	1	3744263	3744763	3
75	1	3444215	3445481	1	3483989	3484611	3
76	1	3452277	3453410	1	3486128	3487890	8
77	1	3453375	3454820	1	3488449	3489344	5
78	1	3453451	3454573	1	3486487	3487735	4
79	1	3476713	3477675	1	3484891	3485927	4
80	1	3482507	3483076	1	297441270	297441770	3
81	1	3488892	3489693	1	3542269	3543302	3
82	1	3545485	3547118	1	3555016	3557407	10
83	1	3547491	3548534	1	3556034	3557222	3
84	1	3556347	3557909	1	3650569	3652396	9
85	1	3556470	3557896	1	3572701	3573502	3
86	1	3556789	3557816	1	3654561	3655855	3
87	1	3557405	3558282	1	3658516	3660241	4
88	1	3572547	3573596	1	3797901	3798613	3
89	1	3660044	3661075	1	3774269	3775146	3
90	1	3660174	3660768	1	3775715	3776654	3
91	1	3739248	3740492	1	3771293	3772461	3
92	1	3740986	3741771	1	3797180	3798298	4
93	1	3741183	3742156	1	3773501	3774228	3
94	1	3742543	3743991	1	3805095	3805965	4
95	1	3742563	3745725	1	3771236	3774599	19
96	1	3744743	3745899	1	3769110	3770358	4
97	1	3773895	3775290	1	3804144	3805325	5
98	1	3773944	3774975	1	3805332	3806191	3
99	1	3774334	3777017	1	3796937	3799141	13
100	1	3774605	3776028	1	3844687	3846132	4
101	1	3775436	3776673	1	3805376	3806327	3
102	1	3776306	3777374	1	3803417	3804532	3
103	1	3808479	3809253	1	3845797	3846838	3
104	1	3967868	3968796	1	4112259	4113029	3
105	1	3971443	3975595	1	3980325	3985006	34
106	1	3978429	3979296	1	4109836	4110424	3
107	1	3980979	3982465	1	4114877	4116364	5
108	1	4109739	4110505	1	4118047	4119044	4
109	1	4110795	4112178	1	4120074	4121700	5
110	1	4120828	4121638	1	4139655	4140712	3
111	1	4121400	4122549	1	4141730	4143243	4
112	1	4127839	4129909	1	4140910	4142627	14
113	1	4130742	4131940	1	4140395	4141238	3
114	1	4131789	4132443	1	4141484	4142182	4
115	1	4140715	4141215	1	15401136	15401646	3
116	1	4140958	4141502	1	29236539	29237039	4
117	1	4141063	4142137	1	4220740	4221417	3
118	1	4148350	4150603	1	4220192	4222621	12
119	1	4220402	4226631	1	4232690	4243332	158
120	1	4220694	4222060	1	4249239	4250436	5
121	1	4221313	4222074	1	4250694	4251676	3
122	1	4221792	4222493	1	4281282	4281982	3
123	1	4498468	4499478	1	4537882	4538737	3
124	1	4591760	4593107	1	4718219	4719423	5
125	1	4721335	4722234	1	4730698	4731899	3
126	1	4722859	4723526	1	4733724	4734423	3
127	1	4733789	4734526	1	4838518	4839503	4
128	1	4733969	4735016	1	4833408	4834771	4
129	1	4900846	4901773	1	5101080	5102000	3
130	1	4911545	4912674	1	4924403	4925751	5
131	1	4913176	4913967	1	4923571	4924542	3
132	1	4980045	4981504	1	5096282	5098105	8
133	1	4984497	4985681	1	5096520	5098147	5
134	1	4987501	4988638	1	5096259	5097151	4
135	1	4988286	4989303	1	5098299	5099559	4
136	1	5094581	5097083	1	5104157	5105881	12
137	1	5094802	5102736	1	5105968	5111800	58
138	1	5097736	5100293	1	5115139	5116487	8
139	1	5100297	5101349	1	5112167	5113332	4
140	1	5111921	5112421	1	5124034	5124626	3
141	1	5117200	5117988	1	5126635	5127640	3
142	1	5117316	5118466	1	5128746	5129823	3
143	1	5127315	5128308	1	5144177	5145398	3
144	1	5128090	5129220	1	5161111	5162385	3
145	1	5135666	5136399	1	5160967	5161899	6
146	1	5143631	5145306	1	5159408	5162656	15
147	1	5159832	5161044	1	5168415	5169323	3
148	1	5160249	5161204	1	5204094	5204747	4
149	1	5160368	5162176	1	5206228	5207550	7
150	1	5160706	5161630	1	5171171	5172311	3
151	1	5160718	5161730	1	5331487	5332265	3
152	1	5161688	5163265	1	5172041	5173473	5
153	1	5168020	5170615	1	5202017	5204327	18
154	1	5168227	5174419	1	5204596	5210304	62
155	1	5171252	5171831	1	5202688	5203551	3
156	1	5209102	5210136	1	5306442	5307682	3
157	1	5328108	5328798	1	5413687	5414663	3
158	1	5328307	5329970	1	5411781	5413005	8
159	1	5330570	5331386	1	5413982	5414854	3
160	1	5330968	5332143	1	5411493	5412891	5
161	1	5411817	5415027	1	5424781	5429540	22
162	1	5412388	5414196	1	5421798	5423330	7
163	1	5413769	5414348	1	5423552	5424468	4
164	1	5414537	5415339	1	5423962	5424743	3
165	1	5415091	5415997	1	5426402	5427256	5
166	1	5415403	5416181	1	5423538	5424731	3
167	1	5416911	5419231	1	5427617	5429202	8
168	1	5419579	5420108	1	5697979	5698788	3
169	1	5435051	5435904	1	5471268	5472271	4
170	1	5435493	5437061	1	5464261	5466210	7
171	1	5436188	5437043	1	5463033	5463893	4
172	1	5467332	5475958	1	5478225	5491838	154
173	1	5473682	5474761	1	5492305	5493001	4
174	1	5476894	5481527	1	5486757	5492484	58
175	1	5477489	5478846	1	5493658	5495112	4
176	1	5483485	5485077	1	5493127	5494273	4
177	1	5493265	5494813	1	5526378	5527173	4
178	1	5495413	5496750	1	5525105	5526704	8
179	1	5495576	5496346	1	5522468	5523316	3
180	1	5496764	5497950	1	5524859	5525745	8
181	1	5497534	5499123	1	5519326	5520834	5
182	1	5498434	5501809	1	5524396	5527296	18
183	1	5500214	5500947	1	5523657	5524264	3
184	1	5500267	5501369	1	5516848	5518323	6
185	1	5519063	5519763	1	5528323	5530205	4
186	1	5522152	5525814	1	5531975	5534207	10
187	1	5525893	5527908	1	5594862	5596359	7
188	1	5526325	5527228	1	5534341	5535305	4
189	1	5527389	5528388	1	5662109	5662842	3
190	1	5532403	5533000	1	5609552	5610394	3
191	1	5536847	5539419	1	5594105	5595957	12
192	1	5595130	5597869	1	5613164	5614920	11
193	1	5595755	5597056	1	5659907	5660621	4
194	1	5595946	5597594	1	5609025	5610596	8
195	1	5600603	5602223	1	5613094	5615166	9
196	1	5601190	5602864	1	5610497	5612106	5
197	1	5603202	5605840	1	5613345	5615089	7
198	1	5605268	5606129	1	5662731	5663955	4
199	1	5606550	5607242	1	5659769	5660675	3
200	1	5606663	5607474	1	5662907	5663591	3
201	1	5608316	5609531	1	5659052	5659597	3
202	1	5609833	5610950	1	5655023	5656404	3
203	1	5609912	5610700	1	5657425	5658274	4
204	1	5610758	5611631	1	5700158	5700735	3
205	1	5611132	5612360	1	5660916	5661712	3
206	1	5612588	5616213	1	5652942	5658208	38
207	1	5612709	5615818	1	5659580	5663656	37
208	1	5613896	5615866	1	5699070	5700232	7
209	1	5614414	5615431	1	5658387	5659537	5
210	1	5659673	5660235	1	5700462	5701140	4
211	1	5661264	5662416	1	5697656	5698293	3
212	1	5661463	5662235	1	5703229	5704315	3
213	1	5661941	5663182	1	5699025	5700091	4
214	1	5802506	5804057	1	5811183	5812774	7
215	1	5803909	5805359	1	5813312	5814285	3
216	1	5946818	5947857	1	6066836	6067966	3
217	1	5947530	5948089	1	28225930	28226430	4
218	1	6069498	6069998	1	6308029	6308580	3
219	1	6158934	6160291	1	6238589	6239520	4
220	1	6236743	6241979	1	6248184	6251322	35
221	1	6237635	6238145	1	6274590	6275090	3
222	1	6238731	6240370	1	6273651	6275221	6
223	1	6239132	6239973	1	6247007	6247983	3
224	1	6240247	6241662	1	6272255	6273042	3
225	1	6242512	6256140	1	6267708	6278199	226
226	1	6247046	6247742	1	6292076	6293081	5
227	1	6251170	6255367	1	6260106	6264159	52
228	1	6251278	6252308	1	6294592	6295110	3
229	1	6252871	6255743	1	6290471	6293759	20
230	1	6260110	6264158	1	6268952	6273616	52
231	1	6261650	6262888	1	6273747	6275004	4
232	1	6270774	6278118	1	6290208	6294676	46
233	1	6273543	6275325	1	6294968	6296605	7
234	1	6274282	6274988	1	6319843	6320845	3
235	1	6293975	6294516	1	6323648	6324289	3
236	1	6294529	6295422	1	6326243	6327380	4
237	1	6295323	6296143	1	6316043	6316851	3
238	1	6295727	6298438	1	6308327	6312018	20
239	1	6308933	6310957	1	6318513	6321059	12
240	1	6310346	6311491	1	6323689	6324329	3
241	1	6328514	6329750	1	6406923	6407663	3
242	1	6541934	6542761	1	6765118	6765918	3
243	1	6770422	6771443	1	6784986	6785991	3
244	1	6826330	6827929	1	6836661	6838981	15
245	1	6826775	6827937	1	6835348	6836493	6
246	1	6828352	6830899	1	6837504	6840235	15
247	1	6912638	6913493	1	7033548	7034578	3
248	1	7033689	7035137	1	7043289	7044384	4
249	1	7062120	7063135	1	7074154	7075043	3
250	1	7065970	7066913	1	7074257	7075461	3
251	1	7074288	7076618	1	7143176	7144579	10
252	1	7078908	7079823	1	7146086	7147464	5
253	1	7143821	7144460	1	7181186	7182234	3
254	1	7296538	7301076	1	7309640	7313057	21
255	1	7301522	7302765	1	7309946	7311250	7
256	1	7304244	7305397	1	7312606	7313591	3
257	1	7307665	7308515	1	7339550	7340469	3
258	1	7312322	7313416	1	7338795	7339792	4
259	1	7339368	7340117	1	7356952	7358222	5
260	1	7343766	7346611	1	7357724	7360047	13
261	1	7354785	7355803	1	7390090	7390832	3
262	1	7355667	7356895	1	7554041	7554697	3
263	1	7357747	7359072	1	7394154	7394756	3
264	1	7358010	7359365	1	7389184	7390438	5
265	1	7456318	7456874	1	7554690	7555824	3
266	1	7457146	7458142	1	7496432	7497221	3
267	1	7491905	7493284	1	7553447	7554874	3
268	1	7554292	7555122	1	7563919	7565064	3
269	1	7970986	7973859	1	7980724	7984533	18
270	1	7983621	7984698	1	8047855	8048639	4
271	1	8033420	8034024	1	8045428	8046309	3
272	1	8045118	8045618	1	8286509	8287056	3
273	1	8047421	8048387	1	8055994	8056946	3
274	1	8056352	8057232	1	8115556	8116134	3
275	1	8115806	8117139	1	8128313	8129426	4
276	1	8116186	8116764	1	8125221	8125832	3
277	1	8118277	8119369	1	8162292	8163435	3
278	1	8118812	8120322	1	8159192	8160068	5
279	1	8119389	8120683	1	8162053	8163413	5
280	1	8119652	8120985	1	8128203	8129535	6
281	1	8127480	8128566	1	8151362	8152625	5
282	1	8152103	8152698	1	8280727	8281244	3
283	1	8152727	8154655	1	8162066	8164744	10
284	1	8156989	8158325	1	8284595	8285479	3
285	1	8158506	8159082	1	8288967	8289644	3
286	1	8159186	8160350	1	8281527	8282657	5
287	1	8162320	8163435	1	8285062	8285781	3
288	1	8162504	8163230	1	8279562	8280258	3
289	1	8163250	8166270	1	8242268	8244324	10
290	1	8243757	8245357	1	8286488	8287560	5
291	1	8279921	8281151	1	8289501	8290678	4
292	1	8281350	8282393	1	8291006	8292133	3
293	1	8281500	8282608	1	8310430	8311833	5
294	1	8284569	8285435	1	8310704	8312086	3
295	1	8284928	8285904	1	8304609	8305972	3
296	1	8285288	8286418	1	8308564	8309404	3
297	1	8285489	8286011	1	95842728	95843228	3
298	1	8286059	8288398	1	8309421	8312707	11
299	1	8287016	8287629	1	8303882	8304961	3
300	1	8287173	8287792	1	8307950	8308758	3
301	1	8288519	8289672	1	8308504	8309442	5
302	1	8289879	8291637	1	8306814	8309724	12
303	1	8290059	8293094	1	8301132	8304013	22
304	1	8290639	8291144	1	8300030	8300533	3
305	1	8291503	8292304	1	8311465	8312263	3
306	1	8294883	8295546	1	8308269	8309512	3
307	1	8298570	8299792	1	8307709	8308507	3
308	1	8302116	8303158	1	8310645	8312724	7
309	1	8312659	8313159	1	15059968	15060503	3
310	1	8372984	8374071	1	8487390	8488503	3
311	1	8376525	8377851	1	8492303	8493792	5
312	1	8376744	8377666	1	8488362	8488954	4
313	1	8419706	8421318	1	8487986	8490207	6
314	1	8467648	8469365	1	8485393	8487277	10
315	1	8467818	8468727	1	8487435	8488395	4
316	1	8486176	8486798	1	8574845	8575621	3
317	1	8553446	8554248	1	8666666	8667647	3
318	1	8557050	8557785	1	8661754	8662511	3
319	1	8595289	8596877	1	8669402	8671616	6
320	1	8595693	8596440	1	8661671	8662372	3
321	1	8665491	8667822	1	8679013	8681243	9
322	1	8665644	8667467	1	8674662	8675431	5
323	1	8666055	8667246	1	8677424	8678177	3
324	1	8668630	8669671	1	8678763	8680031	3
325	1	8672102	8672639	1	43332365	43332865	3
326	1	9011842	9018116	1	9112342	9119958	69
327	1	9012965	9014123	1	9110803	9112206	3
328	1	9013743	9014528	1	9120834	9121597	3
329	1	9015500	9016358	1	9120641	9121764	3
330	1	9016609	9017647	1	9120135	9121139	4
331	1	9112937	9113472	1	9229641	9230599	3
332	1	9118670	9119901	1	9159741	9160635	5
333	1	9154737	9155706	1	9163336	9164433	3
334	1	9159594	9161059	1	9230102	9231347	5
335	1	9163115	9163955	1	9268443	9269630	3
336	1	9163303	9165005	1	9229624	9231084	9
337	1	9163305	9164455	1	9235549	9236320	3
338	1	9259090	9260175	1	9341273	9342520	4
339	1	9341376	9352645	1	9400826	9411659	159
340	1	9341603	9343879	1	9353127	9354544	7
341	1	9344859	9345781	1	9352965	9353855	3
342	1	9352716	9354375	1	9402481	9404896	8
343	1	9352903	9355109	1	9367558	9369752	8
344	1	9353507	9356324	1	9401266	9402346	13
345	1	9354293	9355125	1	9409844	9410593	3
346	1	9354627	9355507	1	9402957	9403857	3
347	1	9354992	9356364	1	9406067	9406769	3
348	1	9407518	9408324	1	9424136	9425077	3
349	1	9982831	9985262	1	9995565	9997443	10
350	1	9985882	9987857	1	9994887	9998273	13
351	1	10149556	10150791	1	10159342	10160712	4
352	1	10152491	10153258	1	10161986	10162623	4
353	1	10162905	10163606	1	10297289	10297795	3
354	1	10265493	10266889	1	10296395	10297969	6
355	1	10348235	10351247	1	10357541	10359842	22
356	1	10350062	10351199	1	10524384	10525619	3
357	1	10492844	10494932	1	10503932	10505570	9
358	1	10572115	10573136	1	10615648	10617129	4
359	1	10572469	10573290	1	10617699	10618691	4
360	1	10572623	10573267	1	10613927	10615239	3
361	1	10613752	10618654	1	10684030	10687298	27
362	1	10613952	10616263	1	10679609	10683064	16
363	1	10614231	10615115	1	10625990	10626865	3
364	1	10616984	10619830	1	10678591	10682935	28
365	1	10617708	10618979	1	10682936	10683929	3
366	1	10620638	10621776	1	10679544	10680129	3
367	1	10620659	10621982	1	10682349	10683603	4
368	1	10621122	10621881	1	10680398	10681203	3
369	1	10622155	10622812	1	10679733	10680750	5
370	1	10857651	10858780	1	10874127	10875131	3
371	1	11014300	11015265	1	11044336	11045304	3
372	1	11015554	11016372	1	11042913	11043961	3
373	1	11145115	11149618	1	11155251	11161191	45
374	1	11157388	11158636	1	11300042	11301317	4
375	1	11157835	11158343	1	11299246	11299746	3
376	1	11161678	11162645	1	11303202	11304023	3
377	1	11303545	11305009	1	11364134	11365442	5
378	1	11594068	11595926	1	11661798	11663828	8
379	1	11636738	11637873	1	11664005	11665401	5
380	1	11664317	11665784	1	11740348	11741115	3
381	1	11666278	11667227	1	11717960	11719049	3
382	1	11723383	11725222	1	11739589	11741372	6
383	1	12132601	12133644	1	12142118	12143697	5
384	1	12133136	12134199	1	12144629	12145542	3
385	1	12134057	12135481	1	12142907	12144051	4
386	1	12139937	12140850	1	12177166	12178245	4
387	1	12141673	12143038	1	12175235	12176082	4
388	1	12141922	12143190	1	12179078	12179940	4
389	1	12144131	12145329	1	12174420	12175481	4
390	1	12145987	12149731	1	12173685	12177205	21
391	1	12147628	12148803	1	12170816	12171581	3
392	1	12147748	12148903	1	12177563	12178706	4
393	1	12149185	12149964	1	12180855	12181781	3
394	1	12173587	12176416	1	12294521	12297541	16
395	1	12175244	12176170	1	12292216	12293164	4
396	1	12176428	12183257	1	12291235	12297745	84
397	1	12293991	12295443	1	12331605	12332700	4
398	1	12294474	12295077	1	12338859	12339597	3
399	1	12294531	12295085	1	12340861	12341772	3
400	1	12295552	12297995	1	12337514	12340974	16
401	1	12295707	12299297	1	12331686	12335861	42
402	1	12296868	12297545	1	12330187	12331094	3
403	1	12296942	12298101	1	12353813	12354783	3
404	1	12297769	12298735	1	12330207	12330956	3
405	1	12333153	12344538	1	12352554	12361745	122
406	1	12338777	12339544	1	12369977	12370982	3
407	1	12338831	12339582	1	12363164	12364150	3
408	1	12339570	12340700	1	12373519	12374074	3
409	1	12340478	12341173	1	12367117	12368058	3
410	1	12341724	12342762	1	12368635	12369417	4
411	1	12342023	12343093	1	12367487	12368463	5
412	1	12352398	12361281	1	12363419	12375653	219
413	1	12353978	12354840	1	12375729	12377115	3
414	1	12355942	12357152	1	12376776	12377688	4
415	1	12363634	12365829	1	12373967	12376756	14
416	1	12375262	12376412	1	12398173	12398996	3
417	1	12376298	12377257	1	12385462	12386363	3
418	1	12376470	12377505	1	12398321	12399208	4
419	1	12444741	12450869	1	12501240	12509708	77
420	1	12447925	12448798	1	12510175	12511313	4
421	1	12449452	12450233	1	12492783	12493966	3
422	1	12503734	12504869	1	12512308	12513436	3
423	1	12503960	12505479	1	12514612	12515609	4
424	1	12546294	12547039	1	12615266	12616129	3
425	1	12548453	12550524	1	12589834	12591332	7
426	1	12549412	12550392	1	12615915	12616707	4
427	1	12657679	12658670	1	12708578	12709617	4
428	1	12679433	12680992	1	12708863	12710174	4
429	1	12681826	12682614	1	12710287	12710977	3
430	1	12713035	12713723	1	12767591	12768272	3
431	1	12714393	12715096	1	12765994	12766850	3
432	1	12793994	12794494	1	281000505	281001070	3
433	1	13051187	13052887	1	13063236	13064548	7
434	1	13142456	13144214	1	13158934	13160818	8
435	1	13144438	13146616	1	13158073	13160109	15
436	1	13158361	13159986	1	13170645	13172227	5
437	1	13159575	13160352	1	13168395	13169055	3
438	1	13161928	13162783	1	13183120	13183993	3
439	1	13168285	13170811	1	13178114	13180062	12
440	1	13576135	13577125	1	13589376	13590667	4
441	1	13823795	13825326	1	13863006	13864434	4
442	1	13865529	13866446	1	13900512	13901637	4
443	1	13865770	13866796	1	13899166	13900465	3
444	1	13866018	13866851	1	13901871	13902542	3
445	1	13866861	13869326	1	13901051	13902875	10
446	1	14002244	14003405	1	14012233	14013384	4
447	1	14012854	14021945	1	14024941	14032386	103
448	1	14030023	14031366	1	14211950	14213279	5
449	1	14212855	14213649	1	14311425	14312241	3
450	1	14320694	14321581	1	14334828	14335803	3
451	1	14321117	14322925	1	14332758	14334455	6
452	1	14831493	14834926	1	14844151	14846315	23
453	1	14889332	14889832	1	53177284	53177814	3
454	1	15014789	15023107	1	15058945	15071239	136
455	1	15016415	15017360	1	15071989	15072600	3
456	1	15026585	15027860	1	15060153	15061284	3
457	1	15059983	15060701	1	15068731	15069583	3
458	1	15060299	15060808	1	16958610	16959110	3
459	1	15076073	15077164	1	15159549	15160510	3
460	1	15122518	15123841	1	15175167	15176125	4
461	1	15156728	15160727	1	15175163	15178656	24
462	1	15159977	15161016	1	15174614	15175131	3
463	1	15161332	15163001	1	15177807	15180021	9
464	1	15161523	15163755	1	15174841	15177595	14
465	1	15176050	15177559	1	15190689	15192178	8
466	1	15176284	15177421	1	15310085	15311023	3
467	1	15177118	15177920	1	15402455	15403086	3
468	1	15177127	15178194	1	15189716	15190435	3
469	1	15177624	15178321	1	15400481	15401183	3
470	1	15177791	15178506	1	15238698	15239454	3
471	1	15177891	15178599	1	15309528	15310975	5
472	1	15304179	15305218	1	15320576	15321487	3
473	1	15305203	15306253	1	15317573	15318227	3
474	1	15305218	15305963	1	15387638	15388850	5
475	1	15305322	15306757	1	15320794	15322052	6
476	1	15305611	15306647	1	15322651	15323809	4
477	1	15307040	15307938	1	15321303	15322881	4
478	1	15387571	15393213	1	15398806	15406318	62
479	1	15393280	15394221	1	15403341	15404440	3
480	1	16015532	16018524	1	16037803	16040814	27
481	1	16017075	16018386	1	16042238	16043313	5
482	1	16017264	16018021	1	16049137	16050301	3
483	1	16018764	16020160	1	16042154	16043522	4
484	1	16041681	16042801	1	16140943	16142293	3
485	1	16232530	16233839	1	16303980	16305456	5
486	1	16706580	16707214	1	16728004	16728973	4
487	1	16709610	16710576	1	16722107	16723022	3
488	1	16711494	16713146	1	16722525	16723586	6
489	1	16714549	16715589	1	16723143	16724215	6
490	1	16722948	16724334	1	16747869	16749011	5
491	1	16723558	16724375	1	16744382	16745402	4
492	1	16949492	16950272	1	16977481	16978862	4
493	1	16950630	16952221	1	16960901	16962943	9
494	1	16953171	16954663	1	16964726	16966371	5
495	1	16953213	16954791	1	16973759	16975265	5
496	1	16954870	16956702	1	16964515	16967269	15
497	1	16954980	16955584	1	16973867	16975132	4
498	1	16955449	16956050	1	16969140	16970457	5
499	1	16958830	16960136	1	16976359	16977602	4
500	1	16959140	16960647	1	16967908	16969910	8
501	1	16961556	16962874	1	16979569	16980308	4
502	1	16965335	16970685	1	16974197	16980681	47
503	1	16972926	16973772	1	17148355	17149425	3
504	1	16974612	16975112	1	93137595	93138135	3
505	1	16975776	16976724	1	17159178	17160142	3
506	1	17061982	17062830	1	17147949	17148970	3
507	1	17062339	17063740	1	17155126	17156613	6
508	1	17062396	17063506	1	17141466	17142280	4
509	1	17063058	17063863	1	17157277	17157928	3
510	1	17063060	17063886	1	17139284	17140412	3
511	1	17136019	17150115	1	17146721	17165191	406
512	1	17137147	17138057	1	17145408	17146540	4
513	1	17139138	17140274	1	17840356	17842048	5
514	1	17147940	17149362	1	17840357	17841545	5
515	1	17151965	17152857	1	17840413	17841403	3
516	1	17155663	17156736	1	17839083	17839798	3
517	1	17156124	17156855	1	17840464	17841386	4
518	1	17156963	17158161	1	17840381	17841693	5
519	1	17156981	17157692	1	17930330	17931720	3
520	1	17157091	17158224	1	17314073	17315178	4
521	1	17157128	17158017	1	17166107	17167326	4
522	1	17164178	17165324	1	17186376	17188086	8
523	1	17166168	17167198	1	17187318	17188505	4
524	1	17471477	17472356	1	17840320	17841291	3
525	1	17611859	17612447	1	17699540	17700558	3
526	1	17695600	17699738	1	17706450	17710231	32
527	1	17697420	17698064	1	17705070	17706443	4
528	1	17699775	17701117	1	17708275	17709828	6
529	1	17708330	17708830	1	17839320	17839860	3
530	1	17806627	17807822	1	17838843	17839890	3
531	1	17837176	17844122	1	17928085	17932984	89
532	1	17838588	17839373	1	17944775	17945622	3
533	1	17840521	17842243	1	17939868	17941050	6
534	1	17840666	17841579	1	19593878	19595168	3
535	1	17840904	17841452	1	18190276	18190834	3
536	1	17841028	17842186	1	17945511	17946491	3
537	1	17940371	17941232	1	17948269	17949491	3
538	1	17941282	17942840	1	17972128	17973047	4
539	1	17945677	17949625	1	17958204	17962113	32
540	1	17948507	17949497	1	17968196	17969021	3
541	1	17959633	17961013	1	17971761	17973700	5
542	1	17959758	17962708	1	17969420	17971524	12
543	1	17961174	17963051	1	17974331	17976421	7
544	1	17963228	17965073	1	17972188	17973925	7
545	1	17965188	17966748	1	17984131	17985709	5
546	1	17968298	17969403	1	17978510	17979764	4
547	1	17971827	17972852	1	17980441	17980969	3
548	1	17972237	17973205	1	17988089	17989109	4
549	1	17972271	17973750	1	17981097	17981782	5
550	1	17972375	17973426	1	17989913	17991845	6
551	1	17972471	17973865	1	17982037	17983572	6
552	1	17972812	17974095	1	18005299	18005883	4
553	1	17974450	17977457	1	17983949	17987380	17
554	1	17975365	17976797	1	17988474	17989987	4
555	1	17978316	17979394	1	17987094	17987982	4
556	1	17980735	17981744	1	18003660	18004547	3
557	1	17986914	17987677	1	18001430	18002106	3
558	1	17987798	17988619	1	18000430	18001180	3
559	1	17987957	17989410	1	18002984	18004562	5
560	1	18018942	18020142	1	18029633	18030652	5
561	1	18020781	18022123	1	18029706	18030645	4
562	1	18030025	18030525	1	40765435	40765942	3
563	1	18030104	18030604	1	18949287	18949828	3
564	1	18030321	18031603	1	18038787	18040364	8
565	1	18046691	18047639	1	18189526	18190197	4
566	1	18051110	18052442	1	18145807	18146990	4
567	1	18320890	18321640	1	18451484	18452204	3
568	1	18379777	18380716	1	18451722	18452695	3
569	1	18525515	18526804	1	18598848	18599725	3
570	1	18615225	18616058	1	18759442	18760036	3
571	1	18759037	18761085	1	18770104	18771970	11
572	1	18968718	18970483	1	19023504	19025863	9
573	1	19022883	19023504	1	19436247	19436814	3
574	1	19295634	19296328	1	19312350	19313600	3
575	1	19314174	19315087	1	19594428	19595191	3
576	1	19435603	19439454	1	19588024	19596618	62
577	1	19437386	19438880	1	19565429	19566736	10
578	1	19437440	19438564	1	19596622	19597656	4
579	1	19437689	19438728	1	19570199	19571373	4
580	1	19437702	19438578	1	19501848	19502530	3
581	1	19438184	19439039	1	19566992	19568014	3
582	1	19565849	19568228	1	19585901	19587607	9
583	1	19566009	19566849	1	19595381	19596371	3
584	1	19569075	19571568	1	19585702	19590618	35
585	1	19569113	19570095	1	19583951	19584797	3
586	1	19587810	19589108	1	19597533	19598610	4
587	1	19593729	19598794	1	19657147	19659993	31
588	1	19595528	19596305	1	19665235	19666230	3
589	1	19596377	19597177	1	19655013	19656106	3
590	1	19828156	19829126	1	19905823	19906649	3
591	1	19885782	19886393	1	19908106	19908837	4
592	1	19889043	19890089	1	19905578	19906454	3
593	1	19889080	19890118	1	19906684	19907285	4
594	1	19965979	19966738	1	20027996	20028996	3
595	1	20006438	20009561	1	20020201	20023156	20
596	1	20007555	20008406	1	20027181	20028515	4
597	1	20009562	20011296	1	20019778	20022216	12
598	1	20021259	20022085	1	20028981	20029890	3
599	1	20021283	20022517	1	20030646	20031278	3
600	1	20028221	20028868	1	20106878	20107409	3
601	1	20031480	20032904	1	20106865	20107557	5
602	1	20032850	20033734	1	20108699	20109706	4
603	1	20538623	20539965	1	20546963	20547791	6
604	1	20539024	20540256	1	20612917	20613639	3
605	1	21186574	21192751	1	21196852	21201202	49
606	1	21200704	21201803	1	21289424	21290432	3
607	1	21718356	21720341	1	21769286	21771438	9
608	1	21718748	21719843	1	21771986	21773354	6
609	1	21761827	21762977	1	21770696	21771919	3
610	1	21763239	21765637	1	21772065	21774467	20
611	1	21763978	21765951	1	21775265	21777072	8
612	1	21776485	21777234	1	21978378	21979520	3
613	1	21858712	21859973	1	21980301	21981557	3
614	1	21981755	21983020	1	22009470	22010468	4
615	1	21981890	21982761	1	22007442	22008464	3
616	1	21982454	21987539	1	21995444	21999008	23
617	1	21994837	21997015	1	22007108	22009398	13
618	1	21997519	21998303	1	22007332	22008259	3
619	1	22005780	22006626	1	22060098	22061014	3
620	1	22006756	22008141	1	22059099	22059937	3
621	1	22007427	22008523	1	22056795	22057987	3
622	1	22007429	22011742	1	22050583	22054471	27
623	1	22011454	22012288	1	22060136	22061177	3
624	1	22014275	22017371	1	22051451	22053919	15
625	1	22017385	22018095	1	22051787	22052758	3
626	1	22018599	22019651	1	22051614	22052883	7
627	1	22052272	22053713	1	22061600	22062882	5
628	1	22061730	22062303	1	22268294	22268794	3
629	1	22663632	22664869	1	22734814	22735682	4
630	1	22667988	22668786	1	22734447	22735297	3
631	1	22731843	22732899	1	22838887	22839577	3
632	1	22736920	22738403	1	22837031	22838128	6
633	1	22737420	22738570	1	22839064	22840092	4
634	1	22738573	22741095	1	22836447	22839933	21
635	1	22739498	22740769	1	22815553	22816851	3
636	1	22739673	22741438	1	22813528	22815316	17
637	1	22740035	22740713	1	22841487	22842542	3
638	1	22740397	22741135	1	22840084	22841292	3
639	1	22740503	22741522	1	22846793	22847607	3
640	1	22837714	22839792	1	22881170	22883601	12
641	1	22838462	22839792	1	22878186	22879590	8
642	1	22838686	22839749	1	22879845	22881013	5
643	1	22840027	22844704	1	22877028	22880628	43
644	1	22840880	22842195	1	22890847	22892527	5
645	1	22841325	22842616	1	22882041	22883375	4
646	1	22842472	22845158	1	22872812	22875274	16
647	1	22843246	22844825	1	22888609	22890022	6
648	1	22883955	22884455	1	58055527	58056066	3
649	1	22967203	22968411	1	23008183	23009241	3
650	1	23006284	23007176	1	23026283	23027859	5
651	1	23008035	23009675	1	23022513	23023776	5
652	1	23008318	23009699	1	23025360	23026395	3
653	1	23011966	23012916	1	23026754	23027899	3
654	1	23027007	23027789	1	23116982	23117708	3
655	1	23268306	23269833	1	23321551	23322700	4
656	1	23619010	23619777	1	23627595	23628987	3
657	1	23884975	23885888	1	23959302	23960135	3
658	1	23961662	23964353	1	23974084	23975919	17
659	1	23982219	23983183	1	24010874	24012117	3
660	1	24008224	24009538	1	24331266	24332176	3
661	1	24010507	24012763	1	24131092	24132955	8
662	1	24011871	24013321	1	24298303	24299876	7
663	1	24013070	24014887	1	24128425	24130333	11
664	1	24308159	24309267	1	24332938	24334109	4
665	1	24311634	24313487	1	24331519	24332702	6
666	1	24328235	24337803	1	24409581	24422323	152
667	1	24778088	24779027	1	24946870	24948149	4
668	1	24820011	24820869	1	24946427	24947519	3
669	1	25115226	25115839	1	25151696	25152605	3
670	1	25154526	25155503	1	25306997	25307756	3
671	1	25305804	25306747	1	25547503	25548543	3
672	1	25305953	25306945	1	25316358	25317478	5
673	1	25581272	25583641	1	25631539	25634928	29
674	1	25732077	25733251	1	25758130	25758866	3
675	1	25737527	25742971	1	25755389	25761849	49
676	1	25741011	25742571	1	25763113	25764955	6
677	1	25741405	25742820	1	25753847	25754984	5
678	1	25743652	25744880	1	25758491	25759589	3
679	1	25743821	25744665	1	25759655	25760363	3
680	1	25743900	25745672	1	25753273	25755401	12
681	1	25743979	25745354	1	25757340	25758363	4
682	1	25744499	25745609	1	25755956	25757153	6
683	1	25744888	25745523	1	25760902	25761760	3
684	1	25745572	25746639	1	25759287	25760663	6
685	1	25745806	25747288	1	25756540	25758582	8
686	1	25753342	25758890	1	25763567	25768414	34
687	1	25767206	25768145	1	25796303	25797437	3
688	1	25768637	25769482	1	25791075	25792140	3
689	1	25768959	25769549	1	25789949	25790496	3
690	1	25769047	25769857	1	25803244	25803997	3
691	1	25916734	25917530	1	25926796	25927982	4
692	1	25916897	25917521	1	25924572	25925172	3
693	1	25919443	25920613	1	25928150	25928936	4
694	1	26006525	26007541	1	26045799	26046467	3
695	1	26043223	26044220	1	26130439	26131072	3
696	1	26129662	26132865	1	26138794	26141422	13
697	1	26601059	26601823	1	26608888	26610192	3
698	1	26602787	26604330	1	26612924	26614753	8
699	1	27274428	27275307	1	27283721	27284306	3
700	1	27283179	27284810	1	27291067	27293716	12
701	1	27295875	27297534	1	27306075	27307414	4
702	1	27306205	27307138	1	27316273	27317434	3
703	1	27306964	27307926	1	27326997	27328086	3
704	1	27307203	27308278	1	27319071	27320428	5
705	1	27308566	27311256	1	27321935	27324253	15
706	1	27309741	27311500	1	27319003	27321499	20
707	1	27312423	27313520	1	28802002	28803301	3
708	1	27313161	27314750	1	27322176	27324044	9
709	1	27410874	27411987	1	27585154	27586078	3
710	1	27686026	27687097	1	27695156	27696525	3
711	1	27699737	27700268	1	27831288	27831788	3
712	1	27700653	27701415	1	27743593	27744810	3
713	1	27743332	27744649	1	27829794	27830904	3
714	1	27745407	27746024	1	27822634	27823793	5
715	1	27746242	27747328	1	27822556	27823683	3
716	1	27818786	27820094	1	27829903	27831002	4
717	1	27820696	27826876	1	27831191	27840587	156
718	1	28085331	28086618	1	28107444	28108268	5
719	1	28096469	28097542	1	28106602	28107946	5
720	1	28107227	28108872	1	28169605	28170584	5
721	1	28107678	28108702	1	28230540	28231507	3
722	1	28109330	28110348	1	28168216	28169567	6
723	1	28391780	28393113	1	28399761	28401850	8
724	1	28392918	28393982	1	28405698	28406242	3
725	1	28568207	28569350	1	28577926	28578941	4
726	1	28575070	28579653	1	28611914	28615844	38
727	1	28575594	28580182	1	28608543	28611881	37
728	1	28613520	28614902	1	28713855	28715109	3
729	1	28613638	28615206	1	28642048	28643805	5
730	1	28637871	28638820	1	28656307	28657108	3
731	1	28641569	28644503	1	28651002	28653705	28
732	1	28642086	28644044	1	28653725	28655694	9
733	1	28642111	28642977	1	28715042	28715645	3
734	1	28644581	28645434	1	28800618	28801449	3
735	1	28650898	28652296	1	28801500	28802788	4
736	1	28652331	28653171	1	28802507	28803802	3
737	1	28789340	28792835	1	28798769	28801784	20
738	1	28794760	28796195	1	28803823	28805038	3
739	1	28797678	28803339	1	28824103	28828596	79
740	1	28800441	28801563	1	28834389	28835994	4
741	1	28800747	28801566	1	28808642	28809773	3
742	1	28803413	28810684	1	28823428	28827436	79
743	1	28803622	28804190	1	28827553	28828364	3
744	1	28825234	28827082	1	28834810	28836172	8
745	1	29001899	29003503	1	29046016	29047312	6
746	1	29407948	29408968	1	29616642	29617399	3
747	1	29429851	29430872	1	29449655	29450774	7
748	1	29430076	29431362	1	29451798	29453396	5
749	1	29448818	29450542	1	29791506	29792655	4
750	1	29496152	29497649	1	29508001	29509544	4
751	1	29512044	29514888	1	29613603	29616959	16
752	1	29611040	29619748	1	29669377	29678067	113
753	1	29676211	29677762	1	29784559	29786361	11
754	1	29676367	29677438	1	29792392	29793397	3
755	1	29676584	29677658	1	29789662	29791414	4
756	1	29786132	29786987	1	29831372	29832145	3
757	1	29789279	29790642	1	29829040	29830081	3
758	1	29791363	29794034	1	29828577	29830843	8
759	1	29795162	29796290	1	29828900	29830077	4
760	1	29827968	29829857	1	29838111	29839640	10
761	1	29828943	29830180	1	29955379	29956189	5
762	1	29830644	29832071	1	29870647	29872740	6
763	1	29831206	29832554	1	29955264	29956476	6
764	1	30477481	30478888	1	30517276	30518309	5
765	1	30559934	30560897	1	30611585	30612474	3
766	1	30609521	30610786	1	30794026	30795115	5
767	1	30613869	30614644	1	30967991	30968646	3
768	1	30969052	30972920	1	30977862	30983512	60
769	1	30970479	30972372	1	31039437	31041844	11
770	1	30981346	30982753	1	31040332	31041394	4
771	1	30983628	30984603	1	31041244	31041809	3
772	1	31040427	31041208	1	31051464	31052251	3
773	1	31208177	31209845	1	31216382	31218241	10
774	1	31355071	31356308	1	31364285	31365427	3
775	1	31356348	31357416	1	31365924	31366868	3
776	1	32143010	32144175	1	32156272	32157235	3
777	1	32350438	32351915	1	32359402	32361182	6
778	1	32354462	32355339	1	32364007	32364715	3
779	1	32366382	32367086	1	32432877	32433688	3
780	1	32430088	32430929	1	32438722	32440012	3
781	1	32472142	32473556	1	32503232	32504607	5
782	1	32502953	32504408	1	32525204	32526510	8
783	1	32523969	32525363	1	32601988	32603004	4
784	1	32524201	32525849	1	32605405	32607296	6
785	1	32525620	32527324	1	32601968	32603452	5
786	1	32525890	32526565	1	32605601	32606841	3
787	1	32592950	32593894	1	32602263	32602955	3
788	1	32613409	32614188	1	32803999	32805122	3
789	1	32801512	32804434	1	32816087	32818986	18
790	1	32802729	32804542	1	32819524	32821407	7
791	1	32804958	32805494	1	32817222	32818260	3
792	1	32806197	32809634	1	32815581	32819386	37
793	1	32815967	32817068	1	32932168	32933378	4
794	1	32816713	32819361	1	32856994	32858504	14
795	1	32817373	32818230	1	32932114	32933555	3
796	1	32818559	32819608	1	32860764	32861354	3
797	1	32818802	32819750	1	32859909	32860748	3
798	1	32857017	32857517	1	199651825	199652372	3
799	1	33036624	33037894	1	33117496	33118587	3
800	1	33043732	33044978	1	33114939	33116053	4
801	1	33118113	33118930	1	33149844	33150675	4
802	1	33147639	33148417	1	33294774	33296205	5
803	1	33147889	33148813	1	33298491	33299388	3
804	1	33148585	33150618	1	33295025	33296530	13
805	1	33295315	33296976	1	33304774	33307153	9
806	1	33305208	33306032	1	33446360	33447469	3
807	1	33490632	33491509	1	33543848	33544786	3
808	1	33544036	33544846	1	33590553	33591945	3
809	1	33544836	33545410	1	33600262	33600867	3
810	1	33711906	33712863	1	33737995	33739506	4
811	1	33713097	33713670	1	33737949	33738871	3
812	1	33738288	33739128	1	33746571	33747261	3
813	1	33751314	33751814	1	39402812	39403321	3
814	1	33751993	33752749	1	33778175	33778773	3
815	1	33752305	33753391	1	33788499	33789405	3
816	1	33754163	33758647	1	33775857	33778845	50
817	1	33754605	33755938	1	33994910	33995877	4
818	1	33790109	33791209	1	33799242	33800296	4
819	1	33948668	33949915	1	34033085	34034029	3
820	1	33997561	33998450	1	34029687	34030908	4
821	1	33999434	34001291	1	34031053	34033396	8
822	1	33999503	34000263	1	34029583	34030638	3
823	1	34000356	34001922	1	34029339	34030899	5
824	1	34032842	34033523	1	34138550	34139477	4
825	1	34137287	34138322	1	34149549	34150908	4
826	1	34137399	34138561	1	34151663	34153031	5
827	1	34144660	34146046	1	34222266	34223265	3
828	1	34145387	34146419	1	34154213	34155126	3
829	1	34147330	34150144	1	34219790	34223125	14
830	1	34148089	34149061	1	34212691	34213588	3
831	1	34148524	34150102	1	34215284	34215978	5
832	1	34150307	34155371	1	34215232	34220101	40
833	1	34151400	34152420	1	34220868	34221605	3
834	1	34152218	34153820	1	34210245	34211989	8
835	1	34153680	34154498	1	34214100	34215058	4
836	1	34153923	34154817	1	34220153	34220798	3
837	1	34154881	34156012	1	34210828	34212122	4
838	1	34155000	34157105	1	34212681	34214869	11
839	1	34509846	34510586	1	34541534	34542338	3
840	1	34691227	34692598	1	34704484	34706197	5
841	1	34898402	34899795	1	34958310	34959328	3
842	1	34959744	34969786	1	34970838	34980567	119
843	1	35249313	35249909	1	35276496	35277479	3
844	1	35252686	35253334	1	35277055	35278362	3
845	1	35256601	35257770	1	35274463	35276093	5
846	1	35258074	35260984	1	35274389	35276848	11
847	1	35263836	35265412	1	35275323	35276810	7
848	1	35267442	35268810	1	35275797	35276713	4
849	1	35278082	35278833	1	36684248	36685139	4
850	1	35475590	35477347	1	35504886	35507480	9
851	1	35492976	35493790	1	35504821	35505824	3
852	1	35493076	35493671	1	35501802	35503087	3
853	1	35772710	35774056	1	35817094	35818497	4
854	1	35788486	35789357	1	35815835	35816858	3
855	1	35789825	35790353	1	35816093	35817309	3
856	1	35942539	35947692	1	35962884	35970899	59
857	1	35943044	35947607	1	35955642	35962721	93
858	1	36046871	36047485	1	36147964	36148829	3
859	1	36109120	36109671	1	36140968	36141766	3
860	1	36109177	36109729	1	36141949	36142449	3
861	1	36215796	36216720	1	36255762	36256500	3
862	1	36216022	36216826	1	36248754	36249519	3
863	1	36245663	36246766	1	36254227	36255444	6
864	1	36482635	36483552	1	36510128	36510917	3
865	1	36484751	36486207	1	36506116	36508644	8
866	1	36486407	36487049	1	36507706	36508497	3
867	1	37477182	37478509	1	37499828	37501227	4
868	1	37480039	37481728	1	37499073	37501138	9
869	1	37843828	37845160	1	37915852	37917420	5
870	1	37844041	37845129	1	37918169	37919169	3
871	1	37844830	37845999	1	37907105	37908108	5
872	1	37907215	37908235	1	37915379	37916752	5
873	1	37916250	37917814	1	37924689	37926158	9
874	1	38341265	38342418	1	38403494	38404823	3
875	1	38403370	38404705	1	38513464	38514929	6
876	1	38403389	38404640	1	38524290	38525664	5
877	1	38403549	38404655	1	38449270	38449996	3
878	1	38449169	38449685	1	38581898	38582398	3
879	1	38453845	38456661	1	38513339	38515818	15
880	1	38454239	38455257	1	38519284	38520518	4
881	1	38455250	38455782	1	38524381	38525349	3
882	1	38455383	38456455	1	38518402	38519365	5
883	1	38455447	38457704	1	38519483	38522009	12
884	1	38455692	38457321	1	38515952	38517436	9
885	1	38456661	38457816	1	38526581	38527482	3
886	1	38456705	38457826	1	38513588	38514752	12
887	1	38456759	38457382	1	38525326	38526329	3
888	1	38513769	38515845	1	38523593	38525158	9
889	1	38513901	38514471	1	38526356	38527574	3
890	1	38514506	38517133	1	38525198	38528096	15
891	1	38515582	38516459	1	38586952	38588003	3
892	1	38517360	38518428	1	38526163	38527838	6
893	1	38519310	38519883	1	38588295	38589239	3
894	1	38519609	38520780	1	38590251	38591390	3
895	1	38519904	38526349	1	38580466	38583083	25
896	1	38526486	38528750	1	38579993	38582446	12
897	1	38588554	38589915	1	38641679	38642954	4
898	1	38598073	38598972	1	38643143	38644388	5
899	1	38643495	38644366	1	38696970	38697969	3
900	1	38643521	38645465	1	38687109	38689566	10
901	1	38644363	38645293	1	38690271	38691304	3
902	1	38646094	38647250	1	38684247	38685645	4
903	1	38690003	38690537	1	38906862	38907362	4
904	1	38697727	38698472	1	38902657	38903361	3
905	1	38703979	38705209	1	38733664	38734664	3
906	1	38903877	38907864	1	38912996	38917655	31
907	1	38908307	38909893	1	38916646	38917711	7
908	1	38913478	38914837	1	38994908	38995789	3
909	1	38913880	38914746	1	38975374	38975904	3
910	1	38914789	38915728	1	38970001	38970645	3
911	1	38915839	38916688	1	38971529	38972264	3
912	1	38972226	38972926	1	38998123	38998934	3
913	1	38975942	38976793	1	38994060	38995182	4
914	1	39085941	39089993	1	39098591	39101789	28
915	1	39090164	39092732	1	39099764	39101590	14
916	1	39091177	39093039	1	39103586	39105941	16
917	1	39104654	39106082	1	39163055	39164190	4
918	1	39216731	39217498	1	39409184	39409805	3
919	1	39231636	39232680	1	39242113	39244242	6
920	1	39245650	39247061	1	39390323	39391327	3
921	1	39390809	39391910	1	39401873	39402687	4
922	1	39392378	39403064	1	39404824	39412064	150
923	1	39392929	39395459	1	39402184	39403772	15
924	1	39394430	39394930	1	295773336	295773891	4
925	1	39395355	39396050	1	39415718	39416365	3
926	1	39399970	39400470	1	42760534	42761068	4
927	1	39400472	39404907	1	39413570	39417198	38
928	1	39401740	39402786	1	39420301	39421255	3
929	1	39403159	39403983	1	39418627	39419577	3
930	1	39405172	39406327	1	39413910	39415044	7
931	1	39407142	39409147	1	39415902	39417201	8
932	1	39409061	39410458	1	39418298	39420522	9
933	1	39409459	39411665	1	39420598	39422611	12
934	1	39410397	39411355	1	39423326	39423845	3
935	1	39416735	39417235	1	46497534	46498069	4
936	1	39488211	39489602	1	39585863	39586990	4
937	1	39488378	39489532	1	39563929	39565809	5
938	1	39488546	39489784	1	39565847	39567250	4
939	1	39490486	39493867	1	39590383	39592518	22
940	1	39490879	39491742	1	39588381	39589329	3
941	1	39491636	39492190	1	39565840	39566723	3
942	1	39491643	39493867	1	39567498	39569380	8
943	1	39492089	39492889	1	39563250	39564353	4
944	1	39492539	39493983	1	39589190	39590270	3
945	1	39493514	39494409	1	39586864	39587424	3
946	1	39494317	39495241	1	39588858	39590210	5
947	1	39494456	39495589	1	39563073	39564507	4
948	1	39494779	39495905	1	39590976	39592928	9
949	1	39562678	39564062	1	39586217	39587018	4
950	1	39562886	39563403	1	39589843	39590343	3
951	1	39587236	39587736	1	39680570	39681091	3
952	1	39588540	39589719	1	39598105	39599881	5
953	1	39590545	39592213	1	39676581	39678473	6
954	1	39598766	39599791	1	39677350	39677998	3
955	1	39659180	39659765	1	39677584	39678114	3
956	1	39676147	39676961	1	39747237	39748262	3
957	1	39745557	39746904	1	39754476	39755483	5
958	1	40009266	40010517	1	40038337	40039168	4
959	1	40034636	40035144	1	40428796	40429296	3
960	1	40036377	40036877	1	226426943	226427476	4
961	1	40037597	40038268	1	40091598	40092758	3
962	1	40038194	40039201	1	40095439	40096402	3
963	1	40092552	40093407	1	40114864	40115859	3
964	1	40109269	40110384	1	40258558	40259441	3
965	1	40110897	40112177	1	40164047	40165407	4
966	1	40161169	40162230	1	40169357	40170536	3
967	1	40239561	40244963	1	40249904	40255108	41
968	1	40409019	40414193	1	40427494	40431837	55
969	1	40423231	40432103	1	40460653	40464797	101
970	1	40427609	40432883	1	40456595	40458538	35
971	1	40428107	40428968	1	97324760	97325260	3
972	1	40511096	40513025	1	40596375	40598062	9
973	1	40514707	40516773	1	40594440	40596245	9
974	1	40515178	40515925	1	40597258	40597896	3
975	1	40515441	40516611	1	40599273	40600495	4
976	1	40594369	40603100	1	40714490	40719727	56
977	1	40595001	40596038	1	40712118	40713383	4
978	1	40595837	40596800	1	40617434	40618243	3
979	1	40600963	40602145	1	40712501	40713560	3
980	1	40604162	40606505	1	40715142	40716851	11
981	1	40605087	40605685	1	40713221	40714525	4
982	1	40616072	40618681	1	40711720	40714099	13
983	1	40616972	40618943	1	40715959	40718680	13
984	1	40617620	40618695	1	40714826	40715625	3
985	1	40713016	40714094	1	40764923	40765695	6
986	1	40714963	40715919	1	40771704	40772839	3
987	1	40714988	40716952	1	40776047	40777610	5
988	1	40716531	40719918	1	40771514	40772927	29
989	1	40716827	40719693	1	40761977	40766121	29
990	1	40717579	40719198	1	40774120	40775925	6
991	1	40786497	40787694	1	40934401	40935185	3
992	1	40786674	40788384	1	40801470	40803308	7
993	1	40789603	40792180	1	40800519	40802400	15
994	1	40941413	40942035	1	41020120	41020868	3
995	1	41021724	41023270	1	41085333	41086354	6
996	1	41085108	41086115	1	41116239	41117509	6
997	1	41085653	41086585	1	41163663	41164924	3
998	1	41087649	41088696	1	41139441	41140248	3
999	1	41088588	41089492	1	41116223	41117096	6
1000	1	41089287	41090645	1	41139938	41141365	10
1001	1	41139583	41140472	1	41167105	41168252	3
1002	1	41139604	41140598	1	41158118	41158844	3
1003	1	41139660	41142156	1	41159848	41164555	41
1004	1	41140251	41141582	1	41453732	41455006	5
1005	1	41166927	41167775	1	41453776	41454760	3
1006	1	41168095	41168852	1	41252291	41253325	4
1007	1	41370331	41372203	1	41453540	41455261	9
1008	1	41456382	41457569	1	41590289	41590917	3
1009	1	41589058	41589858	1	41796681	41797889	3
1010	1	41590763	41591619	1	41699160	41699820	3
1011	1	41591826	41592736	1	41699032	41699782	4
1012	1	41593829	41594950	1	41697500	41698081	3
1013	1	41596426	41598615	1	41698238	41700033	9
1014	1	41599012	41600191	1	41698104	41699434	3
1015	1	41599527	41600293	1	41695778	41696387	3
1016	1	41600647	41601876	1	41700384	41701574	4
1017	1	41600831	41601795	1	41695765	41696666	3
1018	1	41600861	41601478	1	41699363	41700244	3
1019	1	41695485	41696039	1	189592357	189592857	5
1020	1	41699260	41700328	1	41722863	41723671	4
1021	1	41722818	41723547	1	41794455	41795297	3
1022	1	41792656	41793278	1	41802713	41803273	3
1023	1	41796146	41796836	1	41835878	41837137	3
1024	1	41831344	41832721	1	41844478	41845383	3
1025	1	41835224	41836044	1	41844252	41845127	4
1026	1	41847999	41849621	1	41897305	41898221	7
1027	1	41887147	41887725	1	41896647	41897228	3
1028	1	41891399	41891952	1	41899788	41900801	3
1029	1	41897418	41898581	1	42117526	42118406	4
1030	1	41897578	41898078	1	42788752	42789300	3
1031	1	41897638	41898692	1	42052256	42053189	3
1032	1	41898079	41898608	1	42116084	42116589	3
1033	1	41899083	41900073	1	42121906	42122988	3
1034	1	41900790	41901963	1	42052498	42053174	3
1035	1	42117159	42118116	1	42127279	42128632	6
1036	1	42118217	42119734	1	42127207	42128785	10
1037	1	42128099	42128939	1	42465463	42466140	3
1038	1	42431673	42432767	1	42455880	42457306	3
1039	1	42435679	42439022	1	42448176	42453862	41
1040	1	42435881	42436708	1	42455065	42455939	3
1041	1	42436193	42438215	1	42463714	42465591	9
1042	1	42437488	42438373	1	42454047	42455015	3
1043	1	42438092	42438665	1	42459874	42460374	3
1044	1	42439113	42443191	1	42449681	42455920	61
1045	1	42454126	42455097	1	42464744	42465689	4
1046	1	42455639	42457356	1	42464133	42466265	12
1047	1	42455801	42456407	1	42760838	42761402	3
1048	1	42459360	42460523	1	42758780	42759914	3
1049	1	42563402	42564242	1	42747620	42748473	3
1050	1	42746441	42747280	1	42760646	42761505	5
1051	1	42747387	42749357	1	42758622	42762144	15
1052	1	42748510	42749973	1	42762146	42763307	6
1053	1	42757507	42765496	1	42782696	42789913	132
1054	1	42762987	42763857	1	43291435	43292347	3
1055	1	42784629	42785244	1	43079705	43080471	3
1056	1	42786401	42787367	1	43079262	43080224	4
1057	1	42786991	42788119	1	43040127	43041260	6
1058	1	42787225	42788565	1	43044590	43045559	3
1059	1	42787449	42788268	1	43079049	43079712	3
1060	1	42790681	42791495	1	43080026	43080944	3
1061	1	43040331	43042114	1	43078539	43079781	5
1062	1	43040447	43041151	1	43082361	43083182	3
1063	1	43043504	43045959	1	43079039	43082153	18
1064	1	43044011	43045918	1	43082608	43084062	9
1065	1	43079111	43081811	1	43088693	43092177	20
1066	1	43079255	43079988	1	43290795	43291785	3
1067	1	43081094	43081882	1	43287431	43288255	3
1068	1	43082738	43083981	1	43105961	43106930	5
1069	1	43084387	43085168	1	43105128	43106313	4
1070	1	43085863	43087705	1	43105268	43107166	10
1071	1	43088249	43092414	1	43102785	43106802	36
1072	1	43285998	43286989	1	43343967	43344966	3
1073	1	43286328	43288137	1	43306539	43308112	12
1074	1	43286570	43287733	1	43311670	43312409	4
1075	1	43287164	43288587	1	43313848	43315140	4
1076	1	43287500	43288309	1	43304450	43305737	3
1077	1	43289180	43292637	1	43304684	43308143	33
1078	1	43289448	43290820	1	43314353	43315499	4
1079	1	43290596	43293029	1	43333860	43335375	8
1080	1	43306402	43307503	1	43332971	43334623	4
1081	1	43311341	43312574	1	43342025	43342994	3
1082	1	43312744	43314270	1	43331402	43332694	4
1083	1	43312766	43314088	1	43344592	43345429	4
1084	1	43316030	43318061	1	43332645	43334087	8
1085	1	43316975	43318726	1	43330844	43332297	10
1086	1	43328072	43337803	1	43341040	43349402	166
1087	1	43330357	43331360	1	43339531	43340581	4
1088	1	43331305	43331920	1	43356067	43356846	3
1089	1	43331580	43332500	1	43353572	43354730	3
1090	1	43331947	43333567	1	43355319	43358080	12
1091	1	43332767	43334224	1	43349889	43350769	5
1092	1	43333658	43335333	1	43355865	43358144	9
1093	1	43334126	43335251	1	43358350	43359921	6
1094	1	43341824	43342415	1	43351094	43351898	3
1095	1	43341930	43342567	1	43353310	43354093	3
1096	1	43344471	43345547	1	43359316	43360821	4
1097	1	43344898	43345398	1	53727506	53728106	3
1098	1	43344934	43345560	1	43357221	43358328	3
1099	1	43357287	43358245	1	43371554	43372704	4
1100	1	43358681	43360102	1	43371598	43372393	5
1101	1	43359725	43361136	1	43438414	43439937	6
1102	1	43362144	43362925	1	43372596	43373798	4
1103	1	43644002	43645579	1	43713915	43715659	6
1104	1	43713287	43716593	1	43721955	43725542	30
1105	1	43723732	43724777	1	43891737	43893073	4
1106	1	43724142	43725586	1	43830004	43830734	3
1107	1	43726590	43727719	1	43830748	43832102	4
1108	1	43823910	43825070	1	43891942	43892838	3
1109	1	43828837	43837066	1	43890085	43896184	73
1110	1	43831279	43832037	1	43911061	43911743	3
1111	1	43833554	43835028	1	43910662	43912395	4
1112	1	43833610	43834705	1	44011108	44011760	4
1113	1	43833787	43835636	1	43901198	43903162	8
1114	1	43893328	43894402	1	44008058	44009551	4
1115	1	43895039	43896126	1	43908343	43909569	6
1116	1	43900143	43905326	1	43910416	43914868	32
1117	1	43900671	43901666	1	43908727	43909599	3
1118	1	43900746	43902039	1	44009474	44010342	3
1119	1	43901737	43902997	1	44007000	44008033	6
1120	1	43902190	43903385	1	44010071	44010824	5
1121	1	43903409	43904491	1	44010075	44011090	3
1122	1	43903812	43905015	1	44012245	44013398	4
1123	1	43903860	43905092	1	44011195	44012217	3
1124	1	43904120	43905064	1	44008907	44009481	3
1125	1	43907580	43908348	1	44008780	44009898	3
1126	1	43907627	43908521	1	43999128	44000005	3
1127	1	43907940	43908828	1	44006871	44007754	3
1128	1	43908015	43909867	1	44001243	44002918	8
1129	1	43908111	43909216	1	44004845	44005834	3
1130	1	43908467	43909238	1	44007946	44008619	3
1131	1	43908648	43909416	1	43999072	43999853	3
1132	1	43909688	43912401	1	43999125	44000627	9
1133	1	43910664	43911403	1	44009525	44010545	3
1134	1	43913134	43914563	1	43998887	43999647	5
1135	1	43998417	44001923	1	44011658	44013784	18
1136	1	43998831	44000085	1	44007910	44009333	7
1137	1	44000396	44002431	1	44009028	44011419	10
1138	1	44012309	44012809	1	231049359	231049865	3
1139	1	44012655	44013673	1	44170300	44171431	3
1140	1	44356819	44357807	1	44365111	44366381	5
1141	1	44362893	44366160	1	44373281	44375415	13
1142	1	44510671	44511922	1	44532611	44533996	3
1143	1	44515782	44517260	1	44531782	44532999	6
1144	1	44517156	44518406	1	44526524	44527942	5
1145	1	44517306	44518437	1	44530529	44532886	8
1146	1	44517323	44519699	1	44533056	44534649	9
1147	1	44518503	44519225	1	44526522	44527218	3
1148	1	44521136	44527850	1	44531874	44538106	75
1149	1	44532833	44533596	1	44543864	44544579	3
1150	1	44534284	44539581	1	44553428	44556496	29
1151	1	44535238	44537364	1	44556737	44558325	6
1152	1	44721871	44725156	1	44730846	44734568	27
1153	1	44919088	44923340	1	44973261	44976332	25
1154	1	44974197	44975278	1	45116220	45117126	3
1155	1	44974566	44979060	1	44985398	44987627	40
1156	1	44975627	44976355	1	45108494	45109525	3
1157	1	44976566	44978338	1	45015923	45016916	6
1158	1	44986156	44987083	1	45106716	45107804	4
1159	1	45015992	45017393	1	45110936	45112811	5
1160	1	45016103	45016827	1	45106760	45107772	3
1161	1	45045222	45047123	1	45106021	45107469	14
1162	1	45045338	45046445	1	45111020	45111898	4
1163	1	45045740	45047056	1	45107665	45109045	5
1164	1	45046066	45046960	1	45169514	45170825	3
1165	1	45046523	45047431	1	45109098	45110144	4
1166	1	45060014	45063381	1	45104018	45110708	50
1167	1	45061124	45063018	1	45110891	45112393	10
1168	1	45103810	45109152	1	45114025	45117547	42
1169	1	45107185	45107708	1	60998472	60998972	3
1170	1	45107806	45109729	1	45170265	45171977	8
1171	1	45110980	45117989	1	45168436	45172142	64
1172	1	45111919	45112731	1	45536024	45536992	3
1173	1	45116595	45117170	1	45537854	45538748	3
1174	1	45276399	45277199	1	45285145	45286029	3
1175	1	45510818	45513955	1	45535224	45540337	40
1176	1	45511167	45512566	1	45572161	45573539	5
1177	1	45512653	45513615	1	45572456	45573721	5
1178	1	45536146	45540339	1	45570946	45574589	35
1179	1	45536295	45537349	1	45604993	45605548	3
1180	1	45542552	45543158	1	45571118	45572113	3
1181	1	45543235	45543811	1	45571176	45572037	3
1182	1	45544535	45545462	1	45571443	45572209	3
1183	1	45571621	45580738	1	45597367	45605851	104
1184	1	45578455	45580804	1	45593972	45596909	16
1185	1	45595694	45597395	1	45604042	45605193	5
1186	1	45602609	45603888	1	45723369	45724631	3
1187	1	45895220	45896058	1	45980501	45981504	3
1188	1	45985302	45986536	1	46010017	46011269	3
1189	1	45985822	45987016	1	46008141	46009503	3
1190	1	46014280	46015220	1	46179911	46180710	3
1191	1	46155905	46156946	1	46167625	46168345	3
1192	1	46169413	46171896	1	46178301	46180161	8
1193	1	46170607	46171681	1	46186542	46187498	4
1194	1	46179392	46181669	1	46193992	46195829	10
1195	1	46179488	46180781	1	46200093	46201041	3
1196	1	46187788	46188896	1	46375642	46376659	3
1197	1	46192689	46193372	1	46666380	46667015	3
1198	1	46372697	46373893	1	46383510	46384566	3
1199	1	46378925	46380322	1	46497633	46499214	8
1200	1	46379549	46380910	1	46389861	46391393	5
1201	1	46381987	46384587	1	46390047	46393683	17
1202	1	46388567	46389487	1	46643840	46644371	3
1203	1	46394087	46395825	1	46496256	46499197	18
1204	1	46496735	46497686	1	46954855	46955434	3
1205	1	46899898	46901674	1	46962567	46963945	6
1206	1	46902688	46904340	1	46960977	46963278	8
1207	1	46903316	46905039	1	46963328	46964705	5
1208	1	46903526	46904386	1	46965298	46966625	3
1209	1	46904528	46906450	1	46954763	46956935	9
1210	1	46962208	46963025	1	47026262	47027130	3
1211	1	47135104	47135613	1	47211493	47211993	3
1212	1	47142810	47143540	1	47150922	47151638	3
1213	1	47570961	47572501	1	47592281	47593217	4
1214	1	47577817	47579088	1	47591278	47592305	5
1215	1	47580393	47582254	1	47592247	47593116	5
1216	1	47582491	47584256	1	47591713	47592684	7
1217	1	47584301	47585203	1	47593093	47593784	3
1218	1	47585087	47586297	1	47594719	47595435	3
1219	1	47594027	47595215	1	47786804	47787852	4
1220	1	47594460	47595387	1	47730254	47731368	3
1221	1	47658694	47659463	1	295635746	295636360	3
1222	1	47730316	47732870	1	47742526	47745960	19
1223	1	47731657	47732633	1	47748462	47749443	4
1224	1	47732562	47733626	1	47741410	47742364	3
1225	1	47733060	47735085	1	47742535	47743749	9
1226	1	47746491	47747887	1	47789240	47790509	4
1227	1	47749009	47750443	1	47790002	47791664	4
1228	1	47751275	47752210	1	47789385	47790350	3
1229	1	47757979	47758494	1	47790953	47791631	3
1230	1	48122261	48123472	1	48142782	48143460	3
1231	1	48126568	48131469	1	48141558	48146439	36
1232	1	49061225	49062568	1	49087670	49088480	4
1233	1	49061449	49062922	1	49088908	49089938	4
1234	1	49601433	49602462	1	49610905	49611841	3
1235	1	49819525	49820379	1	49992395	49993281	3
1236	1	49819672	49820384	1	49990650	49991922	3
1237	1	49988998	49989885	1	49998126	49998939	3
1238	1	49989571	49990261	1	50028608	50029760	3
1239	1	49990864	49991607	1	50024112	50024826	3
1240	1	49991741	49992780	1	50027299	50028618	3
1241	1	49991802	49992490	1	50023911	50024658	3
1242	1	49992664	49993653	1	50031304	50032131	3
1243	1	50023370	50024296	1	50033328	50034515	3
1244	1	50864922	50865703	1	50879451	50881260	4
1245	1	51074511	51083384	1	51086324	51102627	407
1246	1	51076204	51077126	1	51123603	51124521	3
1247	1	51361676	51362789	1	51462704	51463437	3
1248	1	51462089	51462900	1	51471071	51471691	3
1249	1	51905323	51906570	1	51977465	51978269	4
1250	1	51905642	51907044	1	51978768	51980117	7
1251	1	51910694	51911737	1	51978890	51979718	4
1252	1	52170686	52171807	1	52262947	52264284	3
1253	1	52262410	52265359	1	52307885	52311943	31
1254	1	52263026	52263953	1	52498747	52499655	3
1255	1	52309443	52310234	1	52592361	52593247	4
1256	1	52499158	52501791	1	52508529	52510985	18
1257	1	52501688	52502466	1	52520043	52520915	4
1258	1	52503790	52505527	1	52516315	52517527	5
1259	1	52509029	52510089	1	52519280	52519897	3
1260	1	52518399	52519952	1	52588642	52590163	5
1261	1	52519057	52523390	1	52590645	52595149	35
1262	1	52519555	52520823	1	52586525	52587401	3
1263	1	52520735	52522545	1	52583516	52584829	5
1264	1	52521695	52522513	1	52582672	52583383	3
1265	1	52522634	52524070	1	52644919	52645961	4
1266	1	52522635	52523749	1	52583729	52585231	4
1267	1	52522934	52524541	1	52581955	52583525	11
1268	1	52522980	52524243	1	52586752	52588389	6
1269	1	52523397	52524914	1	52593557	52594603	11
1270	1	52523901	52524812	1	52580126	52581012	3
1271	1	52524279	52525904	1	52586992	52588781	6
1272	1	52581364	52582230	1	52595847	52596729	3
1273	1	52582236	52583020	1	52593774	52594785	3
1274	1	52584274	52585994	1	52593425	52594730	10
1275	1	52850076	52851554	1	52862041	52863226	4
1276	1	52850082	52855601	1	52871628	52879321	67
1277	1	52853076	52854126	1	52861846	52862641	3
1278	1	52862141	52863250	1	52876368	52877259	3
1279	1	52862586	52864110	1	52871543	52873134	8
1280	1	52939435	52940523	1	53032183	53033272	3
1281	1	52944278	52947924	1	53028232	53031310	16
1282	1	52945693	52946302	1	53031509	53032208	5
1283	1	53026672	53029480	1	53177101	53179740	11
1284	1	53027369	53028883	1	53144903	53146091	5
1285	1	53029646	53030446	1	53177114	53178265	3
1286	1	53030637	53031812	1	53144823	53146230	3
1287	1	53031352	53032591	1	53142296	53143934	8
1288	1	53144595	53145731	1	53179539	53181096	5
1289	1	53144935	53145531	1	53154836	53155961	3
1290	1	53177059	53182961	1	53188042	53194350	63
1291	1	53177239	53179416	1	53186296	53188028	14
1292	1	53180773	53181694	1	53298118	53298982	3
1293	1	53181489	53182028	1	53395380	53396217	3
1294	1	53186307	53187313	1	53310207	53311094	3
1295	1	53188615	53189471	1	53301489	53302528	3
1296	1	53190418	53191183	1	55258739	55259317	3
1297	1	53190469	53191338	1	53228978	53230009	3
1298	1	53191196	53192378	1	53309789	53310812	3
1299	1	53192114	53193032	1	53229037	53230639	6
1300	1	53295567	53296907	1	53308654	53309644	5
1301	1	53300974	53302095	1	53370353	53371617	3
1302	1	53309073	53310887	1	53366407	53367712	5
1303	1	53309172	53310149	1	53332425	53333073	3
1304	1	53309765	53310861	1	53331413	53332317	3
1305	1	53309917	53311045	1	53370281	53371153	5
1306	1	53310283	53311346	1	53368898	53370051	3
1307	1	53310391	53312538	1	53326816	53328569	10
1308	1	53326006	53334605	1	53365314	53373615	167
1309	1	53366598	53368505	1	53392668	53394217	7
1310	1	53369625	53373820	1	53392087	53396422	39
1311	1	53392593	53394707	1	53457418	53458795	6
1312	1	53393495	53395402	1	53454919	53456795	7
1313	1	53394943	53396109	1	53457004	53458226	3
1314	1	53395496	53396525	1	53452319	53453236	3
1315	1	53760774	53761698	1	53776234	53777052	4
1316	1	53872058	53873895	1	53882146	53886805	39
1317	1	53874576	53876196	1	53883279	53884735	5
1318	1	53875915	53876704	1	53885199	53886252	3
1319	1	53882277	53884199	1	53956221	53959739	19
1320	1	53883026	53884383	1	53954610	53955452	5
1321	1	53884290	53885232	1	53956576	53957143	3
1322	1	54024704	54028375	1	54034601	54038331	24
1323	1	54024774	54025831	1	54033702	54034455	4
1324	1	54261267	54265574	1	54295159	54299167	25
1325	1	54261703	54263891	1	54314963	54317193	16
1326	1	54264078	54266084	1	54314639	54316208	17
1327	1	54264100	54265045	1	54294216	54295129	4
1328	1	54264280	54265711	1	54316304	54317472	5
1329	1	54938890	54939698	1	55059585	55060831	3
1330	1	55059466	55060760	1	55108242	55109333	4
1331	1	55060323	55061384	1	55112539	55113304	3
1332	1	55177331	55178636	1	55243472	55245390	4
1333	1	55241372	55248894	1	55257353	55262401	210
1334	1	55241883	55248736	1	55369054	55377711	153
1335	1	55257604	55259282	1	55369198	55370853	5
1336	1	55257683	55261643	1	55374151	55377944	30
1337	1	55259742	55261321	1	55370625	55371481	6
1338	1	55259911	55261744	1	55368445	55370602	19
1339	1	55260246	55261492	1	55371728	55373189	5
1340	1	55371081	55372331	1	55455036	55455967	3
1341	1	55371929	55373435	1	55479428	55480624	5
1342	1	55483666	55485167	1	55560465	55561246	4
1343	1	55564885	55565937	1	55699587	55700447	4
1344	1	55699465	55700751	1	55933795	55934466	3
1345	1	55700187	55701516	1	55782983	55783901	3
1346	1	56038303	56039043	1	56144063	56144975	3
1347	1	56041002	56042847	1	56108603	56109936	6
1348	1	56042228	56043227	1	56106866	56107594	3
1349	1	56042238	56043865	1	56099769	56101124	6
1350	1	56042309	56043020	1	56101767	56102660	3
1351	1	56042666	56043711	1	56096290	56097251	5
1352	1	56042724	56043812	1	56095287	56096017	4
1353	1	56042791	56043359	1	56103188	56104200	3
1354	1	56042869	56043507	1	56098351	56098994	3
1355	1	56043699	56045196	1	56092511	56093873	5
1356	1	56043979	56045248	1	56096343	56097901	4
1357	1	56093913	56097748	1	56102978	56106958	26
1358	1	56096951	56097622	1	56107164	56108017	3
1359	1	56098716	56099666	1	56111189	56112112	3
1360	1	56099619	56100491	1	56109307	56110030	3
1361	1	56102604	56103300	1	56111056	56111949	3
1362	1	56102860	56104086	1	56146553	56147812	3
1363	1	56103746	56107649	1	56132347	56134369	22
1364	1	56109568	56111484	1	56139213	56141143	7
1365	1	56109714	56112704	1	56131639	56134685	20
1366	1	56110757	56111651	1	56396029	56396785	3
1367	1	56132880	56133938	1	56143053	56144907	6
1368	1	56147187	56148933	1	56213828	56214960	5
1369	1	56395641	56396454	1	56403264	56404825	4
1370	1	56911009	56911834	1	56918871	56920267	4
1371	1	56911985	56913619	1	56920842	56922589	8
1372	1	56912856	56913629	1	56975011	56976446	4
1373	1	56913932	56915095	1	56978648	56979563	4
1374	1	56914219	56915356	1	56977412	56978581	3
1375	1	56914343	56915133	1	56974717	56975560	3
1376	1	56916670	56918802	1	56976286	56978299	9
1377	1	56917717	56918651	1	56974973	56976025	3
1378	1	56918807	56924217	1	56974230	56982699	123
1379	1	56921368	56922297	1	56982858	56983546	3
1380	1	56975812	56976917	1	56999813	57000965	5
1381	1	56981442	56983200	1	57045479	57046689	5
1382	1	56982880	56983983	1	56996585	56998022	6
1383	1	56997487	56998408	1	57011426	57012163	3
1384	1	56999467	57002146	1	57011487	57012898	10
1385	1	57135510	57136380	1	57251131	57252184	3
1386	1	57467385	57468380	1	57488751	57489469	3
1387	1	57489190	57490660	1	57599434	57600728	4
1388	1	57595665	57597108	1	57649271	57650192	4
1389	1	57596308	57597465	1	57652054	57653486	5
1390	1	57599575	57600416	1	57647696	57648482	3
1391	1	57599780	57600750	1	57648857	57649716	3
1392	1	57660171	57661106	1	57697169	57697921	3
1393	1	57683309	57688273	1	57693282	57698848	76
1394	1	57689146	57690064	1	57698077	57698935	3
1395	1	57696640	57697787	1	57820598	57821407	3
1396	1	58054043	58055563	1	58179182	58180376	6
1397	1	58055544	58057289	1	58182839	58184306	5
1398	1	58057052	58058322	1	58177053	58178497	5
1399	1	58177247	58178983	1	58198604	58199683	5
1400	1	58180669	58181528	1	58198684	58199856	4
1401	1	58199065	58200445	1	58279420	58280430	3
1402	1	58271951	58273442	1	58280694	58281756	8
1403	1	58741722	58742530	1	58750963	58751605	3
1404	1	58742138	58742817	1	58750085	58750859	3
1405	1	58752914	58754339	1	58943114	58944758	7
1406	1	58931395	58932657	1	58943125	58943812	3
1407	1	58942773	58945884	1	58951630	58954611	24
1408	1	59030990	59031994	1	59071903	59072917	3
1409	1	59107055	59108959	1	59131033	59133441	14
1410	1	59107154	59108424	1	59134240	59135195	5
1411	1	59109256	59113684	1	59130684	59133831	31
1412	1	59110052	59113346	1	59134026	59136212	18
1413	1	59113689	59122025	1	59130388	59137096	99
1414	1	59406204	59411309	1	59415795	59422551	70
1415	1	60187391	60188970	1	60226353	60228308	8
1416	1	60326019	60327924	1	60335532	60338049	12
1417	1	60426326	60427872	1	60533651	60535704	12
1418	1	60427884	60431764	1	60533065	60536125	21
1419	1	60530279	60531524	1	60630097	60631179	7
1420	1	60532291	60533340	1	60747104	60748257	4
1421	1	60534008	60535014	1	60627886	60629067	5
1422	1	60534315	60535549	1	60630097	60631073	4
1423	1	60534677	60535653	1	60632977	60633791	4
1424	1	60535019	60536023	1	60627852	60628446	3
1425	1	60629753	60631725	1	60742865	60744337	10
1426	1	60630088	60631190	1	60872713	60874283	4
1427	1	60630504	60631610	1	60747128	60747771	4
1428	1	60632295	60636822	1	60742421	60748594	63
1429	1	60633719	60635281	1	60677315	60678224	5
1430	1	60661405	60662482	1	60743045	60745432	9
1431	1	60676772	60679756	1	60742173	60746367	45
1432	1	60677314	60678944	1	60746448	60749927	17
1433	1	60743000	60744812	1	60872286	60874967	19
1434	1	60743000	60749930	1	60877354	60882676	76
1435	1	60743179	60744181	1	60935389	60936245	3
1436	1	60744730	60745354	1	60885430	60886443	3
1437	1	60746129	60748420	1	60872492	60875127	14
1438	1	60748582	60749683	1	60872876	60874092	6
1439	1	60877353	60878416	1	60887503	60888411	4
1440	1	60877473	60878192	1	60885894	60886532	3
1441	1	60878694	60882797	1	60931991	60935686	29
1442	1	60878697	60880387	1	60887683	60888811	4
1443	1	60884160	60890882	1	60929760	60936311	69
1444	1	60933008	60939351	1	60946762	60950815	46
1445	1	60934789	60935330	1	60950910	60951706	3
1446	1	61044731	61045338	1	61214609	61215650	3
1447	1	61213248	61218495	1	61223557	61227864	36
1448	1	61431271	61431771	1	74157805	74158380	3
1449	1	61640898	61642711	1	61661876	61663299	5
1450	1	61898295	61898826	1	78351495	78351995	4
1451	1	62426448	62427917	1	62507586	62508913	4
1452	1	62426474	62426974	1	86003737	86004246	3
1453	1	62426767	62427421	1	62496933	62497712	3
1454	1	62426907	62427920	1	62461265	62462322	3
1455	1	62492421	62496471	1	62502607	62506381	31
1456	1	62504386	62505288	1	62514980	62516114	3
1457	1	62736741	62737868	1	62744846	62745838	4
1458	1	63024309	63028805	1	63033117	63038055	48
1459	1	63024916	63026152	1	63044897	63045511	3
1460	1	63036487	63038487	1	63126440	63128594	10
1461	1	63040085	63041068	1	63141135	63141901	3
1462	1	63125990	63130721	1	63136779	63141658	36
1463	1	63126424	63126924	1	63585263	63585792	3
1464	1	63130747	63133768	1	63139745	63142810	23
1465	1	63131455	63132473	1	63212945	63214111	4
1466	1	63135990	63137275	1	63212742	63213905	4
1467	1	63138152	63142560	1	63212200	63214966	22
1468	1	63141246	63142423	1	63216996	63218187	3
1469	1	63213310	63214568	1	63222335	63224044	5
1470	1	63915253	63916166	1	63983236	63984386	3
1471	1	63916484	63917714	1	63929732	63930861	4
1472	1	63916578	63917535	1	63928095	63929116	4
1473	1	63916765	63917784	1	63937459	63938589	4
1474	1	63927717	63929542	1	63937494	63939511	13
1475	1	63928953	63930051	1	63980002	63981132	3
1476	1	64728143	64729633	1	64742710	64744094	4
1477	1	64732617	64733939	1	64742702	64743624	4
1478	1	64742860	64744094	1	64764268	64766105	7
1479	1	64754013	64754608	1	64764963	64765720	3
1480	1	64754648	64755301	1	64766994	64768144	3
1481	1	64765463	64766231	1	64841822	64843220	3
1482	1	65851211	65851839	1	65989953	65990794	3
1483	1	65853557	65854344	1	65990930	65992272	3
1484	1	65941404	65942152	1	65990582	65991520	3
1485	1	65942556	65944380	1	65990642	65992667	12
1486	1	65944404	65945040	1	65990442	65991477	3
1487	1	65945233	65945884	1	65990277	65991380	3
1488	1	65989191	65995664	1	66118945	66125917	70
1489	1	65991443	65992145	1	66250259	66250917	3
1490	1	66017328	66018597	1	66120558	66121513	4
1491	1	66024512	66025325	1	66120124	66121028	3
1492	1	66120639	66121824	1	66245452	66246559	4
1493	1	66121211	66122682	1	66250178	66251690	6
1494	1	66123055	66124108	1	66249884	66250822	3
1495	1	66393593	66394955	1	66511744	66513694	14
1496	1	66393760	66394581	1	66647968	66648497	3
1497	1	66393883	66394813	1	66570928	66572299	3
1498	1	66394022	66394691	1	67345224	67345824	3
1499	1	66512171	66513146	1	66569564	66570322	6
1500	1	66512648	66513390	1	66571336	66572289	3
1501	1	67038311	67039566	1	67435631	67436498	3
1502	1	67041725	67044115	1	67107057	67110157	25
1503	1	67042641	67043448	1	67345397	67346518	3
1504	1	67042780	67043850	1	67301544	67302757	3
1505	1	67043151	67044501	1	67348171	67348980	3
1506	1	67043178	67043986	1	67230892	67231658	3
1507	1	67043207	67043707	1	68244803	68245334	3
1508	1	67107798	67108836	1	67313529	67314345	3
1509	1	67116095	67117546	1	67222038	67223936	14
1510	1	67116335	67117522	1	67226451	67227567	5
1511	1	67116500	67117327	1	67345204	67346349	5
1512	1	67203602	67204524	1	67313912	67314859	3
1513	1	67220387	67221410	1	67230918	67232004	3
1514	1	67221630	67223357	1	67230908	67231910	7
1515	1	67229595	67232201	1	67300950	67303942	18
1516	1	67230811	67231892	1	67308626	67309422	4
1517	1	67302184	67302998	1	67313532	67314832	4
1518	1	67304005	67305068	1	67312417	67313395	3
1519	1	67584672	67585284	1	67595170	67596169	3
1520	1	67594612	67596185	1	67927489	67928647	5
1521	1	67594800	67595829	1	67604463	67605307	3
1522	1	67596410	67597204	1	67925986	67926865	4
1523	1	67596939	67598134	1	67606047	67607673	4
1524	1	67597065	67598107	1	67608560	67609795	3
1525	1	67604970	67606463	1	67925847	67927063	4
1526	1	67608931	67610219	1	67926034	67927548	4
1527	1	67811363	67812220	1	67926904	67928044	4
1528	1	67949880	67950380	1	71163232	71163773	4
1529	1	68250193	68251677	1	68261072	68262228	5
1530	1	68250680	68251613	1	68259931	68261053	3
1531	1	68590957	68592612	1	68675712	68676593	4
1532	1	68668175	68669314	1	68805440	68806588	3
1533	1	68672678	68673226	1	68805935	68806997	3
1534	1	68672701	68673219	1	290916261	290916761	3
1535	1	68673389	68674082	1	68805847	68806620	3
1536	1	68675596	68676368	1	68805974	68807267	4
1537	1	68678265	68684346	1	68804150	68809272	48
1538	1	68795828	68797087	1	68805324	68806833	6
1539	1	68805545	68806777	1	68892071	68893200	5
1540	1	68807080	68808095	1	68893791	68894794	3
1541	1	68892747	68894922	1	68933680	68935150	6
1542	1	69297077	69298016	1	69322635	69323724	4
1543	1	69395200	69395700	1	234473733	234474316	3
1544	1	69622744	69626862	1	69731433	69736014	35
1545	1	69624689	69626465	1	69745108	69746375	5
1546	1	69627358	69629176	1	69731386	69732692	8
1547	1	69749315	69749960	1	69847252	69848332	3
1548	1	69751325	69752420	1	69846798	69847754	3
1549	1	69752440	69753558	1	69846419	69847633	4
1550	1	70068056	70070710	1	70118714	70120736	14
1551	1	70068884	70070006	1	70123274	70124201	5
1552	1	70069121	70070312	1	70117270	70118124	4
1553	1	70069210	70070503	1	70112148	70113283	3
1554	1	70847287	70848396	1	71163781	71164833	3
1555	1	71110597	71114611	1	71157196	71162300	36
1556	1	71139303	71142377	1	71154707	71159187	47
1557	1	71139700	71141981	1	71160618	71164740	18
1558	1	71163236	71163775	1	220777397	220777897	4
1559	1	71824045	71827573	1	71833405	71836846	14
1560	1	71832820	71833363	1	71984237	71984737	3
1561	1	72305612	72306679	1	72343093	72344102	3
1562	1	72343170	72344630	1	72408110	72408931	4
1563	1	72346069	72346923	1	72407998	72409207	3
1564	1	72346567	72347074	1	73173107	73173607	3
1565	1	72426800	72427649	1	72484129	72485016	4
1566	1	72483429	72484694	1	72492201	72493208	4
1567	1	72484132	72485153	1	72596742	72597628	3
1568	1	72485378	72496937	1	72595783	72603708	149
1569	1	72490437	72491678	1	72604946	72606048	3
1570	1	72835012	72835867	1	72870348	72871824	3
1571	1	72835274	72836319	1	72868104	72869547	7
1572	1	72835670	72836985	1	72871986	72873154	6
1573	1	72835864	72836537	1	73080539	73081396	3
1574	1	72836145	72837306	1	72870128	72871144	3
1575	1	72873288	72874229	1	72907384	72908276	3
1576	1	72885129	72895888	1	72895447	72908014	184
1577	1	72907058	72908740	1	73367537	73368923	5
1578	1	72909075	72909980	1	73081055	73082103	3
1579	1	73080521	73081957	1	73245372	73247424	9
1580	1	73081029	73082031	1	73244302	73245076	3
1581	1	73243826	73245401	1	73362213	73363647	7
1582	1	73244299	73244851	1	73365559	73366829	3
1583	1	73244491	73246025	1	73369820	73370807	6
1584	1	73244858	73246175	1	73364529	73366448	6
1585	1	73245851	73247483	1	73366505	73368332	5
1586	1	73362863	73363904	1	73371011	73372208	3
1587	1	73369326	73370521	1	73436966	73437881	3
1588	1	73381320	73381820	1	266250729	266251262	3
1589	1	73565230	73566705	1	73574510	73576010	5
1590	1	73576830	73578046	1	73588334	73589572	4
1591	1	74098063	74099211	1	74157803	74158743	4
1592	1	74098204	74100123	1	74156564	74157705	6
1593	1	74921171	74921762	1	75042448	75043231	3
1594	1	75287390	75289470	1	75379523	75381965	12
1595	1	75289533	75290526	1	75379509	75380277	4
1596	1	75703988	75704593	1	75803606	75804724	3
1597	1	75710372	75711708	1	75805342	75806610	6
1598	1	75793469	75794411	1	75806127	75806828	3
1599	1	75804336	75805102	1	75901108	75902075	5
1600	1	75804811	75805704	1	75903324	75904268	3
1601	1	75805936	75806641	1	75901110	75902518	5
1602	1	75898372	75898872	1	76054577	76055175	3
1603	1	75902197	75903873	1	76054424	76055646	6
1604	1	75902741	75903818	1	76050910	76052003	3
1605	1	75903855	75904939	1	76051162	76052107	3
1606	1	76051308	76052495	1	76078155	76078792	3
1607	1	76053481	76055156	1	76066419	76068860	6
1608	1	76054159	76055479	1	76063998	76064989	3
1609	1	76055822	76056793	1	76064182	76065209	3
1610	1	76055879	76056553	1	76066459	76067667	3
1611	1	76209800	76214890	1	76219830	76224010	35
1612	1	76602800	76605028	1	76612350	76614802	12
1613	1	76608387	76609267	1	76616595	76617793	3
1614	1	76771663	76772397	1	76847899	76849116	4
1615	1	76774772	76775788	1	76850131	76851496	3
1616	1	76847924	76850379	1	76856751	76858923	15
1617	1	76849065	76850165	1	76877215	76877880	3
1618	1	77688617	77689300	1	77703416	77704353	3
1619	1	77703264	77704946	1	77812453	77814192	9
1620	1	77703724	77704811	1	77814417	77815320	3
1621	1	77743332	77744228	1	77812981	77813777	4
1622	1	77748476	77750518	1	77814720	77815585	12
1623	1	77748914	77750636	1	77812683	77814617	9
1624	1	77812316	77815963	1	77838195	77841041	25
1625	1	78240972	78241621	1	78350949	78352160	3
1626	1	78242393	78243890	1	78351166	78352610	5
1627	1	78348735	78355468	1	78377044	78381338	122
1628	1	78348807	78349645	1	78399918	78400863	3
1629	1	78349189	78349879	1	78359069	78360334	3
1630	1	78349219	78350400	1	78357798	78358633	3
1631	1	78349671	78350783	1	78390440	78391540	4
1632	1	78349817	78350392	1	78393767	78394965	3
1633	1	78350548	78351355	1	78395262	78396229	3
1634	1	78350686	78352299	1	78391725	78393188	6
1635	1	78350809	78352338	1	78389969	78391632	5
1636	1	78352862	78354020	1	78375332	78376407	3
1637	1	78355479	78356193	1	78379236	78380511	3
1638	1	78356320	78357736	1	78378870	78379748	5
1639	1	78358706	78360107	1	78378151	78379832	6
1640	1	78378980	78381319	1	78389415	78395203	44
1641	1	78379479	78380621	1	78400248	78401505	4
1642	1	78380091	78380616	1	78399607	78400107	3
1643	1	78390700	78396120	1	78401147	78406009	53
1644	1	78391281	78392704	1	78399367	78401094	11
1645	1	78643363	78645268	1	78654003	78656807	15
1646	1	78652658	78654424	1	78751677	78753428	8
1647	1	78655732	78656572	1	78752169	78753293	3
1648	1	79092973	79110244	1	79103594	79119652	360
1649	1	79116808	79118800	1	79332399	79333731	7
1650	1	79663949	79664449	1	79983924	79984445	3
1651	1	79832110	79832629	1	79983756	79984845	3
1652	1	79902967	79904023	1	79985871	79986851	4
1653	1	79904689	79905678	1	79983641	79985235	4
1654	1	79985463	79986455	1	80238809	80239868	3
1655	1	80600121	80601429	1	80763925	80765158	3
1656	1	81457303	81458229	1	81614942	81615802	3
1657	1	81617264	81617789	1	81707730	81708681	3
1658	1	81704249	81704946	1	81793567	81794751	3
1659	1	81706442	81708864	1	81793667	81795246	9
1660	1	81801172	81802382	1	82100599	82101208	3
1661	1	82029126	82032562	1	82101326	82104379	21
1662	1	82086591	82087428	1	82096087	82096989	4
1663	1	82087776	82088684	1	82100712	82101986	5
1664	1	82099743	82100294	1	83226436	83226936	3
1665	1	82276260	82276776	1	193766731	193767231	3
1666	1	83209227	83209727	1	83217511	83218023	3
1667	1	83263771	83266354	1	83410521	83412339	10
1668	1	83410470	83412028	1	83419608	83421076	8
1669	1	83648231	83649344	1	83659590	83661686	5
1670	1	83656916	83657622	1	84226628	84227529	3
1671	1	83658356	83659210	1	83801479	83802430	4
1672	1	83659432	83660929	1	83801930	83803160	6
1673	1	83659751	83660403	1	83792671	83793784	4
1674	1	83659960	83661621	1	83803699	83805049	6
1675	1	83660251	83661362	1	83790951	83791649	3
1676	1	83660405	83661715	1	83800086	83800918	3
1677	1	84025629	84028508	1	84034637	84037286	14
1678	1	84158136	84160464	1	84224543	84226192	8
1679	1	84158601	84159843	1	84226311	84227236	3
1680	1	84224477	84225335	1	84249113	84250455	3
1681	1	84401218	84402520	1	84665465	84666979	5
1682	1	84584304	84585004	1	84663906	84665372	3
1683	1	84585053	84586357	1	84665054	84666028	5
1684	1	84585242	84586326	1	84658342	84659063	3
1685	1	84586774	84587920	1	84617534	84618414	5
1686	1	84587144	84588174	1	84664244	84665695	4
1687	1	84665909	84667177	1	85068088	85068868	3
1688	1	85004630	85006106	1	85067235	85068432	6
1689	1	85004674	85006315	1	85068569	85069778	10
1690	1	85005149	85006419	1	85069920	85071200	6
1691	1	85560585	85561629	1	85774347	85775156	4
1692	1	85776674	85777384	1	86774085	86774801	3
1693	1	85777363	85778315	1	86005788	86006763	3
1694	1	85777408	85778482	1	86002390	86003614	3
1695	1	85777459	85778537	1	86001106	86002347	3
1696	1	85779930	85781028	1	86003542	86005690	7
1697	1	85782014	85782938	1	86001317	86001933	3
1698	1	86000829	86001942	1	86061073	86062635	7
1699	1	86006597	86007256	1	86065212	86066103	4
1700	1	86136061	86137063	1	86147898	86149698	5
1701	1	86265764	86266791	1	86290185	86291223	5
1702	1	86325540	86327070	1	86351384	86353182	7
1703	1	86480396	86481461	1	86530683	86531999	3
1704	1	86529404	86530922	1	86733723	86735082	5
1705	1	86529527	86530810	1	86640088	86641674	6
1706	1	86529583	86530378	1	86731727	86732906	6
1707	1	86636949	86637979	1	86734102	86735667	4
1708	1	86637311	86637900	1	86736044	86736991	3
1709	1	86639296	86642319	1	86735303	86736738	11
1710	1	86639440	86641868	1	86731178	86734511	27
1711	1	86734257	86735146	1	86770485	86771271	3
1712	1	86736690	86737869	1	86748276	86749426	6
1713	1	86736909	86737833	1	86776910	86777846	3
1714	1	86736928	86737879	1	86746449	86747271	3
1715	1	86748180	86752983	1	86771267	86778207	43
1716	1	87838789	87842810	1	88020997	88023977	18
1717	1	87839187	87844176	1	88013888	88020925	56
1718	1	87839372	87841789	1	88024351	88027687	13
1719	1	87840975	87842243	1	88030188	88031748	7
1720	1	87841849	87842692	1	88025284	88026346	3
1721	1	88462281	88463351	1	88703025	88703984	3
1722	1	88703549	88704950	1	89005078	89006358	6
1723	1	88704076	88705000	1	89003797	89004931	6
1724	1	89929905	89931689	1	89938643	89941693	10
1725	1	89934655	89936094	1	89951109	89952984	6
1726	1	89940822	89942218	1	89950587	89952459	6
1727	1	90297758	90300605	1	90312497	90318599	61
1728	1	90298992	90300202	1	90445867	90446810	4
1729	1	90302284	90303288	1	90315815	90316702	3
1730	1	90315729	90316594	1	90441470	90442258	3
1731	1	90965160	90966112	1	91141427	91142887	4
1732	1	90966206	90967103	1	91135941	91136534	4
1733	1	90966708	90967704	1	91138438	91139421	4
1734	1	90967378	90968569	1	91135073	91135978	5
1735	1	91141442	91142547	1	91153818	91155005	4
1736	1	91144544	91146255	1	91249921	91251186	8
1737	1	91145162	91146259	1	91251188	91251995	3
1738	1	91154509	91155880	1	91250242	91251415	5
1739	1	91362627	91363308	1	91424673	91425306	3
1740	1	91424235	91425399	1	91624746	91625457	3
1741	1	91992853	91993904	1	92005063	92006186	3
1742	1	92184588	92185510	1	92216615	92218172	5
1743	1	92209362	92210407	1	92217911	92219079	3
1744	1	92217148	92217685	1	92224974	92226134	3
1745	1	92559911	92565471	1	92733126	92738863	58
1746	1	92736861	92737642	1	93135070	93135717	3
1747	1	93136721	93137254	1	215884836	215885336	4
1748	1	93138610	93139307	1	93304679	93305678	3
1749	1	94027375	94028509	1	94346017	94346635	4
1750	1	94348080	94349399	1	94415535	94416967	5
1751	1	94349311	94350152	1	94368191	94369061	3
1752	1	94474961	94475461	1	94563675	94564211	3
1753	1	94933594	94934955	1	94942316	94944222	5
1754	1	94944386	94945334	1	95017161	95018383	3
1755	1	95641606	95642578	1	95769644	95770730	3
1756	1	95642115	95642736	1	95650636	95651495	4
1757	1	95643711	95645368	1	95654080	95655293	7
1758	1	95770645	95771533	1	95845713	95846847	3
1759	1	96146496	96147240	1	96216775	96217445	3
1760	1	96216299	96217466	1	96295242	96296333	7
1761	1	96216533	96217810	1	96294115	96295170	3
1762	1	96573056	96574003	1	96639376	96640466	3
1763	1	96903628	96904860	1	97102968	97104678	5
1764	1	96904962	96906121	1	97104697	97106514	5
1765	1	96904962	96906268	1	97103815	97104620	5
1766	1	97044102	97044833	1	97097295	97098311	3
1767	1	97103582	97104613	1	97209193	97210148	4
1768	1	97103641	97104747	1	97318078	97319539	5
1769	1	97104932	97107223	1	97210474	97211773	10
1770	1	97105113	97105838	1	97318618	97319516	3
1771	1	97105499	97107240	1	97114718	97115959	5
1772	1	97106648	97107254	1	97317465	97318364	3
1773	1	97210757	97211675	1	97316350	97317400	4
1774	1	97212622	97214864	1	97312916	97315218	9
1775	1	97213295	97214480	1	97311603	97312797	4
1776	1	97213738	97214967	1	97225559	97227112	4
1777	1	97213740	97214608	1	97223713	97224421	3
1778	1	97311550	97312511	1	97325552	97326503	3
1779	1	97311622	97312292	1	97323143	97324236	3
1780	1	97312740	97314551	1	97322171	97323272	4
1781	1	97415506	97420632	1	97453615	97456230	68
1782	1	97418586	97419645	1	97528668	97529529	3
1783	1	97418976	97420310	1	97456973	97458247	7
1784	1	98330640	98331510	1	98380242	98381427	3
1785	1	98532733	98534025	1	98580542	98581587	3
1786	1	98580628	98590750	1	98590889	98600889	98
1787	1	98581479	98582274	1	98961649	98962782	4
1788	1	98583178	98584522	1	98960306	98961124	3
1789	1	98892452	98893750	1	98959878	98961944	7
1790	1	99316170	99316787	1	99423839	99424816	3
1791	1	99422379	99423236	1	99770731	99771565	3
1792	1	99423700	99424736	1	99776111	99777206	3
1793	1	99424339	99426298	1	99778700	99779768	5
1794	1	100216927	100218184	1	100384707	100386157	7
1795	1	100344491	100345434	1	100384741	100386087	5
1796	1	100636366	100640493	1	100646542	100650637	30
1797	1	100640643	100641429	1	100649165	100649983	3
1798	1	100641689	100642479	1	100703611	100704466	3
1799	1	100644320	100653756	1	100701144	100709369	368
1800	1	100649386	100650611	1	101087330	101087961	3
1801	1	100839311	100841496	1	101087023	101088359	8
1802	1	101088619	101089618	1	101178721	101179629	3
1803	1	101089741	101090826	1	101165559	101166587	3
1804	1	101380597	101381599	1	101465942	101466877	3
1805	1	102059869	102060873	1	102219618	102220647	3
1806	1	102060260	102061239	1	102222048	102223357	4
1807	1	102060957	102061634	1	102216839	102217748	3
1808	1	102061901	102063003	1	102216423	102217405	3
1809	1	102061981	102063169	1	102217701	102218872	3
1810	1	102221090	102223434	1	102232290	102234111	15
1811	1	104838628	104839918	1	104848566	104850045	6
1812	1	104840762	104841865	1	104852637	104853769	3
1813	1	105533165	105534383	1	105550544	105551434	5
1814	1	105533446	105534394	1	105551892	105553479	5
1815	1	105533730	105534628	1	105549294	105550432	6
1816	1	105549887	105550443	1	105972616	105973463	3
1817	1	105550294	105550839	1	105865494	105866388	3
1818	1	105553169	105554754	1	105866763	105867889	4
1819	1	105862489	105863666	1	105948150	105948949	4
1820	1	105862801	105863981	1	105938355	105939648	4
1821	1	105862822	105863760	1	105972705	105973815	4
1822	1	105863155	105864543	1	106180771	106181813	4
1823	1	105864039	105864955	1	105939045	105939900	4
1824	1	105865078	105866076	1	105938217	105939790	4
1825	1	105866188	105867130	1	105943779	105944502	3
1826	1	105866242	105868169	1	105938666	105940430	14
1827	1	105970877	105974154	1	106180551	106183297	28
1828	1	106180429	106182814	1	106382652	106384341	12
1829	1	106182058	106184928	1	106377100	106380579	17
1830	1	106184954	106187405	1	106379613	106381766	11
1831	1	106185255	106186358	1	106383145	106383747	3
1832	1	106185806	106187387	1	106377875	106379491	9
1833	1	106186219	106188089	1	106376605	106377827	9
1834	1	106186744	106187738	1	106382136	106383476	5
1835	1	106378083	106378908	1	107094306	107094930	3
1836	1	106383048	106384331	1	107088236	107089456	5
1837	1	107671302	107672972	1	107681223	107683105	5
1838	1	107992644	107993263	1	108194261	108194948	3
1839	1	107992795	107993347	1	108717726	108718226	3
1840	1	108004232	108005150	1	108193636	108194450	3
1841	1	108197211	108197836	1	108284978	108286035	3
1842	1	108199189	108199929	1	108288703	108289437	4
1843	1	108200172	108201222	1	108288631	108289794	4
1844	1	108287868	108289261	1	108426434	108427481	4
1845	1	108661158	108666941	1	108713658	108718980	60
1846	1	108705209	108706100	1	108714194	108714927	3
1847	1	108714326	108716484	1	108723117	108725682	15
1848	1	108716797	108717743	1	109048087	109048996	3
1849	1	108717341	108718210	1	109410322	109411218	3
1850	1	109410405	109411169	1	109421828	109422462	3
1851	1	109420603	109421641	1	109473018	109473894	3
1852	1	109472001	109473053	1	109550522	109551704	3
1853	1	110344597	110348835	1	110376997	110382354	48
1854	1	110376636	110380954	1	110385780	110391331	35
1855	1	112127415	112128242	1	112578640	112579592	3
1856	1	112583595	112584532	1	112671426	112672020	3
1857	1	112585462	112586485	1	112671102	112672114	5
1858	1	112585510	112586522	1	112634113	112634993	3
1859	1	113695735	113702679	1	113706618	113713470	122
1860	1	113696622	113698498	1	113704832	113706550	10
1861	1	115447202	115448188	1	115457120	115458056	3
1862	1	115448064	115449928	1	115458673	115461200	10
1863	1	116945606	116946594	1	117619315	117620281	3
1864	1	117004730	117005872	1	117622493	117623337	3
1865	1	117005105	117006063	1	117620641	117621782	4
1866	1	117387116	117388534	1	117619047	117620239	6
1867	1	117621632	117622739	1	117652666	117653273	3
1868	1	117623685	117624185	1	261378728	261379292	3
1869	1	117623938	117625044	1	117653831	117654987	4
1870	1	117624282	117626167	1	117649441	117651515	8
1871	1	120813038	120814046	1	121172735	121173532	3
1872	1	120813665	120814458	1	120935254	120936055	3
1873	1	125657802	125668369	1	125669837	125679180	228
1874	1	127537601	127539723	1	127553262	127554779	7
1875	1	127538067	127538969	1	127554991	127555774	3
1876	1	140873948	140876244	1	140883009	140885536	14
1877	1	141669578	141670522	1	141705513	141706601	5
1878	1	141691294	141693116	1	141704952	141706260	7
1879	1	143205950	143208952	1	143226944	143231057	25
1880	1	143749504	143750321	1	143967627	143968584	3
1881	1	143749593	143751547	1	143915330	143917785	10
1882	1	145510640	145512858	1	145542260	145544929	23
1883	1	145543264	145544568	1	145697469	145698261	4
1884	1	145544714	145545908	1	145697089	145698247	5
1885	1	145679912	145680757	1	145696272	145697572	4
1886	1	145971335	145972529	1	146069376	146070304	3
1887	1	146068237	146071879	1	146077690	146081602	39
1888	1	146068489	146069379	1	146076328	146077551	5
1889	1	147203760	147212055	1	147217221	147223460	108
1890	1	147205251	147206166	1	147283727	147284577	4
1891	1	147206981	147207823	1	147283345	147284667	4
1892	1	147221834	147223080	1	147282805	147284488	6
1893	1	147514986	147516352	1	147523533	147524916	6
1894	1	148423915	148425103	1	148501431	148502789	3
1895	1	148830555	148831120	1	149354120	149354796	3
1896	1	149188000	149188924	1	149522013	149522804	3
1897	1	149355669	149359722	1	149518644	149523428	24
1898	1	149356904	149358043	1	149517393	149518590	4
1899	1	149358781	149359406	1	149604681	149605529	3
1900	1	149450399	149451108	1	149519858	149520765	3
1901	1	149450560	149451905	1	149521551	149522871	5
1902	1	149450669	149451820	1	149517681	149518880	3
1903	1	149517286	149518010	1	149528929	149529492	3
1904	1	149517519	149523366	1	149603623	149606970	50
1905	1	149519124	149519711	1	149616302	149617233	3
1906	1	149519310	149520606	1	149607281	149608180	3
1907	1	149520031	149521183	1	149609693	149610675	3
1908	1	149520603	149521826	1	149612848	149614066	5
1909	1	149520770	149521457	1	149607325	149608246	3
1910	1	149521771	149522730	1	149607970	149608915	4
1911	1	149522274	149522880	1	149615698	149616382	3
1912	1	149604865	149608361	1	149613962	149617318	20
1913	1	149604917	149605706	1	149613096	149613859	3
1914	1	150130651	150131901	1	150216289	150217052	5
1915	1	151888273	151889427	1	152031931	152032824	3
1916	1	152032049	152033361	1	152040560	152041473	3
1917	1	152032471	152033388	1	152041627	152042261	3
1918	1	152037942	152038442	1	152400338	152400870	3
1919	1	152400330	152400890	1	152630362	152630969	4
1920	1	152992604	152993514	1	153226645	153227618	3
1921	1	153431528	153432247	1	153483812	153484498	3
1922	1	154302560	154303084	1	212237734	212238234	3
1923	1	155570611	155571391	1	155963323	155963844	3
1924	1	155570625	155571768	1	155959340	155959903	3
1925	1	156409269	156410332	1	156419743	156421064	6
1926	1	156409357	156410084	1	156421111	156422077	3
1927	1	156411479	156412826	1	156420085	156421141	9
1928	1	156412544	156413391	1	156421154	156422548	3
1929	1	156875111	156875808	1	157116481	157117574	5
1930	1	156875111	156875904	1	157118772	157119798	4
1931	1	156876300	156877629	1	157117710	157119556	5
1932	1	156878458	156880811	1	156927868	156929249	7
1933	1	156879961	156880978	1	157117646	157119991	9
1934	1	157510289	157510892	1	157567385	157568150	3
1935	1	157517480	157518142	1	157567655	157568467	3
1936	1	157517482	157518531	1	157569025	157569620	3
1937	1	157529468	157531471	1	157568181	157570573	11
1938	1	157530259	157531569	1	157564926	157566030	5
1939	1	158388159	158390583	1	158428538	158430596	8
1940	1	158392216	158393148	1	158429011	158429789	3
1941	1	158432295	158433372	1	158441255	158442306	4
1942	1	158435289	158435789	1	279592004	279592516	3
1943	1	159112825	159114236	1	159127622	159128896	3
1944	1	159579854	159581067	1	159719889	159721070	6
1945	1	159580303	159581544	1	159722297	159723671	4
1946	1	159581187	159582949	1	159720018	159721641	7
1947	1	159715860	159717966	1	159726052	159728233	17
1948	1	159720248	159722428	1	159730711	159732199	9
1949	1	159723120	159724096	1	159733295	159734304	3
1950	1	159725921	159726557	1	159884626	159885454	3
1951	1	159726500	159728116	1	159734640	159737044	10
1952	1	159728319	159729140	1	159737424	159738983	5
1953	1	162231020	162232389	1	162240856	162241859	5
1954	1	162457633	162458380	1	162466202	162467122	3
1955	1	162769291	162769791	1	163159925	163160464	3
1956	1	163425341	163426281	1	163444276	163445484	5
1957	1	163639812	163640526	1	163673075	163673926	6
1958	1	163639925	163640733	1	163695968	163697528	5
1959	1	163672809	163673844	1	163696264	163697196	4
1960	1	163672842	163674873	1	163697676	163699039	6
1961	1	164148469	164149301	1	164198574	164199527	3
1962	1	164148552	164151443	1	164200429	164203114	12
1963	1	164149917	164150658	1	164198481	164199171	3
1964	1	164149949	164150527	1	164196851	164197583	3
1965	1	164197229	164198019	1	164205517	164206534	3
1966	1	165481963	165483430	1	165587694	165588643	3
1967	1	165587378	165588648	1	165741089	165742602	6
1968	1	165602749	165603500	1	165745021	165745911	3
1969	1	165602832	165606470	1	165741604	165744145	26
1970	1	165603929	165605444	1	165740391	165741602	10
1971	1	165604967	165605689	1	165744746	165745617	3
1972	1	165628315	165629490	1	165742012	165744162	9
1973	1	165654837	165656005	1	165740170	165741587	5
1974	1	165688337	165691945	1	165739607	165744016	25
1975	1	165740816	165744117	1	166009198	166011335	13
1976	1	165742625	165743495	1	166011644	166012869	4
1977	1	165743429	165744160	1	166134031	166135265	3
1978	1	165745127	165746537	1	166008824	166010255	5
1979	1	165745263	165746906	1	166010389	166012702	9
1980	1	165745431	165746381	1	166013556	166014606	3
1981	1	165745704	165746731	1	166134710	166136140	3
1982	1	165927548	165930296	1	166008809	166011240	18
1983	1	166009152	166011105	1	166130310	166132269	9
1984	1	166009164	166010174	1	166134243	166135140	3
1985	1	166009627	166010802	1	166141660	166142179	3
1986	1	166129347	166133598	1	166140337	166143912	26
1987	1	166129413	166130421	1	166148156	166149428	3
1988	1	166132903	166133978	1	166147943	166148609	3
1989	1	166133317	166135436	1	166144077	166147340	19
1990	1	166134080	166134960	1	166142662	166144031	3
1991	1	166134350	166136436	1	166147381	166148784	8
1992	1	166147868	166148785	1	166280309	166281427	3
1993	1	166631291	166631941	1	166744812	166745331	3
1994	1	166904768	166905932	1	167087901	167088755	3
1995	1	167085924	167086729	1	167319615	167320559	3
1996	1	167085937	167088110	1	167320638	167322022	16
1997	1	167087179	167088686	1	167106365	167107575	4
[truncated: 23,005 more rows]

## Sheet: Supplementary Data 2
Supplementary Data 2. Chromatin interaction clusters between H3K4me3-marked regions.
interaction summary	anchor site 1			anchor site 2			interaction information
interaction ID	chromosome	left	right	chromosome	left	right	Number of Paired-End reads between anchor site 1 and anchor site 2
1	1	43822	45015	1	54247	55518	4
2	1	45080	46047	1	53989	55038	5
3	1	135859	136753	1	153836	155608	4
4	1	136854	137807	1	154410	155273	3
5	1	152882	154174	1	197865	199154	4
6	1	153759	155646	1	174155	175946	6
7	1	172916	175580	1	197318	199027	10
8	1	197343	198315	1	209741	210989	5
9	1	197694	198588	1	209042	209706	3
10	1	211052	212832	1	263242	265080	8
11	1	212906	214127	1	262325	264357	7
12	1	338256	339012	1	346992	348161	4
13	1	560601	562037	1	571480	573144	6
14	1	562851	564903	1	571363	573384	11
15	1	686818	687697	1	715677	716686	3
16	1	697302	698484	1	1012314	1013235	3
17	1	715281	716664	1	1014936	1016218	4
18	1	716018	716950	1	1012196	1013053	3
19	1	871616	872116	1	33148491	33149010	3
20	1	1011782	1015938	1	1021243	1025172	36
21	1	1012179	1012881	1	1027063	1027974	3
22	1	1012455	1014789	1	1028561	1030170	6
23	1	1015024	1016642	1	1027423	1029158	10
24	1	1023492	1024439	1	1034979	1036627	4
25	1	1023788	1024884	1	1033424	1034692	4
26	1	1027184	1028904	1	1068011	1069386	4
27	1	1027412	1028635	1	1035213	1037594	7
28	1	1028428	1029096	1	1038068	1039222	3
29	1	1030035	1039789	1	1064022	1073546	118
30	1	1219770	1220938	1	1229797	1230899	6
31	1	1492749	1494613	1	1505866	1507633	8
32	1	1492759	1493345	1	1503339	1504309	3
33	1	1814648	1815692	1	1841076	1842340	5
34	1	1816378	1817424	1	1842967	1843789	3
35	1	1833257	1834511	1	1942073	1943883	5
36	1	1841849	1843557	1	1942596	1944399	12
37	1	1918017	1919032	1	1942483	1943645	4
38	1	1920130	1922125	1	1941494	1942799	5
39	1	2018279	2019086	1	2112981	2114236	3
40	1	2020946	2022043	1	2032294	2033188	4
41	1	2023058	2024051	1	2031813	2032708	3
42	1	2023571	2025003	1	2032982	2034452	8
43	1	2104103	2105434	1	2112468	2113383	3
44	1	2107520	2110345	1	2153045	2156495	16
45	1	2108337	2109653	1	2169182	2170592	3
46	1	2110974	2114816	1	2153004	2158196	39
47	1	2111613	2112847	1	2120496	2121898	3
48	1	2111895	2112966	1	2160149	2160944	3
49	1	2112415	2113415	1	2161625	2162767	3
50	1	2153022	2162728	1	2164969	2172119	121
51	1	2169057	2169734	1	2285172	2285870	3
52	1	2169684	2171006	1	2288511	2289558	5
53	1	2287885	2288961	1	2302669	2303732	3
54	1	2288267	2289560	1	2299323	2300760	4
55	1	2288775	2289569	1	2297143	2297889	3
56	1	2629045	2630519	1	2746078	2747008	4
57	1	2633206	2634422	1	2746323	2747247	3
58	1	2634442	2635884	1	2749374	2750071	4
59	1	2749144	2750025	1	2774050	2774864	3
60	1	2761127	2761995	1	2773962	2774949	3
61	1	2773945	2775441	1	2812512	2813935	4
62	1	2775217	2776677	1	2809584	2810433	4
63	1	2777984	2779577	1	2809251	2810418	4
64	1	2784108	2785018	1	2808910	2810295	3
65	1	2809775	2810939	1	2821114	2822101	3
66	1	2810013	2813645	1	2828172	2830522	11
67	1	2810068	2811590	1	2826325	2827216	6
68	1	2811071	2812087	1	2869833	2871074	3
69	1	2811505	2816045	1	2821688	2825460	23
70	1	2815085	2815994	1	2829050	2830124	3
71	1	2816841	2822151	1	2827298	2830893	27
72	1	2819060	2819924	1	2870298	2871221	3
73	1	2820377	2821797	1	2880426	2880992	3
74	1	2820889	2822151	1	2870461	2871347	3
75	1	2822441	2824416	1	2881929	2883087	5
76	1	2825241	2830751	1	2883678	2888611	24
77	1	2826547	2827903	1	2870295	2871490	5
78	1	2827889	2829104	1	2874834	2876512	5
79	1	2828042	2831114	1	2869312	2872639	22
80	1	2828442	2829653	1	2890710	2892328	4
81	1	2829013	2829944	1	2878095	2879057	4
82	1	2862107	2862716	1	2870210	2870953	3
83	1	2868945	2873008	1	2878207	2882792	41
84	1	2869454	2872279	1	2886629	2890719	20
85	1	2870274	2871187	1	2883402	2884335	4
86	1	2871116	2872506	1	2893784	2894909	3
87	1	2875071	2881035	1	2886044	2891218	51
88	1	2878831	2879837	1	2894577	2895366	3
89	1	2881321	2882781	1	2891104	2892382	9
90	1	2882387	2884898	1	2893723	2895451	11
91	1	2883196	2884334	1	2891972	2892685	3
92	1	2883518	2885018	1	2960323	2961174	5
93	1	2884922	2885845	1	2894839	2895611	3
94	1	2885025	2886145	1	2893781	2894720	4
95	1	2885863	2890838	1	2896404	2900357	29
96	1	2886723	2887548	1	2970682	2971705	3
97	1	2886920	2893101	1	2958827	2962454	36
98	1	2887364	2888331	1	2975614	2976256	3
99	1	2887591	2890684	1	2966511	2969145	12
100	1	2888789	2889681	1	3384055	3384956	4
101	1	2889145	2890007	1	2934882	2935899	3
102	1	2891018	2892219	1	2933113	2934905	6
103	1	2893173	2895658	1	2958958	2961037	15
104	1	2893840	2896453	1	2966225	2968570	10
105	1	2894028	2895339	1	2961375	2962520	6
106	1	2894281	2895602	1	2934943	2935843	4
107	1	2894302	2895537	1	2933220	2934915	8
108	1	2895026	2896238	1	2968839	2970010	3
109	1	2896176	2900352	1	2958469	2962196	26
110	1	2896315	2898014	1	2933175	2934146	5
111	1	2896860	2898263	1	2970639	2971851	4
112	1	2897141	2898201	1	2969741	2970528	3
113	1	2897548	2898638	1	2967878	2968903	3
114	1	2916107	2916607	1	249852261	249853195	3
115	1	2933748	2936447	1	2959939	2961881	13
116	1	2934113	2935153	1	2967069	2968084	3
117	1	2934672	2935858	1	2956660	2958429	6
118	1	2934848	2935427	1	2998632	2999861	3
119	1	2958678	2962641	1	2967912	2972533	55
120	1	2959269	2961553	1	2993921	2995590	8
121	1	2959678	2962454	1	2973744	2976458	21
122	1	2960059	2961438	1	2976912	2978417	6
123	1	2966560	2969043	1	2995724	2997635	7
124	1	2966925	2967802	1	3031848	3032603	3
125	1	2973928	2974926	1	2992428	2993559	3
126	1	2974118	2975184	1	2996309	2997162	4
127	1	2975178	2976251	1	2995266	2996217	3
128	1	2995363	2997783	1	3030801	3034597	22
129	1	2997820	2999119	1	3033052	3034379	4
130	1	3032396	3033528	1	3104064	3105170	3
131	1	3032781	3033771	1	3121572	3122809	3
132	1	3033134	3034202	1	3050458	3051545	4
133	1	3095188	3096912	1	3106929	3108986	8
134	1	3103393	3110779	1	3114831	3126850	95
135	1	3123778	3126813	1	3133817	3138269	34
136	1	3125455	3126318	1	3227695	3228558	3
137	1	3126072	3126756	1	3229002	3230585	4
138	1	3127703	3128632	1	3273051	3274005	5
139	1	3147849	3149546	1	3174608	3175535	4
140	1	3224887	3225593	1	3273223	3274062	4
141	1	3225930	3228421	1	3272166	3273720	8
142	1	3228623	3235631	1	3269223	3276474	79
143	1	3229181	3230562	1	3284828	3286582	5
144	1	3231465	3234049	1	3285086	3287081	10
145	1	3231674	3233047	1	3277248	3278736	5
146	1	3270236	3271322	1	3290684	3291992	3
147	1	3270445	3278545	1	3280555	3290571	172
148	1	3276467	3278161	1	3292541	3293709	5
149	1	3279015	3279801	1	3290288	3291189	3
150	1	3284688	3285821	1	3293140	3293982	3
151	1	3286315	3287397	1	3383193	3384083	3
152	1	3287623	3289302	1	3371480	3372765	4
153	1	3288634	3289650	1	3376555	3377341	3
154	1	3288720	3289960	1	3378015	3379181	5
155	1	3290686	3292184	1	3375159	3376558	8
156	1	3290710	3292003	1	3376632	3377325	4
157	1	3291176	3292118	1	3373779	3374590	3
158	1	3292074	3293062	1	3377390	3378210	4
159	1	3292798	3294243	1	3371416	3373069	6
160	1	3293116	3295434	1	3376690	3378415	8
161	1	3294239	3295066	1	3368212	3369133	3
162	1	3367595	3368314	1	3446481	3447641	3
163	1	3368220	3369795	1	3376345	3378272	7
164	1	3371532	3373397	1	3384263	3385965	7
165	1	3374278	3375404	1	3384637	3385493	3
166	1	3375136	3386828	1	3438598	3448077	146
167	1	3375557	3376628	1	3385762	3386847	3
168	1	3375579	3376665	1	3385000	3385756	4
169	1	3383383	3384619	1	3449256	3450314	4
170	1	3438576	3442135	1	3448461	3453087	36
171	1	3441273	3442429	1	3453202	3453996	3
172	1	3443054	3443970	1	3493051	3493960	3
173	1	3443244	3444580	1	3486016	3487077	3
174	1	3443872	3444810	1	3451788	3452483	3
175	1	3443926	3444981	1	3548055	3549419	3
176	1	3444043	3445699	1	3454668	3455821	6
177	1	3444322	3445426	1	3498340	3499192	3
178	1	3444634	3445986	1	3453363	3454454	5
179	1	3444769	3445823	1	3485438	3486324	4
180	1	3444887	3446254	1	3491042	3492550	5
181	1	3445431	3447240	1	3479687	3482180	11
182	1	3445857	3447261	1	3484829	3486180	5
183	1	3446045	3446965	1	3483765	3484666	6
184	1	3448157	3456053	1	3476894	3487604	137
185	1	3454749	3456060	1	3490424	3491107	4
186	1	3474234	3475957	1	3483648	3484446	4
187	1	3479139	3480163	1	3543890	3544845	3
188	1	3481693	3485945	1	3491541	3496020	29
189	1	3483373	3484371	1	3544759	3545668	3
190	1	3488397	3494992	1	3541289	3550104	69
191	1	3544573	3545779	1	3556173	3557545	5
192	1	3544959	3546217	1	3555061	3556004	3
193	1	3545403	3546756	1	3660225	3661140	4
194	1	3555205	3556449	1	3806223	3807205	3
195	1	3557177	3558646	1	3659831	3661689	6
196	1	3649464	3652751	1	3658738	3661289	18
197	1	3659078	3661172	1	3770925	3773243	17
198	1	3659401	3660613	1	3806607	3807483	3
199	1	3659515	3661435	1	3775658	3778176	11
200	1	3659593	3661539	1	3739421	3741739	10
201	1	3659818	3661915	1	3773260	3775656	16
202	1	3659855	3661036	1	3742436	3743671	5
203	1	3739779	3744721	1	3770865	3774301	47
204	1	3741893	3742713	1	3802832	3803525	3
205	1	3742775	3743546	1	3775204	3775929	4
206	1	3742863	3743786	1	3776303	3777326	3
207	1	3744029	3744799	1	3774992	3775892	3
208	1	3744047	3745181	1	3768832	3770626	8
209	1	3769933	3770851	1	3804970	3805911	3
210	1	3771938	3775843	1	3795973	3799945	29
211	1	3771958	3774228	1	3780149	3783250	13
212	1	3776221	3778160	1	3796995	3799943	14
213	1	3779743	3783318	1	3796837	3800238	21
214	1	3780777	3781708	1	3806181	3807019	3
215	1	3796719	3798210	1	3805584	3807501	9
216	1	3797158	3799928	1	3807894	3809827	15
217	1	3798225	3799173	1	3806494	3807395	4
218	1	3800699	3801564	1	3810686	3811583	3
219	1	3805898	3806749	1	3852371	3853325	3
220	1	3808164	3813840	1	3840359	3847356	53
221	1	3810995	3811894	1	3852676	3853439	3
222	1	3841600	3842780	1	3850219	3851462	4
223	1	3841719	3843053	1	3851920	3852704	4
224	1	3844081	3844997	1	3913616	3915506	6
225	1	3854372	3855289	1	3913797	3915067	3
226	1	3912452	3913464	1	3965204	3966423	3
227	1	3913805	3914737	1	3964752	3965747	3
228	1	3914044	3915040	1	3963390	3964178	3
229	1	3960193	3961096	1	3974080	3975121	4
230	1	3960198	3961420	1	3978835	3980128	4
231	1	3965253	3966716	1	4110798	4111900	4
232	1	3965653	3966683	1	4113311	4114653	3
233	1	3971076	3976365	1	3980714	3985714	43
234	1	3976293	3977743	1	4114725	4115675	4
235	1	3980710	3984351	1	4110541	4113283	20
236	1	3982415	3984138	1	4118121	4119099	5
237	1	3982591	3984164	1	4115124	4116342	4
238	1	3983125	3984165	1	4119128	4120108	3
239	1	3983459	3984811	1	4113399	4114982	7
240	1	4109077	4113038	1	4117502	4123011	32
241	1	4109645	4110469	1	4148854	4150115	3
242	1	4115251	4116457	1	4130476	4132109	4
243	1	4119286	4123145	1	4130208	4135282	29
244	1	4120051	4120886	1	4128289	4129027	3
245	1	4120339	4122053	1	4136707	4137978	5
246	1	4120392	4121498	1	4144255	4144996	3
247	1	4120668	4121635	1	4129029	4129843	4
248	1	4121379	4122338	1	4139173	4140059	4
249	1	4121431	4122626	1	4141176	4141932	3
250	1	4121697	4122355	1	4144572	4146042	4
251	1	4124750	4125719	1	4149150	4150142	3
252	1	4127561	4133826	1	4136522	4144218	66
253	1	4128458	4129189	1	4220777	4221868	3
254	1	4130950	4132357	1	4149255	4150407	4
255	1	4149425	4150268	1	4220828	4221850	7
256	1	4220181	4226605	1	4232194	4239213	68
257	1	4220648	4221674	1	4252672	4253657	3
258	1	4221411	4222185	1	4255391	4256850	3
259	1	4286948	4287801	1	4341084	4342389	3
260	1	4344483	4346485	1	4402352	4404418	10
261	1	4344710	4345819	1	4401260	4402338	3
262	1	4350857	4352941	1	4401980	4404625	8
263	1	4402136	4403265	1	4418912	4419987	3
264	1	4402201	4404978	1	4414981	4418125	24
265	1	4402266	4402961	1	4424187	4425514	3
266	1	4403280	4404345	1	4422216	4423318	3
267	1	4406250	4407495	1	4416440	4417881	6
268	1	4420319	4421164	1	4534531	4535460	3
269	1	4494735	4495832	1	4542785	4543636	3
270	1	4496254	4498562	1	4533728	4536385	13
271	1	4497115	4498436	1	4591158	4592592	4
272	1	4497518	4498343	1	4532434	4533118	3
273	1	4498631	4500825	1	4533321	4536482	14
274	1	4662904	4664007	1	4715368	4715996	3
275	1	4721139	4728587	1	4730163	4737482	69
276	1	4733492	4735471	1	4833027	4835266	10
277	1	4736389	4737159	1	4840367	4841702	3
278	1	4832906	4835508	1	4842118	4844449	17
279	1	4842206	4842993	1	4901611	4902427	3
280	1	4888979	4889892	1	4898413	4899286	3
281	1	4897840	4898794	1	4908826	4909660	3
282	1	4901545	4903013	1	4911607	4912695	4
283	1	4901674	4902790	1	4986834	4988115	3
284	1	4901901	4902709	1	4914129	4914802	3
285	1	4906515	4908478	1	5097411	5099123	8
286	1	4907746	4909162	1	5109543	5111275	5
287	1	4909679	4910696	1	4994040	4995184	3
288	1	4910959	4911764	1	5095807	5096754	3
289	1	4911317	4912074	1	4993795	4995080	3
290	1	4911968	4914364	1	4923642	4926852	12
291	1	4916342	4917464	1	5107078	5108758	4
292	1	4977248	4982357	1	4988540	4995434	56
293	1	4978853	4980057	1	5095767	5097100	5
294	1	4982765	4986705	1	4991944	4995209	22
295	1	4987442	4988419	1	5107772	5108749	3
296	1	4988495	4989489	1	5106837	5107919	3
297	1	4989565	4995363	1	5094979	5101179	56
298	1	4992543	4995207	1	5091774	5094927	24
299	1	4992988	4994010	1	5126789	5127882	3
300	1	4993096	4994190	1	5121334	5122662	4
301	1	4993485	4994464	1	5012862	5013994	3
302	1	5013130	5014089	1	5095168	5096275	3
303	1	5094055	5103148	1	5106417	5113697	152
304	1	5095234	5097445	1	5104150	5106363	10
305	1	5106737	5107999	1	5120728	5122047	5
306	1	5106880	5108479	1	5115610	5117005	5
307	1	5111004	5111573	1	5161792	5162533	3
308	1	5112364	5113360	1	5120531	5122174	4
309	1	5117404	5118312	1	5202523	5203102	3
310	1	5124051	5125437	1	5159667	5161382	6
311	1	5124796	5125465	1	5140887	5142324	4
312	1	5130101	5131628	1	5159215	5161157	5
313	1	5142998	5144908	1	5158884	5161319	10
314	1	5159006	5160122	1	5206843	5207668	3
315	1	5159824	5160802	1	5168404	5169874	4
316	1	5159854	5160828	1	5205561	5206162	3
317	1	5160037	5161205	1	5169954	5171634	5
318	1	5160973	5161931	1	5203232	5204025	3
319	1	5167631	5176623	1	5201972	5210898	139
320	1	5202827	5203616	1	5331019	5331612	3
321	1	5204219	5205239	1	5329837	5330920	4
322	1	5204681	5206257	1	5327961	5329031	5
323	1	5204718	5205934	1	5329046	5329688	3
324	1	5308073	5309212	1	5330435	5331530	4
325	1	5309031	5310827	1	5328051	5330403	9
326	1	5327856	5329492	1	5411585	5413297	8
327	1	5327996	5328718	1	5414712	5415533	3
328	1	5331636	5332136	1	45443802	45444355	4
329	1	5411043	5413679	1	5419864	5422460	18
330	1	5411749	5412743	1	5430613	5431488	3
331	1	5412567	5413684	1	5479811	5481128	4
332	1	5420669	5421987	1	5434467	5435766	3
333	1	5420780	5421838	1	5491564	5492755	3
334	1	5428496	5437003	1	5465372	5475776	130
335	1	5429640	5431215	1	5490197	5491547	4
336	1	5429887	5431364	1	5481163	5481726	4
337	1	5433506	5436621	1	5477146	5480201	14
338	1	5434459	5434964	1	5462475	5463939	3
339	1	5434467	5435238	1	5460805	5461605	3
340	1	5435096	5436751	1	5461644	5463203	5
341	1	5435242	5436054	1	5480279	5481041	3
342	1	5435516	5436220	1	5463389	5464350	3
343	1	5466527	5469244	1	5492342	5494606	9
344	1	5469828	5475835	1	5479892	5491395	153
345	1	5470554	5471167	1	5478563	5479424	3
346	1	5470639	5475493	1	5492074	5495010	20
347	1	5476994	5484898	1	5486928	5497288	104
348	1	5482070	5484837	1	5498885	5500288	7
349	1	5489754	5490768	1	5525789	5526372	3
350	1	5491384	5492378	1	5526104	5527061	4
351	1	5492001	5493124	1	5661894	5662836	3
352	1	5492969	5494400	1	5523217	5524133	3
353	1	5493220	5495242	1	5519413	5522163	10
354	1	5496089	5501700	1	5518638	5524614	56
355	1	5496477	5497915	1	5526257	5527637	4
356	1	5497928	5501715	1	5524658	5528307	21
357	1	5499960	5501852	1	5514746	5517643	11
358	1	5499994	5501502	1	5529091	5530056	4
359	1	5501092	5501799	1	5517702	5518559	3
360	1	5514829	5516975	1	5538302	5540198	6
361	1	5518551	5521243	1	5527890	5530890	17
362	1	5526105	5527385	1	5614265	5615074	4
363	1	5531965	5532850	1	5540077	5541143	3
364	1	5532487	5535026	1	5594954	5597191	11
365	1	5534689	5537039	1	5590825	5592617	9
366	1	5538573	5540063	1	5589744	5591677	5
367	1	5538784	5539940	1	5599051	5599587	3
368	1	5539091	5540027	1	5585919	5587473	4
369	1	5540060	5541159	1	5586190	5587172	4
370	1	5593932	5603394	1	5609030	5615649	92
371	1	5603554	5605239	1	5613253	5614461	6
372	1	5606937	5615597	1	5651935	5663486	159
373	1	5610110	5611778	1	5696689	5698040	4
374	1	5612669	5614110	1	5699567	5700283	3
375	1	5612974	5613899	1	5695958	5696994	3
376	1	5613092	5615088	1	5702417	5704489	12
377	1	5613726	5614746	1	5697256	5698500	5
378	1	5614087	5615185	1	5695101	5696068	4
379	1	5660783	5664646	1	5700128	5704719	43
380	1	5660899	5664293	1	5695594	5700008	32
381	1	5698431	5699249	1	5814055	5814724	3
382	1	5789160	5791571	1	5799264	5803850	22
383	1	5790116	5791194	1	5806734	5807719	3
384	1	5790870	5793451	1	5803890	5805605	10
385	1	5886057	5887090	1	5895589	5896594	3
386	1	5886121	5887057	1	5897115	5897937	3
387	1	5888417	5889187	1	5904853	5905515	3
388	1	5892557	5897275	1	5903130	5906561	59
389	1	5905258	5906249	1	5938318	5939318	3
390	1	5905969	5906751	1	5939431	5940412	3
391	1	6021452	6022529	1	6072410	6073435	4
392	1	6021462	6022591	1	6033600	6034432	3
393	1	6143105	6144372	1	6161277	6163088	6
394	1	6143321	6144220	1	6160125	6161061	3
395	1	6236663	6237725	1	6246746	6248264	5
396	1	6236970	6238387	1	6249382	6250502	4
397	1	6237421	6238656	1	6275853	6277162	3
398	1	6238688	6241949	1	6248032	6251968	39
399	1	6239584	6240525	1	6275169	6276353	4
400	1	6239728	6240624	1	6299546	6300611	3
401	1	6243944	6256028	1	6267870	6278025	153
402	1	6245824	6246504	1	6292947	6293697	3
403	1	6246171	6246715	1	6299712	6300465	3
404	1	6248169	6249317	1	6293698	6294565	3
405	1	6249544	6250446	1	6293660	6294630	3
406	1	6251047	6252843	1	6260695	6262044	5
407	1	6251190	6251967	1	6262263	6263235	4
408	1	6253850	6256063	1	6292333	6294036	8
409	1	6254158	6255091	1	6312394	6313167	3
410	1	6261403	6262028	1	6271422	6272324	3
411	1	6268433	6269658	1	6276554	6277773	4
412	1	6269955	6277943	1	6288889	6294613	85
413	1	6274033	6275835	1	6296592	6297919	8
414	1	6274483	6275171	1	6300068	6301499	5
415	1	6275546	6277259	1	6299879	6301186	5
416	1	6276656	6277586	1	6295757	6296817	3
417	1	6291742	6292673	1	6299520	6300811	3
418	1	6292446	6293583	1	6313103	6313846	3
419	1	6292447	6294710	1	6310142	6312150	11
420	1	6292619	6293531	1	6409597	6410677	3
421	1	6292821	6293647	1	6407811	6408745	3
422	1	6293224	6293965	1	6308990	6310026	4
423	1	6293540	6294421	1	6409995	6410684	3
424	1	6294484	6297969	1	6306325	6308576	23
425	1	6294889	6298422	1	6308731	6312039	19
426	1	6299275	6300838	1	6307465	6309766	21
427	1	6299409	6300857	1	6318630	6319989	5
428	1	6299421	6301378	1	6315224	6316180	7
429	1	6299516	6300259	1	6320780	6322067	5
430	1	6299704	6301021	1	6312929	6314099	4
431	1	6299761	6301691	1	6309786	6311343	12
432	1	6300392	6301331	1	6316192	6316726	3
433	1	6305711	6311434	1	6315686	6322580	45
434	1	6310591	6312106	1	6322693	6324433	5
435	1	6312420	6313259	1	6410095	6411313	4
436	1	6316101	6319165	1	6407040	6411515	25
437	1	6319935	6322254	1	6409135	6410730	8
438	1	6322841	6327953	1	6406963	6411605	59
439	1	6328574	6330257	1	6407197	6408818	7
440	1	6328808	6329841	1	6409592	6410546	3
441	1	6406886	6407934	1	6418760	6420357	5
442	1	6407950	6409719	1	6418945	6420869	9
443	1	6408962	6411077	1	6424417	6427094	11
444	1	6409107	6410453	1	6421125	6422444	5
445	1	6532290	6533055	1	6541020	6542536	7
446	1	6541047	6542161	1	6649928	6651017	4
447	1	6542131	6543159	1	6652863	6653777	3
448	1	6770375	6771859	1	6785052	6786405	5
449	1	6770777	6771813	1	6826673	6827730	3
450	1	6786169	6787001	1	6825975	6826688	3
451	1	6823329	6831595	1	6833675	6841393	89
452	1	6825662	6827067	1	6915193	6916284	4
453	1	6839462	6840704	1	6914573	6916250	6
454	1	6907557	6909149	1	6916860	6917935	6
455	1	6911488	6912730	1	7028273	7028958	3
456	1	6913772	6915401	1	7028308	7030665	8
457	1	6915759	6916654	1	7029792	7031665	8
458	1	7028001	7029781	1	7043716	7044907	7
459	1	7033339	7034121	1	7144134	7145198	3
460	1	7041482	7042546	1	7077568	7078260	3
461	1	7044992	7045989	1	7062852	7064274	3
462	1	7057453	7058364	1	7065530	7066637	3
463	1	7060741	7061703	1	7079645	7080653	3
464	1	7061835	7065558	1	7074294	7076574	18
465	1	7063619	7064493	1	7076626	7077852	3
466	1	7063805	7064721	1	7072594	7073705	3
467	1	7065462	7066785	1	7143156	7144086	4
468	1	7065543	7066699	1	7077653	7078756	4
469	1	7065686	7066848	1	7075140	7077550	10
470	1	7067131	7068531	1	7076117	7077898	7
471	1	7067590	7068678	1	7144199	7145280	5
472	1	7068010	7069014	1	7078027	7079314	3
473	1	7072946	7080675	1	7142151	7149167	71
474	1	7077298	7078109	1	7106508	7107145	3
475	1	7143786	7145116	1	7181401	7182279	3
476	1	7144101	7145555	1	7295992	7297827	4
477	1	7145910	7147287	1	7182571	7184418	7
478	1	7180520	7182322	1	7298856	7300023	4
479	1	7182065	7183410	1	7237648	7240153	9
480	1	7237870	7238580	1	7255469	7255977	3
481	1	7238594	7239817	1	7254044	7254976	5
482	1	7238601	7239971	1	7251522	7252699	5
483	1	7258254	7259716	1	7291263	7292609	4
484	1	7260529	7261637	1	7293017	7294482	5
485	1	7291108	7301239	1	7305475	7315213	157
486	1	7293291	7294047	1	7396768	7397851	3
487	1	7293617	7294235	1	7335953	7336937	3
488	1	7296037	7301398	1	7338465	7346421	70
489	1	7297090	7297860	1	7399307	7400463	3
490	1	7298091	7299457	1	7335626	7337581	7
491	1	7301261	7303589	1	7310406	7314411	31
492	1	7301426	7301946	1	7341370	7342140	3
493	1	7303696	7305462	1	7312207	7313508	6
494	1	7309741	7314109	1	7338410	7343060	47
495	1	7310151	7311370	1	7388826	7389942	4
496	1	7310635	7312045	1	7343565	7344544	4
497	1	7311465	7312555	1	7393553	7394459	3
498	1	7311510	7313128	1	7336183	7337347	4
499	1	7312185	7312905	1	7390696	7391433	4
500	1	7312332	7313228	1	7355273	7356505	3
501	1	7339334	7346831	1	7353168	7359277	57
502	1	7340808	7341657	1	7392905	7394104	4
503	1	7342241	7343330	1	7386179	7387352	3
504	1	7353729	7354678	1	7396390	7397319	3
505	1	7355818	7359072	1	7394153	7397409	18
506	1	7356685	7357852	1	7389002	7389704	3
507	1	7395590	7396873	1	7564882	7565778	3
508	1	7399525	7400780	1	7566319	7567172	3
509	1	7408114	7409051	1	7457844	7458407	3
510	1	7458859	7459511	1	7554651	7555705	3
511	1	7482285	7483441	1	7490517	7491488	3
512	1	7490256	7492407	1	7552848	7554372	9
513	1	7490746	7492439	1	7563488	7565209	7
514	1	7495942	7496766	1	7564993	7565974	3
515	1	7553875	7554683	1	7565263	7566124	3
516	1	7554720	7556873	1	7564362	7566423	13
517	1	7563658	7564733	1	7600780	7601555	3
518	1	7563788	7564560	1	7596959	7597711	3
519	1	7565984	7566743	1	7700149	7701516	3
520	1	7682226	7683674	1	7699507	7700924	5
521	1	7684264	7691938	1	7696629	7700952	72
522	1	7699077	7700451	1	7716100	7717613	5
523	1	7700511	7701804	1	7714212	7715289	3
524	1	7876389	7877432	1	7886329	7887614	3
525	1	7970995	7971893	1	8051931	8053089	3
526	1	7976635	7977612	1	8055316	8056307	4
527	1	7990368	7992094	1	8033083	8034594	5
528	1	8039810	8041405	1	8055665	8056520	6
529	1	8044046	8044919	1	8055821	8057217	5
530	1	8045321	8046735	1	8055332	8056454	5
531	1	8051660	8052904	1	8120144	8121767	4
532	1	8055085	8057548	1	8117583	8120042	17
533	1	8055712	8056776	1	8121136	8121836	3
534	1	8055819	8056550	1	8116224	8117125	3
535	1	8056046	8057164	1	8114175	8115183	5
536	1	8056709	8057790	1	8116646	8117503	3
537	1	8114625	8116101	1	8151609	8152551	4
538	1	8115501	8117214	1	8160951	8162591	6
539	1	8115592	8118658	1	8124517	8127398	16
540	1	8116285	8117452	1	8128367	8129567	4
541	1	8118302	8119379	1	8156556	8157535	3
542	1	8118370	8119999	1	8128280	8129454	6
543	1	8120266	8121533	1	8162070	8163069	5
544	1	8120887	8122043	1	8154946	8156534	5
545	1	8121000	8122478	1	8156713	8158487	6
546	1	8121042	8122105	1	8130121	8130715	3
547	1	8121141	8122421	1	8160033	8160983	5
548	1	8121384	8122228	1	8130720	8131714	3
549	1	8121617	8122874	1	8162310	8163516	5
550	1	8124117	8125361	1	8161814	8162933	4
551	1	8125690	8126806	1	8162213	8162998	3
552	1	8151326	8156347	1	8162009	8166195	37
553	1	8159659	8160845	1	8280933	8282264	3
554	1	8161747	8163435	1	8279228	8281239	8
555	1	8242846	8245772	1	8281492	8284220	14
556	1	8279599	8282668	1	8289416	8293454	34
557	1	8280352	8281334	1	8302061	8302759	3
558	1	8281248	8282432	1	8308060	8310359	8
559	1	8281905	8283526	1	8311546	8313084	7
560	1	8284752	8285726	1	8310961	8312625	5
561	1	8285793	8286797	1	8311277	8312036	3
562	1	8286797	8298025	1	8298627	8309996	145
563	1	8290053	8291465	1	8310095	8311450	8
564	1	8294091	8295634	1	8310824	8312040	5
565	1	8301795	8304054	1	8311335	8313742	15
566	1	8312109	8313792	1	8332309	8333351	5
567	1	8371301	8372321	1	8486496	8487594	3
568	1	8371616	8376262	1	8490586	8493793	29
569	1	8371892	8373053	1	8420401	8421258	3
570	1	8372322	8375463	1	8390781	8393397	15
571	1	8372329	8375568	1	8485688	8489775	24
572	1	8372919	8374037	1	8389047	8389649	3
573	1	8373539	8374897	1	8484783	8485283	3
574	1	8376251	8376978	1	8486000	8487234	3
575	1	8419337	8420595	1	8485106	8487020	6
576	1	8467747	8469318	1	8485423	8486586	6
577	1	8492205	8495521	1	8551140	8555555	26
578	1	8555342	8556052	1	8574402	8575478	3
579	1	8571552	8572999	1	8661274	8662503	5
580	1	8571873	8573480	1	8594845	8596238	5
581	1	8573425	8575758	1	8661733	8663583	11
582	1	8573505	8574271	1	8597830	8598643	3
583	1	8577257	8578537	1	8594485	8596020	8
584	1	8577381	8578641	1	8592172	8594001	6
585	1	8577534	8578327	1	8661799	8662562	3
586	1	8595495	8596438	1	8661408	8662641	4
587	1	8596196	8597109	1	8662722	8663599	3
588	1	8597114	8600283	1	8660466	8662912	14
589	1	8597543	8598716	1	8669409	8670407	3
590	1	8599083	8600281	1	8663619	8665174	6
591	1	8661423	8662918	1	8670003	8672128	9
592	1	8661951	8666344	1	8674816	8680236	51
593	1	8666634	8671242	1	8676581	8680910	30
594	1	8671201	8672268	1	9013618	9014212	3
595	1	8671695	8672912	1	8679971	8681530	5
596	1	8675898	8677247	1	8977485	8979178	4
597	1	8683880	8684746	1	8700515	8701404	3
598	1	8684484	8685458	1	8775255	8776402	3
599	1	8920660	8921160	1	8978176	8978697	3
600	1	8920947	8922920	1	8976508	8977930	9
601	1	8921861	8922401	1	8972829	8973329	3
602	1	8980970	8981969	1	9008981	9009841	3
603	1	8981883	8984376	1	9006390	9008567	9
604	1	9009860	9017664	1	9107383	9113760	65
605	1	9014207	9015413	1	9074433	9075444	4
606	1	9014573	9015964	1	9120108	9122011	11
607	1	9014633	9016090	1	9117218	9118153	5
608	1	9014680	9015703	1	9118819	9119811	3
609	1	9016210	9017956	1	9116704	9118333	6
610	1	9016257	9017333	1	9122351	9123293	3
611	1	9016324	9016967	1	9115453	9116363	4
612	1	9016416	9018030	1	9119705	9120952	6
613	1	9111786	9112518	1	9120273	9121189	3
614	1	9112653	9113768	1	9157007	9158408	4
615	1	9112796	9113595	1	9160239	9161190	4
616	1	9112808	9114604	1	9121332	9123163	10
617	1	9116022	9117515	1	9162628	9163783	4
618	1	9119829	9120552	1	9163223	9163994	3
619	1	9120504	9121353	1	9228812	9229568	3
620	1	9120724	9121803	1	9269581	9270705	5
621	1	9121845	9123091	1	9155699	9156658	3
622	1	9154211	9154920	1	9228881	9229942	3
623	1	9155215	9156289	1	9163945	9164875	3
624	1	9157323	9158458	1	9228612	9229765	5
625	1	9159066	9160727	1	9228738	9230632	8
626	1	9160963	9162692	1	9229761	9231288	5
627	1	9341095	9346409	1	9349422	9355810	74
628	1	9341549	9342890	1	9407377	9408870	6
629	1	9341828	9342875	1	9424562	9425380	4
630	1	9341843	9343350	1	9402760	9405028	13
631	1	9342226	9343255	1	9409681	9411445	10
632	1	9342414	9343363	1	9401149	9402490	4
633	1	9342939	9343533	1	9406960	9407543	3
634	1	9344360	9346575	1	9408165	9410546	13
635	1	9345289	9346024	1	9410599	9411448	3
636	1	9345728	9346624	1	9355824	9357063	3
637	1	9346729	9348774	1	9407165	9411032	14
638	1	9348357	9354559	1	9401100	9406512	61
639	1	9348936	9349990	1	9409504	9410728	4
640	1	9351728	9352620	1	9407469	9408409	3
641	1	9408985	9410065	1	9489185	9490061	3
642	1	9410202	9411514	1	9478441	9479518	5
643	1	9410826	9411438	1	9479905	9481082	3
644	1	9479184	9480412	1	9487944	9489333	7
645	1	9479919	9481954	1	9489406	9491026	7
646	1	9547744	9548872	1	9556066	9557021	3
647	1	9629458	9630033	1	9643224	9644253	3
648	1	9729618	9731487	1	9750289	9751834	6
649	1	9986456	9988877	1	9995387	9998422	19
650	1	9996757	9997859	1	10063954	10064731	4
651	1	10031504	10032453	1	10063806	10064503	3
652	1	10033938	10034783	1	10063883	10064474	3
653	1	10150591	10152106	1	10160064	10160988	6
654	1	10162757	10163981	1	10262102	10262979	5
655	1	10257015	10257846	1	10265975	10267000	3
656	1	10262341	10263139	1	10296679	10297744	3
657	1	10348653	10351329	1	10358206	10359981	17
658	1	10348939	10349603	1	10357283	10357961	3
659	1	10492756	10493638	1	10509453	10510330	3
660	1	10613469	10615407	1	10686081	10687465	6
661	1	10615005	10616374	1	10684712	10686026	4
662	1	10615442	10616596	1	10686270	10687177	4
663	1	10616730	10617941	1	10681626	10682585	5
664	1	10616835	10617977	1	10680376	10681478	3
665	1	10617285	10618176	1	10626437	10627411	4
666	1	10617327	10618441	1	10683364	10685272	5
667	1	10618193	10619396	1	10685444	10686885	5
668	1	10619039	10621572	1	10683114	10685408	12
669	1	10687286	10688114	1	10751989	10752661	3
670	1	10751460	10752433	1	10760483	10761392	3
671	1	10757526	10758694	1	10854712	10855881	4
672	1	10758905	10762148	1	10855011	10857905	14
673	1	10760956	10761845	1	10853702	10854925	4
674	1	10761142	10761878	1	10858886	10859696	3
675	1	10834120	10835437	1	10854428	10855354	6
676	1	10853527	10854791	1	10876081	10877405	6
677	1	10988399	10989374	1	11015709	11016475	3
678	1	11004231	11005072	1	11015143	11016018	3
679	1	11014591	11015893	1	11043059	11044303	4
680	1	11014721	11015741	1	11070878	11071611	3
681	1	11067452	11068299	1	11126242	11126974	3
682	1	11070538	11071422	1	11127152	11128123	3
683	1	11127807	11128862	1	11142814	11143756	3
684	1	11146128	11147273	1	11299263	11300240	4
685	1	11150916	11152141	1	11163635	11164399	3
686	1	11159802	11162175	1	11300455	11302621	9
687	1	11162412	11165501	1	11299251	11302444	34
688	1	11298675	11301599	1	11365330	11367580	14
689	1	11299206	11300529	1	11360814	11362211	5
690	1	11299321	11300688	1	11358187	11359897	8
691	1	11493939	11495145	1	11588784	11589634	4
692	1	11583240	11587647	1	11593533	11596568	27
693	1	11593946	11595814	1	11671213	11672556	7
694	1	11595117	11595909	1	11666323	11667088	3
695	1	11636357	11637724	1	11672072	11673588	4
696	1	11636976	11637992	1	11664842	11665406	3
697	1	11665801	11666774	1	11883105	11883872	3
698	1	11714847	11716052	1	11724458	11725197	4
699	1	11716906	11727435	1	11879394	11887594	128
700	1	11722762	11725523	1	11738823	11740889	12
701	1	11723175	11724222	1	11740927	11741897	3
702	1	11723362	11724389	1	11887914	11888690	3
703	1	11725167	11726290	1	11736727	11738000	5
704	1	11881425	11882297	1	11889429	11890299	3
705	1	12103575	12104605	1	12133421	12134481	5
706	1	12104881	12105981	1	12132740	12134163	6
707	1	12143159	12143936	1	12170684	12171659	3
708	1	12145304	12146572	1	12174273	12176191	7
709	1	12145606	12146237	1	12179587	12180668	3
710	1	12145683	12146612	1	12173388	12174187	3
711	1	12146561	12147800	1	12170849	12171451	3
712	1	12146838	12150073	1	12172736	12175121	14
713	1	12148142	12149900	1	12170381	12172377	6
714	1	12149957	12151152	1	12335340	12336303	3
715	1	12150501	12151346	1	12173072	12174418	4
716	1	12151991	12152765	1	12170589	12171693	4
717	1	12170685	12171845	1	12180168	12180818	4
718	1	12174517	12175644	1	12331711	12333096	4
719	1	12178728	12180413	1	12292019	12293678	8
720	1	12178838	12179360	1	38525423	38525923	3
721	1	12179788	12180976	1	12206850	12208018	3
722	1	12180804	12181932	1	12296750	12298305	5
723	1	12181033	12181757	1	12291461	12292270	3
724	1	12182102	12183373	1	12288700	12289245	3
725	1	12291474	12299616	1	12329506	12338920	119
726	1	12296872	12297598	1	12341871	12342841	4
727	1	12329701	12330873	1	12338066	12339166	5
728	1	12331251	12332404	1	12441985	12443239	4
729	1	12331406	12332372	1	12339794	12340821	5
730	1	12331868	12333775	1	12341778	12343439	9
731	1	12335624	12336789	1	12365972	12367090	3
732	1	12336533	12337755	1	12371473	12373093	6
733	1	12336656	12337819	1	12374518	12375169	3
734	1	12336701	12341118	1	12367249	12371460	33
735	1	12336756	12337976	1	12362530	12363378	3
736	1	12337233	12338495	1	12449103	12450313	4
737	1	12339461	12340328	1	12372671	12374156	5
738	1	12352618	12360720	1	12364835	12377710	137
739	1	12359023	12360348	1	12447549	12448592	4
740	1	12364903	12366352	1	12372954	12375164	9
741	1	12372462	12373171	1	12445160	12446391	3
742	1	12372563	12373816	1	12447912	12448989	3
743	1	12375098	12376036	1	12388176	12389471	3
744	1	12375836	12376766	1	12441912	12442714	3
745	1	12376668	12377941	1	12449031	12450116	4
746	1	12397921	12399533	1	12441474	12443466	8
747	1	12444061	12445311	1	12515136	12515871	3
748	1	12444158	12451994	1	12500630	12511893	163
749	1	12446636	12447265	1	12549979	12550904	3
750	1	12447353	12448840	1	12492389	12493221	5
751	1	12447683	12449519	1	12511977	12514095	10
752	1	12491946	12493192	1	12501165	12502379	4
753	1	12501980	12503526	1	12514203	12515856	5
754	1	12502623	12503621	1	12511787	12512727	3
755	1	12511389	12513104	1	12526968	12528049	6
756	1	12511565	12512792	1	12543094	12543768	3
757	1	12532231	12533322	1	12542327	12543319	3
758	1	12547918	12548967	1	12631923	12633016	3
759	1	12548975	12550265	1	12714223	12715299	3
760	1	12549325	12550846	1	12613260	12615032	6
761	1	12552004	12553595	1	12590697	12591663	4
762	1	12619337	12620271	1	12630501	12632194	5
763	1	12620480	12621611	1	12676542	12677572	3
764	1	12631304	12632193	1	12681963	12683269	3
765	1	12638600	12640202	1	12677028	12678294	4
766	1	12641236	12641979	1	12675344	12676327	3
767	1	12643684	12644579	1	12676594	12677660	4
768	1	12656084	12657323	1	12676357	12677055	3
769	1	12658358	12659244	1	12675640	12677428	5
770	1	12678666	12680755	1	12715416	12716822	6
771	1	12681575	12683762	1	12709208	12711206	7
772	1	12701762	12705256	1	12713789	12716887	17
773	1	12710204	12711100	1	12767624	12768289	3
774	1	12711455	12712835	1	12767034	12768508	6
775	1	12713926	12715227	1	12791350	12792054	3
776	1	12714029	12715240	1	12773778	12774724	4
777	1	12714109	12716395	1	12792146	12794551	11
778	1	12714173	12718702	1	12764209	12770104	51
779	1	12767901	12769099	1	12794506	12795168	3
780	1	13054074	13055574	1	13062699	13064497	8
781	1	13137597	13138837	1	13167642	13168542	3
782	1	13137959	13139339	1	13159387	13160573	3
783	1	13141910	13144279	1	13177405	13179224	9
784	1	13142302	13143384	1	13169289	13170999	5
785	1	13142411	13146653	1	13157433	13167270	77
786	1	13142965	13144332	1	13179963	13181431	6
787	1	13142991	13143603	1	13167990	13169194	4
788	1	13157609	13172033	1	13170864	13185171	208
789	1	13177646	13180721	1	13187252	13189314	13
790	1	13576075	13577931	1	13589679	13591365	9
791	1	13576225	13576890	1	13759812	13761170	3
792	1	13759039	13759983	1	13812965	13813601	3
793	1	13759813	13761354	1	13809378	13810368	6
794	1	13809590	13810180	1	13817518	13818804	3
795	1	13810960	13813811	1	13822344	13826585	23
796	1	13811289	13811894	1	13820672	13821453	3
797	1	13812040	13812989	1	13820991	13821945	5
798	1	13814008	13815470	1	13823021	13824616	4
799	1	13815688	13817518	1	13824448	13826249	8
800	1	13816331	13818588	1	13865630	13867533	8
801	1	13819998	13821239	1	13866055	13867112	5
802	1	13821326	13823298	1	13865203	13866449	6
803	1	13823375	13825212	1	13865154	13866793	6
804	1	13824806	13826408	1	13862846	13863808	5
805	1	13826372	13827548	1	13865723	13866981	4
806	1	13861921	13867478	1	13898391	13903549	62
807	1	13862239	13863595	1	13870852	13872134	4
808	1	13863119	13864126	1	13908309	13909099	4
809	1	13865258	13867100	1	13909140	13910987	7
810	1	13865289	13866826	1	13911131	13912965	8
811	1	13865691	13867325	1	13907961	13908857	5
812	1	13866835	13867398	1	14028535	14029581	3
813	1	13907573	13908771	1	13965555	13966386	3
814	1	13965764	13966471	1	14011760	14012328	3
815	1	14012233	14021697	1	14026171	14031157	79
816	1	14209655	14210663	1	14315965	14316883	3
817	1	14212164	14212764	1	14313652	14314578	3
818	1	14310018	14310965	1	14320123	14320829	3
819	1	14311422	14312042	1	14321257	14322452	3
820	1	14311442	14312760	1	14320291	14321241	3
821	1	14312577	14313214	1	14321367	14322461	3
822	1	14313247	14314711	1	14321770	14322846	4
823	1	14321413	14324722	1	14330188	14335787	30
824	1	14330644	14332045	1	14362541	14363744	4
825	1	14360709	14362017	1	14611866	14613046	4
826	1	14362494	14363388	1	14586271	14587424	5
827	1	14585748	14587175	1	14603464	14605580	6
828	1	14585975	14587091	1	14601650	14602740	4
829	1	14591261	14593258	1	14601210	14602601	8
830	1	14601003	14601790	1	14609674	14610841	3
831	1	14609428	14610393	1	14832542	14833484	3
832	1	14754496	14755206	1	14832475	14833321	3
833	1	14832672	14833659	1	14844727	14845596	4
834	1	14989181	14990838	1	15015790	15016669	4
835	1	14989436	14990629	1	14998042	14999084	3
836	1	15004909	15006460	1	15014824	15016083	5
837	1	15011628	15022946	1	15055792	15074720	268
838	1	15012072	15013246	1	15021051	15022352	4
839	1	15015680	15017083	1	15076216	15077121	3
840	1	15023957	15024817	1	15060631	15062041	6
841	1	15025678	15028366	1	15060037	15062873	20
842	1	15059197	15061984	1	15068989	15072010	18
843	1	15060008	15060908	1	15177321	15178784	4
844	1	15060544	15062456	1	15076209	15077625	5
845	1	15062247	15063239	1	15070411	15071796	3
846	1	15068711	15070458	1	15124272	15125810	7
847	1	15071438	15072495	1	15122965	15124470	4
848	1	15071656	15072744	1	15175928	15177560	4
849	1	15071863	15072652	1	15120710	15121452	3
850	1	15123944	15124912	1	15132607	15133840	4
851	1	15124352	15125325	1	15158789	15159576	3
852	1	15306111	15307102	1	15318850	15319895	3
853	1	15336164	15337622	1	15367717	15368557	4
854	1	15367167	15368325	1	15400032	15400997	3
855	1	15387099	15395936	1	15399131	15405135	83
856	1	15572047	15573344	1	15582694	15583845	4
857	1	15668754	15670302	1	15684657	15686153	4
858	1	15761970	15762994	1	15970621	15971680	4
859	1	15766504	15767748	1	15962214	15963195	3
860	1	15960340	15962635	1	15970100	15971119	6
861	1	15961932	15964827	1	15971362	15976930	39
862	1	15970905	15971924	1	16002152	16003564	4
863	1	15972430	15973126	1	16003648	16004594	3
864	1	15972472	15973392	1	16012927	16013786	3
865	1	16008672	16022544	1	16037547	16044239	197
866	1	16009323	16010969	1	16017735	16019796	8
867	1	16009648	16010412	1	16021400	16022458	3
868	1	16017968	16019303	1	16048172	16049835	5
869	1	16018557	16019499	1	16050220	16050971	3
870	1	16022995	16024141	1	16040215	16041481	4
871	1	16038168	16042503	1	16048338	16051952	35
872	1	16039457	16040376	1	16136548	16137894	3
873	1	16039607	16042127	1	16228604	16230160	10
874	1	16039889	16040882	1	16142298	16143268	3
875	1	16040335	16041587	1	16140473	16141483	4
876	1	16041914	16042882	1	16139964	16140672	4
877	1	16051563	16052799	1	16228072	16229267	5
878	1	16139673	16140867	1	16225947	16226830	3
879	1	16140057	16140826	1	16230954	16231820	3
880	1	16141133	16142026	1	16232390	16233562	3
881	1	16279899	16280919	1	16299264	16300536	3
882	1	16283229	16285235	1	16299956	16301281	7
883	1	16413357	16414994	1	16435568	16437055	7
884	1	16414232	16415369	1	16437269	16438357	4
885	1	16415371	16416397	1	16436825	16437853	3
886	1	16436444	16437501	1	16446663	16447658	4
887	1	16707126	16715600	1	16718287	16725396	78
888	1	16707407	16711276	1	16727762	16730707	14
889	1	16709093	16709663	1	16746682	16748007	3
890	1	16711526	16714300	1	16727759	16731453	20
891	1	16712416	16716050	1	16746653	16750337	21
892	1	16714026	16715049	1	16750643	16751367	3
893	1	16715273	16716304	1	16728897	16729999	4
894	1	16718296	16721679	1	16727519	16730232	25
895	1	16721092	16723484	1	16746222	16749193	12
896	1	16721970	16722772	1	16744732	16745466	3
897	1	16723661	16724740	1	16751163	16751992	3
898	1	16729869	16730696	1	16745408	16746583	4
899	1	16730047	16731121	1	16747829	16748873	4
900	1	16748309	16749600	1	16960970	16961739	3
901	1	16751080	16751932	1	16809059	16809970	3
902	1	16751433	16752434	1	16811017	16811789	3
903	1	16850952	16851884	1	16948433	16949288	3
904	1	16862214	16862825	1	16960446	16961251	3
905	1	16947739	16948952	1	16979091	16980176	4
906	1	16948028	16952780	1	16958820	16962922	35
907	1	16948454	16963375	1	16963811	16977869	235
908	1	16948688	16950785	1	16956968	16958703	5
909	1	16950684	16951592	1	16979312	16980375	3
910	1	16953696	16954216	1	16961229	16961817	3
911	1	16957279	16957989	1	16979273	16980004	3
912	1	16959092	16960141	1	16979404	16980194	3
913	1	16964539	16971487	1	16977177	16980779	45
914	1	17163566	17167183	1	17186301	17188693	15
915	1	17314294	17315303	1	17361834	17362406	3
916	1	17314677	17315515	1	17324948	17325898	3
917	1	17314720	17316591	1	17325924	17327631	9
918	1	17316005	17317629	1	17324769	17325877	5
919	1	17432331	17434912	1	17533511	17534768	9
920	1	17470792	17471931	1	17533367	17535000	4
921	1	17472020	17473152	1	17533138	17534825	8
922	1	17473216	17475646	1	17533143	17534982	12
923	1	17533712	17535576	1	17547604	17549518	9
924	1	17533723	17535028	1	17550484	17551442	4
925	1	17534821	17535649	1	17544584	17545427	3
926	1	17697567	17698372	1	17707403	17708483	4
927	1	17697890	17698733	1	17706602	17707328	3
928	1	17698380	17700432	1	17707557	17709357	11
929	1	17698532	17699572	1	17725008	17726365	3
930	1	17698825	17699384	1	17723881	17724666	3
931	1	17724978	17726122	1	17736381	17737187	4
932	1	17823338	17824254	1	17834086	17835887	5
933	1	17945184	17949879	1	17963272	17967445	43
934	1	17945702	17949813	1	17957075	17963120	76
935	1	17945954	17946699	1	17976548	17977909	3
936	1	17945975	17947205	1	17980169	17981084	3
937	1	17946126	17946903	1	17955888	17956632	4
938	1	17946920	17947740	1	17976286	17977232	3
939	1	17947304	17949395	1	17968904	17970743	8
940	1	17947912	17948475	1	17967761	17968675	3
941	1	17959651	17960673	1	17975153	17976239	3
942	1	17960983	17966848	1	17972883	17978765	59
943	1	17965640	17966488	1	18049944	18050585	3
944	1	17965739	17966889	1	17981442	17982352	4
945	1	17968900	17970099	1	18019075	18020073	3
946	1	17971796	17974190	1	17981042	17982840	12
947	1	17972924	17974303	1	17983278	17984309	5
948	1	17973506	17975570	1	17988849	17991931	12
949	1	17973533	17978724	1	17985143	17988819	34
950	1	17974012	17974838	1	18004445	18005217	3
951	1	17974435	17976072	1	17997264	17998830	7
952	1	17975418	17976615	1	18019510	18020796	4
953	1	17975450	17977505	1	18001170	18002634	8
954	1	17975652	17976816	1	18006772	18007608	4
955	1	17981271	17982124	1	18001176	18002068	3
956	1	17989115	17990575	1	18004349	18005838	5
957	1	17989470	17991146	1	18000432	18003194	12
958	1	18018162	18019821	1	18046597	18047521	4
959	1	18018843	18021400	1	18038435	18044059	31
960	1	18019187	18019834	1	18030394	18031439	3
961	1	18019850	18021014	1	18046441	18048077	5
962	1	18019850	18022343	1	18029351	18030628	12
963	1	18030057	18031560	1	18038907	18041046	14
964	1	18030547	18031247	1	18049920	18051212	4
965	1	18038272	18044008	1	18047706	18054470	75
966	1	18050035	18051943	1	18185392	18187917	16
967	1	18050064	18050804	1	18189131	18190522	3
968	1	18050404	18051311	1	18058564	18059460	3
969	1	18050422	18051227	1	18191424	18192429	3
970	1	18154065	18154928	1	18185731	18186519	3
971	1	18309083	18312832	1	18318396	18321396	41
972	1	18450412	18453229	1	18459628	18462376	16
973	1	18460867	18462275	1	18518298	18519069	3
974	1	18461106	18462302	1	18520194	18521313	3
975	1	18461702	18463037	1	18523597	18525104	4
976	1	18520278	18521412	1	18759439	18760115	3
977	1	18521810	18523400	1	18596828	18598168	8
978	1	18525085	18526673	1	18596316	18597626	7
979	1	18526882	18528063	1	18597053	18597682	3
980	1	18596885	18597939	1	18605802	18606716	3
981	1	18759423	18760222	1	18770639	18771897	5
982	1	18956166	18957766	1	18965977	18967026	5
983	1	18966110	18967185	1	19024073	19025185	4
984	1	18967368	18967882	1	63867475	63867975	3
985	1	18968016	18969797	1	19023169	19024255	6
986	1	19564691	19565380	1	19584875	19585681	3
987	1	19568405	19570535	1	19583343	19585794	9
988	1	19570530	19571561	1	19585954	19587322	6
989	1	19885865	19887270	1	19907853	19908950	4
990	1	19886795	19887458	1	19906512	19907242	3
991	1	19887489	19889402	1	19907184	19908977	6
992	1	19908025	19909082	1	20008528	20009725	3
993	1	19947231	19947785	1	19961451	19962256	3
994	1	19962319	19962951	1	20025005	20025942	3
995	1	19963889	19964707	1	20025019	20026401	3
996	1	19966026	19966808	1	20008820	20009446	3
997	1	19966042	19969422	1	20021760	20028358	38
998	1	19967573	19969425	1	20008883	20009930	4
999	1	19993723	19994872	1	20024944	20026144	3
1000	1	20009712	20011128	1	20025422	20026758	4
1001	1	20009751	20010510	1	20019633	20021117	4
1002	1	20020047	20020860	1	20031558	20032255	3
1003	1	20022330	20023537	1	20030932	20031794	4
1004	1	20229279	20230323	1	20267880	20268843	4
1005	1	20301195	20302801	1	20310124	20311203	5
1006	1	20405036	20406079	1	20424971	20425954	4
1007	1	20407635	20408526	1	20425658	20426666	3
1008	1	20408825	20411055	1	20424658	20426604	7
1009	1	20409834	20410989	1	20427186	20428298	3
1010	1	20413522	20414392	1	20425844	20426537	3
1011	1	20413632	20414384	1	20425165	20425831	3
1012	1	20427500	20428598	1	20533040	20533965	4
1013	1	20532836	20534107	1	20606472	20607907	5
1014	1	20536180	20537049	1	20604388	20605275	4
1015	1	20537763	20538544	1	20605164	20606311	3
1016	1	20603437	20604674	1	20615326	20616020	3
1017	1	20605082	20605900	1	20613602	20614599	3
1018	1	21186677	21189354	1	21196914	21201037	25
1019	1	21286349	21287280	1	21295659	21296993	4
1020	1	21295550	21297326	1	21387607	21388809	5
1021	1	21379780	21380787	1	21388270	21389065	3
1022	1	21501569	21505897	1	21511256	21516395	45
1023	1	21502240	21503362	1	21524606	21525200	3
1024	1	21502733	21504585	1	21516521	21518272	11
1025	1	21504098	21505070	1	21550508	21552182	5
1026	1	21517196	21518348	1	21553489	21554642	4
1027	1	21523356	21525894	1	21549690	21551918	7
1028	1	21680610	21681735	1	21766090	21767342	5
1029	1	21680662	21681765	1	21718676	21719553	3
1030	1	21680983	21682593	1	21693747	21695601	11
1031	1	21681509	21682179	1	21689832	21690693	4
1032	1	21761758	21762974	1	21777232	21778667	5
1033	1	21761831	21762589	1	21771982	21772985	3
1034	1	21762789	21763875	1	21771377	21772527	3
1035	1	21776758	21777392	1	21842771	21843691	3
1036	1	21776867	21778205	1	21994903	21996183	3
1037	1	21777775	21779198	1	21977518	21979104	5
1038	1	21858700	21859371	1	21883965	21885113	4
1039	1	21859056	21860145	1	21900445	21901293	3
1040	1	21859443	21861692	1	21882709	21885120	12
1041	1	21883830	21884954	1	21979125	21979933	3
1042	1	21979230	21980125	1	22007159	22008326	4
1043	1	21979275	21981805	1	21992125	21996094	14
1044	1	21979626	21980626	1	22001357	22002723	4
1045	1	21980143	21981048	1	22007163	22008038	3
1046	1	21988822	21990467	1	21999382	22001218	5
1047	1	21990650	21991928	1	21999574	22000810	6
1048	1	21994289	21999351	1	22005727	22010326	27
1049	1	21999523	22001316	1	22010202	22011419	4
1050	1	21999838	22001285	1	22009042	22009951	4
1051	1	22056701	22057527	1	22065954	22066823	3
1052	1	22068247	22069113	1	22261547	22262634	3
1053	1	22263076	22265299	1	22271726	22274136	12
1054	1	22273549	22274735	1	22422682	22423215	3
1055	1	22599291	22600709	1	22608213	22611510	15
1056	1	22599642	22600158	1	300812808	300813308	3
1057	1	22601356	22603409	1	22610371	22611890	8
1058	1	22611113	22611801	1	22663504	22664640	4
1059	1	22728351	22729931	1	22739257	22740424	6
1060	1	22728956	22730305	1	22741336	22742297	3
1061	1	22730302	22732284	1	22739170	22740545	8
1062	1	22738985	22739933	1	22841912	22842990	4
1063	1	22739163	22740133	1	22878471	22879628	3
1064	1	22739299	22740806	1	22813292	22814350	4
1065	1	22739492	22741556	1	22835939	22838575	14
1066	1	22739803	22741030	1	22889774	22890530	3
1067	1	22740241	22741466	1	22847071	22847937	4
1068	1	22837919	22838627	1	22890261	22891598	3
1069	1	22840992	22843461	1	22878219	22880491	13
1070	1	22841387	22842479	1	22892184	22892928	3
1071	1	22842395	22843720	1	22882987	22884067	3
1072	1	22842715	22844784	1	22874300	22875516	5
1073	1	22843277	22845125	1	22872546	22873986	5
1074	1	22874096	22875159	1	22892036	22893256	3
1075	1	22878527	22883411	1	22889339	22894084	31
1076	1	22891645	22892375	1	22961520	22963091	4
1077	1	22892021	22893299	1	23004909	23005668	4
1078	1	22892253	22892793	1	22970711	22971715	4
1079	1	22958567	22961978	1	22968135	22971640	16
1080	1	22960373	22962048	1	23021375	23022629	4
1081	1	22960977	22961804	1	23025516	23026508	3
1082	1	22968120	22969820	1	23004942	23007139	7
1083	1	23003977	23008842	1	23022277	23026499	22
1084	1	23004006	23005478	1	23030349	23031743	4
1085	1	23004536	23008084	1	23018332	23022276	25
1086	1	23011543	23014731	1	23020038	23024540	36
1087	1	23019089	23024146	1	23029473	23033767	37
1088	1	23024252	23025192	1	23032920	23033507	3
1089	1	23109818	23114227	1	23119541	23123082	35
1090	1	23110392	23111828	1	23267267	23268537	6
1091	1	23110439	23111556	1	23265458	23266326	3
1092	1	23111400	23112893	1	23242847	23244281	4
1093	1	23111900	23112500	1	23147398	23148288	3
1094	1	23113011	23114897	1	23147803	23149164	6
1095	1	23117500	23123489	1	23146730	23151064	40
1096	1	23119625	23120810	1	23264665	23266088	5
1097	1	23121531	23123074	1	23243274	23245311	8
1098	1	23147152	23147960	1	23241728	23242706	3
1099	1	23147459	23148895	1	23250503	23251888	5
1100	1	23243138	23244871	1	23251425	23254102	14
1101	1	23245155	23246489	1	23266208	23267365	5
1102	1	23251011	23252853	1	23264808	23266267	6
1103	1	23265676	23266732	1	23324583	23325494	3
1104	1	23324917	23325742	1	23378103	23379274	4
1105	1	23497080	23497856	1	23505042	23506074	3
1106	1	23558145	23559249	1	23569396	23570815	4
1107	1	23570307	23571103	1	23608709	23609829	3
1108	1	23611778	23612485	1	23624974	23626132	4
1109	1	23613711	23614811	1	23632998	23633820	3
1110	1	23632998	23634015	1	23700173	23701237	3
1111	1	23884042	23885694	1	24000028	24001344	5
1112	1	23953808	23954581	1	23962065	23962970	3
1113	1	23960352	23961315	1	23975357	23976326	4
1114	1	23960411	23961526	1	24013310	24014072	4
1115	1	23962315	23965002	1	23973438	23976463	31
1116	1	23963552	23964807	1	24011501	24012573	4
1117	1	23974761	23976478	1	24006773	24008142	4
1118	1	23984107	23985121	1	24000719	24001446	3
1119	1	23984222	23985051	1	24013194	24014499	3
1120	1	23999909	24003739	1	24009376	24015186	41
1121	1	24008896	24013091	1	24113463	24117604	31
1122	1	24009272	24015369	1	24128140	24133435	90
1123	1	24009972	24010803	1	24329797	24331069	3
1124	1	24011027	24012543	1	24109727	24110900	5
1125	1	24011477	24014242	1	24308155	24309993	11
1126	1	24011817	24012913	1	24298185	24298933	4
1127	1	24011889	24012917	1	24107541	24108381	3
1128	1	24011983	24013181	1	24296546	24297508	4
1129	1	24012046	24013091	1	24300602	24301996	4
1130	1	24012115	24014417	1	24311433	24314255	12
1131	1	24012346	24013116	1	24328814	24329728	3
1132	1	24012995	24014361	1	24106709	24108608	8
1133	1	24013043	24014133	1	24297699	24298677	4
1134	1	24013183	24014232	1	24116642	24117767	3
1135	1	24013221	24014499	1	24299022	24299868	4
1136	1	24013503	24014201	1	24296371	24297318	3
1137	1	24013544	24014697	1	24108802	24111420	8
1138	1	24013667	24014293	1	24119956	24120804	3
1139	1	24113476	24114014	1	24130242	24130941	3
1140	1	24296701	24297460	1	24305186	24306199	3
1141	1	24296704	24298955	1	24306270	24309018	12
1142	1	24297347	24298531	1	24309704	24310610	3
1143	1	24297742	24298780	1	24312827	24313904	3
1144	1	24300359	24302279	1	24310363	24311643	6
1145	1	24310557	24315739	1	24326784	24332145	73
1146	1	24326941	24335476	1	24414673	24422689	89
1147	1	24335560	24337056	1	24417317	24418517	5
1148	1	25111599	25113262	1	25151804	25153195	5
1149	1	25118370	25119468	1	25152747	25154065	5
1150	1	25152950	25154082	1	25305807	25306921	3
1151	1	25153411	25153941	1	28795435	28795935	3
1152	1	25155503	25157544	1	25306092	25307410	7
1153	1	25157598	25158531	1	25305754	25307240	5
1154	1	25305839	25306711	1	25314132	25315064	6
1155	1	25306609	25307688	1	25315170	25316066	3
1156	1	25306791	25307839	1	25317133	25317896	3
1157	1	25317690	25318791	1	25496331	25497431	3
1158	1	25547732	25549833	1	25563837	25565634	10
1159	1	25551516	25553313	1	25564822	25566219	6
1160	1	25552600	25554396	1	25714853	25716348	5
1161	1	25553963	25554830	1	25633547	25634516	4
1162	1	25555897	25557267	1	25564643	25565783	5
1163	1	25559436	25560378	1	25635617	25636545	3
1164	1	25559706	25560723	1	25633250	25634167	3
1165	1	25561883	25567283	1	25631602	25637534	50
1166	1	25562764	25563532	1	25730523	25731585	4
1167	1	25563858	25566556	1	25714202	25717110	16
1168	1	25564310	25565648	1	25728451	25730142	4
1169	1	25564833	25566594	1	25724078	25725684	7
1170	1	25568977	25569871	1	25634472	25635515	3
1171	1	25581154	25584202	1	25632118	25635807	37
1172	1	25631816	25632655	1	25641999	25643053	3
1173	1	25633658	25634628	1	25720445	25721903	5
1174	1	25633688	25635005	1	25730965	25732664	5
1175	1	25633708	25635006	1	25722965	25723694	4
1176	1	25633937	25635535	1	25715528	25717559	13
1177	1	25633970	25634874	1	25642551	25643523	3
1178	1	25714700	25717749	1	25723888	25726795	15
1179	1	25715648	25717245	1	25727789	25729406	8
1180	1	25723284	25724236	1	25731614	25732482	4
1181	1	25728118	25729213	1	25754511	25755604	3
1182	1	25728821	25733802	1	25739027	25743151	32
1183	1	25728977	25730102	1	25765413	25766077	3
1184	1	25731468	25732551	1	25752992	25754346	4
1185	1	25731688	25732990	1	25755203	25756779	4
1186	1	25732324	25733386	1	25761347	25762010	3
1187	1	25733775	25734650	1	25744598	25745607	5
1188	1	25734776	25735824	1	25767417	25768787	3
1189	1	25738685	25739531	1	25756577	25757577	5
1190	1	25741525	25742531	1	25763592	25764670	3
1191	1	25742120	25743135	1	25767055	25768056	3
1192	1	25742596	25743151	1	25760889	25761951	3
1193	1	25743736	25744820	1	25773166	25773944	3
1194	1	25743765	25744467	1	25765345	25766241	3
1195	1	25753194	25760139	1	25763217	25770665	74
1196	1	25756157	25756875	1	25773024	25773946	3
1197	1	25766077	25766861	1	25802297	25803106	3
1198	1	25771034	25776388	1	25794669	25799560	39
1199	1	25771573	25775323	1	25789044	25792911	19
1200	1	25773338	25773995	1	25785675	25786295	3
1201	1	25773353	25774095	1	25783587	25784700	3
1202	1	25791395	25792233	1	25799746	25800507	3
1203	1	25916226	25919800	1	25924249	25929604	40
1204	1	25916470	25918727	1	25932285	25934412	9
1205	1	25917712	25919062	1	26040426	26041600	3
1206	1	25919998	25920645	1	25929058	25929787	3
1207	1	25924080	25924962	1	25936180	25937002	3
1208	1	25924323	25924979	1	25934496	25935029	3
1209	1	25925386	25926894	1	25934109	25935526	5
1210	1	25925695	25926492	1	26041282	26042265	3
1211	1	26004294	26006568	1	26041151	26042892	8
1212	1	26008121	26008943	1	26042187	26043022	3
1213	1	26041571	26042470	1	26174508	26175693	5
1214	1	26042287	26043505	1	26132363	26133311	5
1215	1	26087033	26087941	1	26131662	26132441	3
1216	1	26129694	26130965	1	26174261	26175091	3
1217	1	26130789	26131447	1	26180966	26182047	3
1218	1	26130994	26131997	1	26182514	26183561	3
1219	1	26131730	26132456	1	26180509	26181409	3
1220	1	26175127	26175655	1	26186337	26187217	3
1221	1	26177451	26178897	1	26186117	26187092	4
1222	1	26182982	26183930	1	26333583	26334828	3
1223	1	26333624	26335009	1	26345053	26346463	5
1224	1	26334353	26335711	1	26428183	26429085	4
1225	1	26412782	26413642	1	26428243	26429293	3
1226	1	26519236	26520607	1	26529096	26530503	4
1227	1	26602464	26603832	1	26612445	26614229	5
1228	1	26603970	26605317	1	26612671	26614167	6
1229	1	26604679	26605505	1	26614426	26615199	3
1230	1	26605883	26607112	1	26614474	26615055	3
1231	1	26874449	26875093	1	26898672	26899415	3
1232	1	26875595	26876848	1	26897727	26899064	4
1233	1	26884996	26886063	1	26898165	26898891	3
1234	1	26886154	26887805	1	26898400	26899854	7
1235	1	26889014	26890673	1	26897324	26899832	14
1236	1	27042084	27044006	1	27051750	27053512	8
1237	1	27042545	27043246	1	27051009	27051628	3
1238	1	27042624	27043489	1	27053610	27055073	4
1239	1	27043120	27043829	1	27283005	27284113	3
1240	1	27044244	27045727	1	27053490	27054959	4
1241	1	27256172	27257119	1	27269825	27270802	3
1242	1	27274231	27275091	1	27282101	27283368	4
1243	1	27280152	27281512	1	27298432	27299135	3
1244	1	27281461	27282592	1	27300608	27301247	3
1245	1	27281613	27283955	1	27290654	27293824	18
1246	1	27283171	27284323	1	27301857	27302546	3
1247	1	27291532	27292588	1	27303038	27304192	4
1248	1	27302421	27304601	1	27312862	27314232	9
1249	1	27308677	27309665	1	27322694	27323443	3
1250	1	27311444	27315267	1	27321506	27324007	19
1251	1	27410117	27411303	1	27418673	27419806	3
1252	1	27418139	27419277	1	27501614	27503021	4
1253	1	27418352	27419423	1	27571390	27572589	4
1254	1	27501306	27501806	1	70502508	70503032	3
1255	1	27571598	27572499	1	27582010	27583279	3
1256	1	27572612	27573841	1	27594850	27595877	5
1257	1	27583028	27584241	1	27599800	27600571	4
1258	1	27584811	27585983	1	27599294	27600407	4
1259	1	27587133	27587781	1	27600289	27601130	3
1260	1	27590575	27592155	1	27599302	27601132	8
1261	1	27599961	27601499	1	27695223	27697190	8
1262	1	27600572	27601664	1	27697208	27698541	3
1263	1	27695591	27696863	1	27744068	27744845	3
1264	1	27695769	27697152	1	27822496	27824084	5
1265	1	27696298	27697192	1	27743261	27744047	4
1266	1	27745290	27747015	1	27821673	27823354	6
1267	1	27817337	27818076	1	27837151	27837907	3
1268	1	27821076	27826859	1	27831389	27840233	106
1269	1	27821652	27823179	1	27829400	27830900	6
1270	1	27828087	27828884	1	27836177	27837047	3
1271	1	27829345	27830992	1	27838157	27840252	9
1272	1	27839168	27840276	1	27968364	27969554	3
1273	1	27990736	27992155	1	28085796	28087327	5
1274	1	28084124	28084989	1	28107282	28108383	4
1275	1	28084342	28089893	1	28099293	28105206	41
1276	1	28085708	28086348	1	28106283	28107471	3
1277	1	28087526	28088395	1	28107573	28108801	4
1278	1	28090376	28092559	1	28101614	28104843	13
1279	1	28092692	28093674	1	28103765	28104896	4
1280	1	28094338	28097868	1	28105748	28108959	17
1281	1	28094502	28096257	1	28103328	28104875	8
1282	1	28099108	28101171	1	28107690	28111109	11
1283	1	28102560	28103596	1	28169657	28171158	5
1284	1	28106310	28107089	1	28170029	28170726	3
1285	1	28107145	28108639	1	28168953	28170858	9
1286	1	28107537	28110240	1	28170995	28173607	19
1287	1	28157464	28158520	1	28170027	28171169	3
1288	1	28233337	28234375	1	28393492	28394662	4
1289	1	28484670	28485754	1	28617265	28618503	3
1290	1	28568910	28570009	1	28610391	28611044	3
1291	1	28572595	28574582	1	28609364	28610814	6
1292	1	28575014	28582185	1	28608402	28611425	42
1293	1	28592346	28593054	1	28608732	28609797	3
1294	1	28609247	28611425	1	28638407	28639737	6
1295	1	28609469	28610612	1	28641291	28642213	3
1296	1	28609610	28610657	1	28653181	28654510	5
1297	1	28615375	28616559	1	28639543	28640319	3
1298	1	28617568	28618971	1	28639124	28640427	6
1299	1	28639600	28640318	1	28714369	28715152	3
1300	1	28789795	28791913	1	28798955	28800925	10
1301	1	28789895	28790646	1	28835544	28836666	3
1302	1	28796395	28797344	1	28827513	28828459	3
1303	1	28801127	28802574	1	28823834	28825060	7
1304	1	28802887	28804677	1	28823985	28825556	7
1305	1	28804055	28805195	1	28827049	28827887	5
1306	1	28805149	28805953	1	28835401	28836334	3
1307	1	28865449	28866873	1	28996625	28997799	5
1308	1	28996356	28997185	1	29045661	29046943	4
1309	1	28996538	28997421	1	29052581	29053857	3
1310	1	28997241	28998171	1	29047116	29048254	4
1311	1	28997642	28998569	1	29050045	29050981	3
1312	1	29000235	29001771	1	29047914	29048899	5
1313	1	29000759	29001598	1	29047073	29047828	3
1314	1	29002886	29005707	1	29045677	29048829	15
1315	1	29047758	29048788	1	29155101	29156108	3
1316	1	29047788	29049089	1	29178099	29179711	4
1317	1	29047815	29049003	1	29160240	29161377	4
1318	1	29047989	29048660	1	29164203	29164740	3
1319	1	29168918	29171876	1	29178550	29180703	18
1320	1	29178834	29179998	1	29233396	29234086	3
1321	1	29238248	29239652	1	29409772	29411000	6
1322	1	29239270	29240718	1	29406931	29408436	5
1323	1	29410316	29411473	1	29509180	29509839	3
1324	1	29412398	29413395	1	29452574	29453457	3
1325	1	29429496	29430580	1	29508165	29509458	4
1326	1	29430013	29431033	1	29452764	29453690	4
1327	1	29430377	29431388	1	29450274	29450987	4
1328	1	29450318	29450927	1	29486158	29487595	4
1329	1	29450401	29451150	1	29484633	29485942	4
1330	1	29451264	29453183	1	29508794	29511021	9
1331	1	29451967	29453415	1	29484407	29486016	9
1332	1	29452091	29453111	1	29486123	29487157	3
1333	1	29487879	29488837	1	29509497	29510681	4
1334	1	29510285	29511288	1	29611603	29612589	3
1335	1	29510661	29511851	1	29672781	29673526	3
1336	1	29511994	29513238	1	29611692	29612815	5
1337	1	29513958	29514932	1	29611503	29612677	3
1338	1	29516366	29517875	1	29610984	29612702	5
1339	1	29610091	29612992	1	29670865	29674689	19
1340	1	29611426	29613184	1	29675604	29677433	10
1341	1	29611513	29612724	1	29663135	29664361	4
1342	1	29613022	29614475	1	29672056	29674163	9
1343	1	29613270	29614087	1	29670313	29671811	5
1344	1	29614538	29616805	1	29671286	29674493	20
1345	1	29617025	29618585	1	29671315	29672538	4
1346	1	29618605	29619617	1	29671676	29672446	3
1347	1	29662305	29663130	1	29671600	29672619	3
1348	1	29829427	29830432	1	29952348	29953181	3
1349	1	29830128	29831203	1	29838291	29840075	8
1350	1	29830243	29832311	1	29871091	29872396	6
1351	1	29956566	29958997	1	29985759	29987394	9
1352	1	29960289	29961253	1	29986343	29987529	3
1353	1	30017801	30019037	1	30026242	30027456	5
1354	1	30475970	30476911	1	30520442	30521736	4
1355	1	30517641	30518320	1	30542758	30544175	5
1356	1	30520492	30521397	1	30546105	30546841	4
1357	1	30520787	30521341	1	30547272	30548272	3
1358	1	30613230	30614475	1	30661882	30663331	4
1359	1	30799304	30800187	1	30809325	30810742	5
1360	1	30799401	30800146	1	30965893	30966525	4
1361	1	30968164	30969015	1	31039792	31040727	4
1362	1	30969984	30972984	1	30980785	30984779	23
1363	1	30970494	30971685	1	31040460	31041543	3
1364	1	30982454	30983636	1	31056036	31056970	3
1365	1	30982712	30983458	1	31051847	31052831	3
1366	1	30984178	30985525	1	31040269	31040968	4
1367	1	31040154	31041345	1	31050722	31052031	4
1368	1	31040825	31041774	1	31053282	31054417	3
1369	1	31048002	31050044	1	31057811	31060767	18
1370	1	31190537	31191316	1	31207190	31208067	4
1371	1	31191227	31192150	1	31210660	31211296	3
1372	1	31207966	31209176	1	31355246	31356133	3
1373	1	31208151	31209578	1	31216842	31217946	4
1374	1	31217998	31220091	1	31354094	31356583	9
1375	1	31353595	31355824	1	31362524	31365596	12
1376	1	31356875	31358306	1	31369720	31371318	4
1377	1	31360715	31363637	1	31369675	31372285	9
1378	1	31370397	31371404	1	31507281	31508462	3
1379	1	31512366	31513196	1	31681696	31682802	3
1380	1	31684023	31685179	1	31749204	31750220	3
1381	1	31794828	31796102	1	31805740	31806560	3
1382	1	31796490	31797947	1	31805307	31806523	6
1383	1	31806452	31807152	1	31845694	31846505	3
1384	1	31887305	31888378	1	31895978	31896723	3
1385	1	31907875	31909103	1	32050039	32051066	3
1386	1	32049617	32050508	1	32070262	32071317	3
1387	1	32050405	32051592	1	32072850	32073491	3
1388	1	32051318	32052315	1	32067904	32068757	3
1389	1	32077427	32078735	1	32137830	32138887	5
1390	1	32078892	32080133	1	32138125	32139117	4
1391	1	32108602	32109631	1	32149427	32150431	3
1392	1	32136848	32142678	1	32146644	32152277	52
1393	1	32150873	32152423	1	32270885	32271977	4
1394	1	32269284	32270673	1	32293885	32295700	4
1395	1	32273366	32274760	1	32281987	32283301	7
1396	1	32294523	32295823	1	32324607	32326856	10
1397	1	32296962	32298234	1	32325198	32326155	4
1398	1	32361873	32363512	1	32429297	32430902	7
1399	1	32363637	32367082	1	32429416	32432352	19
1400	1	32364590	32366416	1	32434490	32436317	7
1401	1	32364720	32365630	1	32433448	32434212	3
1402	1	32365071	32365748	1	32428318	32428992	3
1403	1	32365261	32366040	1	32439969	32440936	3
1404	1	32367450	32369695	1	32428956	32431734	9
1405	1	32426823	32428506	1	32441636	32443081	6
1406	1	32428795	32434052	1	32439569	32443859	38
1407	1	32429935	32430667	1	32477693	32478567	3
1408	1	32441964	32442619	1	32524967	32526159	3
1409	1	32475028	32476249	1	32605682	32606510	3
1410	1	32477409	32478296	1	32604766	32606103	4
1411	1	32478175	32478845	1	32802956	32803858	3
1412	1	32592399	32593498	1	32605423	32606566	5
1413	1	32605673	32606965	1	32682461	32683677	3
1414	1	32667775	32668947	1	32680310	32681304	3
1415	1	32801325	32809511	1	32814720	32823015	97
1416	1	32804034	32805398	1	32859268	32859959	4
1417	1	32804546	32805506	1	32861580	32862496	3
1418	1	32807131	32808173	1	32934578	32935160	3
1419	1	32807260	32808588	1	32931773	32932690	3
1420	1	32816495	32817424	1	32932332	32933154	3
1421	1	32816578	32819022	1	32858353	32860723	14
1422	1	32817134	32818090	1	32856952	32857917	3
1423	1	32817220	32818557	1	32860730	32861277	3
1424	1	32820111	32821207	1	32856616	32858033	3
1425	1	32857933	32862816	1	32932038	32933956	26
1426	1	32858117	32859582	1	32895329	32897365	7
1427	1	32858939	32860663	1	32891479	32893533	6
1428	1	32859945	32860582	1	32935382	32936392	3
1429	1	32860277	32861250	1	32930257	32931941	6
1430	1	32860564	32861236	1	32894807	32895688	3
1431	1	32860706	32861228	1	32934293	32935369	3
1432	1	32861288	32862079	1	32891682	32893088	4
1433	1	32861407	32862099	1	32930667	32931500	3
1434	1	32861912	32862866	1	32896727	32897958	3
1435	1	32934999	32936435	1	32949161	32950429	6
1436	1	32949782	32951224	1	33114692	33115601	3
1437	1	33034901	33036303	1	33305265	33306426	3
1438	1	33035657	33036596	1	33441716	33442559	3
1439	1	33035736	33036746	1	33044244	33044808	3
1440	1	33041316	33042557	1	33116606	33118260	6
1441	1	33041716	33042551	1	33148454	33149396	3
1442	1	33113490	33116491	1	33148150	33151639	23
1443	1	33115258	33116663	1	33295279	33296812	5
1444	1	33115610	33116585	1	33147163	33147900	3
1445	1	33116525	33117526	1	33149427	33150319	3
1446	1	33117636	33119167	1	33149261	33151591	8
1447	1	33147892	33150613	1	33297768	33300322	15
1448	1	33148659	33150829	1	33305169	33308149	13
1449	1	33148772	33151097	1	33295309	33297027	10
1450	1	33149483	33150373	1	33441718	33442319	3
1451	1	33149721	33151660	1	33300410	33302335	8
1452	1	33149732	33150840	1	33302370	33303505	5
1453	1	33304774	33311596	1	33440065	33447387	71
1454	1	33310021	33311314	1	33321380	33322364	3
1455	1	33493729	33495484	1	33543472	33545284	6
1456	1	33543486	33545307	1	33595002	33597286	8
1457	1	33543924	33545202	1	33591698	33593006	5
1458	1	33544708	33545801	1	33599898	33601014	3
1459	1	33545736	33548021	1	33591255	33594147	17
1460	1	33684262	33685558	1	33712746	33713790	3
1461	1	33684690	33685625	1	33732167	33733052	3
1462	1	33713486	33714526	1	33739377	33740221	4
1463	1	33738024	33738756	1	33746527	33747726	3
1464	1	33750801	33752992	1	33790646	33791728	6
1465	1	33757356	33758369	1	33777178	33777981	3
1466	1	33787048	33791827	1	33798828	33804371	48
1467	1	33802559	33803383	1	33851331	33852308	3
1468	1	33948356	33949711	1	34031076	34032513	6
1469	1	33994876	33995987	1	34031126	34031733	3
1470	1	33998916	34001573	1	34030081	34032178	13
1471	1	34142627	34143664	1	34220381	34221025	3
1472	1	34144368	34145129	1	34214131	34214848	3
1473	1	34144652	34146758	1	34153088	34155379	15
1474	1	34145079	34146134	1	34222347	34223570	3
1475	1	34145283	34146349	1	34213518	34214653	4
1476	1	34148361	34149182	1	34213205	34214254	3
1477	1	34154286	34155283	1	34212840	34214013	3
1478	1	34155297	34156252	1	34212019	34212857	3
1479	1	34212383	34213081	1	34222859	34223603	3
1480	1	34445042	34446291	1	34541521	34542237	3
1481	1	34507881	34508440	1	34541519	34542396	3
1482	1	34509539	34510592	1	34539622	34540588	3
1483	1	34510212	34511747	1	34541302	34542771	6
1484	1	34515358	34516313	1	34541455	34542650	3
1485	1	34546093	34547133	1	34648917	34649812	3
1486	1	34648384	34649447	1	34689221	34690101	3
1487	1	34648857	34649854	1	34657522	34658803	3
1488	1	34649204	34650465	1	34659150	34660239	4
1489	1	34655835	34657436	1	34711788	34713689	5
1490	1	34690600	34692147	1	34703592	34705369	8
1491	1	34691713	34692560	1	34708569	34709556	4
1492	1	34703449	34704547	1	34712192	34713195	3
1493	1	34708125	34709039	1	34900428	34901268	3
1494	1	34852707	34853296	1	34959794	34960711	3
1495	1	34899240	34900932	1	34909378	34910690	5
1496	1	34921010	34921892	1	34930553	34931554	3
1497	1	34959546	34965705	1	34969641	34977067	83
1498	1	34959730	34961015	1	34968466	34969627	6
1499	1	34959961	34961014	1	34979680	34980358	3
1500	1	34969887	34970449	1	35251264	35252760	3
1501	1	34970766	34973339	1	35133147	35135493	8
1502	1	34971564	34972412	1	35023787	35025040	4
1503	1	34971742	34972739	1	35129563	35130956	4
1504	1	34971759	34972888	1	35131889	35132543	3
1505	1	34975120	34975982	1	35021518	35022252	3
1506	1	34975219	34977323	1	35020095	35021432	5
1507	1	34980247	34981368	1	35020837	35022005	3
1508	1	35020975	35022205	1	35117265	35118507	5
1509	1	35021441	35022039	1	35134069	35134953	3
1510	1	35021825	35023156	1	35129682	35131311	4
1511	1	35024159	35024718	1	35134707	35135892	3
1512	1	35024263	35025059	1	35116424	35117777	3
1513	1	35116652	35117266	1	35134707	35135628	3
1514	1	35123559	35124574	1	35134065	35135063	4
1515	1	35241904	35243759	1	35250824	35252451	8
1516	1	35249019	35249938	1	35277930	35279053	3
1517	1	35252140	35253517	1	35277822	35278503	4
1518	1	35252478	35252978	1	35299243	35299787	4
1519	1	35255248	35257525	1	35276899	35278930	10
1520	1	35260232	35261198	1	35276962	35277879	4
1521	1	35263513	35265242	1	35275612	35276849	5
1522	1	35265901	35266958	1	35277664	35278792	4
1523	1	35275945	35277112	1	35299388	35301008	4
1524	1	35277415	35279338	1	35297873	35299375	7
1525	1	35278009	35279055	1	35302689	35304058	4
1526	1	35301304	35301936	1	36683301	36683900	3
1527	1	35467591	35468278	1	35502479	35503218	3
1528	1	35469003	35477986	1	35500823	35511993	101
1529	1	35492350	35493710	1	35502682	35503838	5
1530	1	35492656	35493884	1	35500843	35502086	3
1531	1	35493636	35494783	1	35504591	35506058	7
1532	1	35500844	35503524	1	35509510	35512740	19
1533	1	35500912	35502352	1	35521250	35522513	4
1534	1	35502546	35503102	1	35521207	35522161	3
1535	1	35712973	35713855	1	35723971	35724810	3
1536	1	35713047	35714651	1	35721812	35723663	7
1537	1	35719099	35720848	1	35733358	35734722	5
1538	1	35769308	35770235	1	35779760	35780504	3
1539	1	35786975	35788217	1	35817331	35818407	4
1540	1	35791050	35791940	1	35816215	35817061	3
1541	1	35817408	35818414	1	35870979	35871955	3
1542	1	35933956	35935218	1	35958385	35959319	3
1543	1	35934048	35934826	1	35943533	35944735	3
1544	1	35942636	35946204	1	35963307	35966396	20
1545	1	35942854	35947193	1	35968200	35971038	24
1546	1	35942890	35946976	1	35959461	35963072	37
1547	1	35959474	35962418	1	35968765	35971074	15
1548	1	35969125	35970365	1	36141177	36142295	5
1549	1	35969670	35970945	1	36142334	36143744	4
1550	1	36046204	36050874	1	36140077	36146413	50
1551	1	36047483	36049497	1	36146428	36147222	6
1552	1	36107763	36110160	1	36142286	36143850	12
1553	1	36140988	36141748	1	36247538	36248401	3
1554	1	36141262	36147005	1	36153553	36157977	39
1555	1	36142611	36143199	1	36213260	36214423	3
1556	1	36145443	36147848	1	36212138	36214261	9
1557	1	36147958	36148970	1	36156128	36157126	3
1558	1	36148567	36149240	1	36213085	36213844	3
1559	1	36155541	36156300	1	36212931	36213959	3
1560	1	36156451	36157929	1	36245989	36247175	4
1561	1	36211923	36214086	1	36246395	36248785	11
1562	1	36212436	36213837	1	36254783	36256099	4
1563	1	36215858	36216864	1	36246962	36248020	5
1564	1	36246222	36247908	1	36254607	36258031	19
1565	1	36246343	36247101	1	36258682	36259507	3
1566	1	36393044	36394122	1	36474957	36475743	3
1567	1	36474221	36476418	1	36483782	36485319	11
1568	1	36474381	36475325	1	36509662	36510717	4
1569	1	36474487	36475838	1	36486023	36486679	3
1570	1	36474543	36475687	1	36508080	36508941	3
1571	1	36475864	36476924	1	36509501	36510992	5
1572	1	36475912	36476799	1	36507823	36509065	4
1573	1	36479548	36480696	1	36508517	36509572	4
1574	1	36480727	36481507	1	36507977	36508671	3
1575	1	36482949	36484469	1	36507808	36508629	5
1576	1	36484252	36485388	1	36510456	36511388	4
1577	1	36485828	36487017	1	36508164	36509686	8
1578	1	36487688	36489264	1	36510006	36511319	6
1579	1	36488260	36489804	1	36507977	36509199	6
1580	1	36826058	36830280	1	36837421	36840910	34
1581	1	36826165	36828621	1	36834775	36837356	19
1582	1	36826340	36827773	1	36841443	36843064	7
1583	1	36829869	36831469	1	86352147	86355754	20
1584	1	37252866	37253500	1	37266057	37266667	3
1585	1	37344006	37344640	1	37361829	37363023	3
1586	1	37475904	37476917	1	37500626	37501145	3
1587	1	37580668	37581606	1	37592678	37593531	3
1588	1	37580825	37582767	1	37593579	37595225	8
1589	1	37581652	37582994	1	37591585	37593424	7
1590	1	37584353	37585766	1	37592294	37593829	5
1591	1	37681810	37683072	1	37762677	37763930	4
1592	1	37762860	37765044	1	37841583	37844461	10
1593	1	37764268	37765363	1	37925623	37927125	5
1594	1	37843612	37844335	1	37925996	37926959	3
1595	1	37844874	37847002	1	37906646	37908110	9
1596	1	37845278	37846192	1	37925182	37925984	3
1597	1	37915564	37918385	1	37924845	37926922	12
1598	1	37925862	37927734	1	38045096	38046406	5
1599	1	38045968	38046988	1	38081340	38082672	3
1600	1	38046326	38047885	1	38077218	38078431	4
1601	1	38076314	38077079	1	38085793	38086632	3
1602	1	38077092	38078060	1	38085916	38086773	3
1603	1	38234626	38236682	1	38256549	38258814	11
1604	1	38241725	38242824	1	38257132	38258800	4
1605	1	38257770	38258623	1	38338445	38339641	4
1606	1	38321144	38323066	1	38337718	38339562	8
1607	1	38321695	38322537	1	38393544	38394426	3
1608	1	38337970	38339341	1	38393521	38394860	5
1609	1	38339827	38341569	1	38393244	38395297	8
1610	1	38392161	38395573	1	38401722	38406176	31
1611	1	38393859	38394988	1	38454064	38454768	3
1612	1	38395846	38397106	1	38405548	38407736	9
1613	1	38396278	38396996	1	38403972	38404967	3
1614	1	38403613	38404207	1	38516114	38516959	3
1615	1	38404431	38405151	1	38581289	38582028	3
1616	1	38404513	38406224	1	38448435	38449459	4
1617	1	38406315	38409137	1	38453621	38456869	19
1618	1	38444722	38447333	1	38454438	38457126	12
1619	1	38450972	38452099	1	38524547	38525306	3
1620	1	38454038	38455416	1	38515462	38516998	5
1621	1	38454910	38456261	1	38521439	38523047	5
1622	1	38455496	38457367	1	38514314	38516106	14
1623	1	38455525	38457413	1	38516418	38519307	14
1624	1	38456024	38457026	1	38581264	38582481	3
1625	1	38513186	38519239	1	38523061	38528287	69
1626	1	38516892	38518237	1	38580950	38582566	4
1627	1	38517048	38518041	1	38587833	38589592	5
1628	1	38524261	38525349	1	38587605	38589112	4
1629	1	38524516	38526582	1	38580069	38583121	17
1630	1	38582975	38583717	1	38593477	38594311	3
1631	1	38583727	38584444	1	38686979	38687996	3
1632	1	38583993	38591903	1	38592421	38600475	78
1633	1	38592774	38594387	1	38638748	38640433	7
1634	1	38594832	38597417	1	38645101	38647315	9
1635	1	38596038	38600585	1	38637811	38641578	25
1636	1	38596049	38596666	1	38690145	38691114	3
1637	1	38605642	38607243	1	38638815	38640328	4
1638	1	38636804	38648626	1	38684316	38694229	140
1639	1	38638542	38639771	1	38695488	38696491	3
1640	1	38645731	38646881	1	38696652	38697828	4
1641	1	38685463	38687901	1	38694358	38696739	21
1642	1	38686806	38687577	1	38734289	38734808	3
1643	1	38687048	38687847	1	38696981	38698230	3
1644	1	38689672	38691706	1	38700559	38701927	6
1645	1	38690317	38691325	1	38903793	38905095	3
1646	1	38690670	38691898	1	38699887	38700515	4
1647	1	38691352	38692117	1	38703702	38705089	4
1648	1	38691820	38692339	1	38735614	38736573	3
1649	1	38695478	38696198	1	38734155	38735187	3
1650	1	38696929	38698463	1	38733743	38734860	6
1651	1	38699895	38701164	1	38734826	38736180	6
1652	1	38700824	38701859	1	38903832	38904927	3
1653	1	38701912	38703089	1	38734626	38735739	4
1654	1	38704017	38704929	1	38734643	38735673	3
1655	1	38704718	38705855	1	38915586	38917251	4
1656	1	38705248	38707733	1	38734310	38735885	9
1657	1	38734770	38735665	1	38904335	38905033	3
1658	1	38901696	38908269	1	38911081	38918176	100
1659	1	38902973	38903850	1	38969431	38970509	3
1660	1	38908294	38909241	1	38916483	38918108	7
1661	1	38908417	38909401	1	38975976	38977212	4
1662	1	38912737	38914224	1	38968858	38970675	7
1663	1	38914582	38915192	1	38975631	38976857	3
1664	1	38915352	38917522	1	38973863	38976049	14
1665	1	38915551	38919549	1	38967855	38970746	25
1666	1	38967547	38968984	1	38978180	38978950	3
1667	1	38971700	38972871	1	38996541	38997323	3
1668	1	38975551	38976634	1	38983580	38985382	5
1669	1	38975763	38977478	1	38994546	38996311	9
1670	1	38983833	38984957	1	38993349	38995137	6
1671	1	38986390	38987761	1	38995292	38996740	5
1672	1	38993499	38994439	1	39091620	39092549	3
1673	1	38998340	38999300	1	39086276	39087013	3
1674	1	39085571	39093317	1	39098257	39105960	99
1675	1	39214467	39216677	1	39244792	39247118	10
1676	1	39216386	39217624	1	39231667	39232838	4
1677	1	39217242	39218250	1	39245419	39246297	3
1678	1	39218523	39219230	1	39245906	39247060	3
1679	1	39231479	39232077	1	39244952	39246346	3
1680	1	39234122	39234949	1	39245570	39246540	3
1681	1	39235131	39236067	1	39245652	39246798	3
1682	1	39237217	39238301	1	39356815	39358229	3
1683	1	39237226	39238078	1	39246536	39247373	5
1684	1	39243851	39245270	1	39394528	39395826	4
1685	1	39245475	39246578	1	39395043	39396209	4
1686	1	39246106	39247055	1	39387772	39388643	3
1687	1	39246523	39247630	1	39393775	39394878	4
1688	1	39358449	39359473	1	39393535	39394805	4
1689	1	39398776	39399445	1	39416598	39417740	3
1690	1	39405794	39407610	1	39414944	39416128	6
1691	1	39406222	39407383	1	39417472	39418409	3
1692	1	39406461	39407830	1	39420839	39423003	9
1693	1	39407717	39408812	1	39416235	39417222	4
1694	1	39428799	39429878	1	39462824	39464147	3
1695	1	39466317	39467660	1	39491269	39492370	4
1696	1	39488274	39490430	1	39587369	39589409	10
1697	1	39490475	39491529	1	39587351	39587957	3
1698	1	39490543	39491697	1	39591272	39592073	3
1699	1	39491237	39492125	1	39569231	39570160	3
1700	1	39491509	39492541	1	39588796	39590630	8
1701	1	39491980	39493239	1	39590965	39592070	3
1702	1	39492719	39493904	1	39588728	39589896	5
1703	1	39493202	39494487	1	39587358	39588725	7
1704	1	39568326	39569903	1	39586645	39588493	7
1705	1	39568424	39569001	1	39588823	39589690	3
1706	1	39587197	39587950	1	39599356	39600478	3
1707	1	39587435	39588074	1	39597812	39599025	4
1708	1	39588245	39589257	1	39599832	39600737	3
1709	1	39588890	39589616	1	39751934	39753043	3
1710	1	39677227	39677927	1	39746303	39747230	3
1711	1	39752016	39754416	1	40091693	40093578	9
1712	1	40008674	40009628	1	40037461	40038584	3
1713	1	40034251	40034751	1	40716940	40717503	4
1714	1	40035364	40036209	1	40094494	40095102	3
1715	1	40036276	40037519	1	40045195	40046366	6
1716	1	40036348	40037000	1	40105892	40106897	3
1717	1	40037040	40038507	1	40092168	40093833	5
1718	1	40037597	40038581	1	40097153	40098169	3
1719	1	40091107	40093044	1	40101308	40103547	13
1720	1	40093194	40095822	1	40101835	40106432	29
1721	1	40093270	40094383	1	40109274	40110637	4
1722	1	40094555	40096321	1	40109160	40111068	5
1723	1	40098071	40099387	1	40108411	40109298	3
1724	1	40102693	40103701	1	40162715	40163644	4
1725	1	40103994	40105616	1	40112807	40114741	6
1726	1	40104152	40105009	1	40114820	40115546	3
1727	1	40104228	40105585	1	40162404	40163419	3
1728	1	40106469	40108269	1	40115043	40116713	8
1729	1	40106890	40107410	1	108197109	108197609	3
1730	1	40108837	40114764	1	40161088	40166363	44
1731	1	40109538	40110684	1	40159180	40160186	3
1732	1	40115849	40116702	1	40163582	40164616	3
1733	1	40141739	40143429	1	40162338	40165506	12
1734	1	40145145	40146188	1	40162246	40163304	3
1735	1	40161566	40163063	1	40241504	40242853	6
1736	1	40162170	40163366	1	40252770	40253912	3
1737	1	40162711	40163272	1	40173875	40174933	3
1738	1	40167890	40169651	1	40239928	40241226	6
1739	1	40238588	40244938	1	40248597	40254380	67
1740	1	40239399	40240169	1	40264085	40264898	3
1741	1	40240798	40243208	1	40254979	40257021	9
1742	1	40241058	40241589	1	40260701	40261533	3
1743	1	40259807	40260592	1	40268193	40268837	3
1744	1	40266083	40266795	1	40279593	40281355	4
1745	1	40408304	40415173	1	40424794	40432040	82
1746	1	40421732	40422662	1	40430412	40431387	5
1747	1	40424661	40432003	1	40460003	40465322	101
1748	1	40428157	40431514	1	40456592	40458894	24
1749	1	40428357	40429768	1	40715184	40716406	4
1750	1	40428609	40429910	1	40713231	40714615	4
1751	1	40464375	40465368	1	40594313	40595206	4
1752	1	40514510	40516678	1	40593531	40595956	15
1753	1	40551448	40552790	1	40594174	40595942	6
1754	1	40592713	40607108	1	40710308	40719589	196
1755	1	40615490	40619143	1	40712645	40716402	39
1756	1	40712112	40713295	1	40763909	40764744	5
1757	1	40712801	40714974	1	40771451	40773187	9
1758	1	40712850	40713586	1	40776932	40777547	3
1759	1	40713135	40714899	1	40775441	40776680	5
1760	1	40713708	40714804	1	40763844	40765470	9
1761	1	40714827	40717727	1	40763442	40766127	18
1762	1	40715118	40716776	1	40761865	40763350	6
1763	1	40715791	40716427	1	40786558	40787588	3
1764	1	40715828	40716886	1	40771977	40773113	3
1765	1	40716320	40716860	1	40734056	40735003	3
1766	1	40771821	40773149	1	40781126	40782946	6
1767	1	40774443	40775523	1	40788155	40789908	5
1768	1	40780757	40782629	1	40800966	40802853	7
1769	1	40780776	40782979	1	40789428	40791450	16
1770	1	40786652	40791736	1	40798769	40803300	55
1771	1	40934171	40936314	1	41017074	41019270	13
1772	1	40934364	40935795	1	40944265	40946078	7
1773	1	40936127	40937180	1	40944615	40945683	3
1774	1	40941159	40942556	1	41020012	41021682	6
1775	1	40944428	40945485	1	41086173	41087039	4
1776	1	40945372	40946857	1	41017162	41018292	4
1777	1	41086862	41087587	1	41163181	41163865	3
1778	1	41087320	41087995	1	41115866	41116789	3
1779	1	41088685	41089358	1	41115721	41116269	3
1780	1	41088692	41089226	1	41167670	41168584	3
1781	1	41139722	41142390	1	41162975	41165498	26
1782	1	41140340	41141280	1	41454080	41455292	3
1783	1	41141159	41141901	1	41161784	41162970	3
1784	1	41144410	41145369	1	41162753	41163781	3
1785	1	41165038	41166141	1	41454287	41455290	3
1786	1	41251173	41257303	1	41268382	41272079	43
1787	1	41253058	41253831	1	41455921	41456582	3
1788	1	41370345	41372122	1	41453603	41456024	13
1789	1	41370848	41371613	1	41456153	41457463	5
1790	1	41371122	41372073	1	41457840	41459052	5
1791	1	41453907	41454993	1	41597343	41598579	4
1792	1	41455512	41456463	1	41598043	41599072	3
1793	1	41455975	41456884	1	41590959	41592629	5
1794	1	41456432	41457721	1	41600237	41601294	3
1795	1	41459153	41460164	1	41590149	41590889	3
1796	1	41589656	41590802	1	41722802	41723708	4
1797	1	41590763	41593326	1	41696965	41699501	16
1798	1	41595162	41596717	1	41695470	41696996	10
1799	1	41596204	41597531	1	41697078	41697721	3
1800	1	41596912	41597960	1	41792724	41793357	3
1801	1	41597551	41600891	1	41697290	41699931	19
1802	1	41600073	41600948	1	41695805	41696948	4
1803	1	41697071	41697736	1	41722155	41723018	3
1804	1	41698532	41699267	1	41722321	41723184	4
1805	1	41722410	41726079	1	41790930	41797856	54
1806	1	41725281	41725822	1	41799787	41800806	3
1807	1	41792689	41793952	1	41801164	41803874	9
1808	1	41793414	41794427	1	41844398	41845197	3
1809	1	41795389	41796122	1	41845246	41846014	3
1810	1	41799805	41801093	1	41833257	41834279	3
1811	1	41802811	41803974	1	41834958	41836290	3
1812	1	41803025	41804988	1	41832613	41834450	7
1813	1	41804183	41805932	1	41835085	41836909	6
1814	1	41834685	41837223	1	41843203	41845994	11
1815	1	41835421	41836100	1	41897047	41898137	3
1816	1	41859846	41860346	1	68589548	68590067	3
1817	1	41900283	41901055	1	42125517	42126870	3
1818	1	41900298	41901138	1	42051777	42052474	3
1819	1	41900555	41902072	1	42053040	42054927	7
1820	1	42116391	42118054	1	42129302	42131061	7
1821	1	42116875	42118556	1	42127523	42128684	4
1822	1	42118788	42120933	1	42127427	42130084	12
1823	1	42237116	42237873	1	42290970	42292255	3
1824	1	42279646	42280851	1	42290445	42291665	4
1825	1	42281199	42282508	1	42290688	42291695	5
1826	1	42281861	42282691	1	42437307	42438313	3
1827	1	42284562	42286883	1	42434844	42436580	11
1828	1	42289485	42291650	1	42434593	42437159	11
1829	1	42290464	42291470	1	42391526	42392313	3
1830	1	42431629	42433412	1	42440860	42442195	5
1831	1	42432640	42433624	1	42455755	42456909	4
1832	1	42434058	42439043	1	42448139	42454212	59
1833	1	42435682	42438484	1	42455284	42456638	9
1834	1	42436069	42437228	1	42456829	42457971	3
1835	1	42436572	42437863	1	42459539	42460815	3
1836	1	42439129	42443939	1	42448475	42457448	71
1837	1	42440540	42441471	1	42459684	42460847	3
1838	1	42449106	42451473	1	42463267	42465662	7
1839	1	42452067	42453645	1	42464056	42465416	5
1840	1	42453746	42458108	1	42463196	42466546	47
1841	1	42748200	42749245	1	42758163	42759262	4
1842	1	42749317	42750697	1	42758048	42759422	6
1843	1	42758001	42758922	1	42787928	42789168	3
1844	1	42761398	42765440	1	42783263	42789782	56
1845	1	42784502	42785472	1	43040229	43041126	4
1846	1	42784571	42785534	1	43082973	43083659	3
1847	1	43043258	43047358	1	43078312	43082385	24
1848	1	43079879	43080880	1	43087915	43088822	4
1849	1	43080313	43081175	1	43089391	43090591	3
1850	1	43081606	43082543	1	43289111	43290332	3
1851	1	43085850	43087535	1	43103974	43105748	7
1852	1	43086330	43087399	1	43316131	43316696	3
1853	1	43088517	43090105	1	43104743	43106697	7
1854	1	43283769	43284961	1	43315108	43316137	3
1855	1	43287064	43288799	1	43315163	43316897	7
1856	1	43288901	43292695	1	43303495	43308149	43
1857	1	43289814	43290849	1	43314304	43315964	5
1858	1	43290379	43292173	1	43333412	43335407	8
1859	1	43290562	43291431	1	43342871	43343792	3
1860	1	43290965	43292293	1	43314946	43316179	4
1861	1	43290979	43292093	1	43311193	43312447	4
1862	1	43291461	43292819	1	43308738	43309977	3
1863	1	43293173	43293901	1	43315200	43316168	3
1864	1	43306431	43307250	1	43315769	43316960	4
1865	1	43307460	43308093	1	43315913	43316792	3
1866	1	43311718	43312618	1	43334656	43336103	3
1867	1	43313787	43315142	1	43332859	43334152	6
1868	1	43315076	43316920	1	43355939	43357280	5
1869	1	43315502	43317399	1	43332707	43334283	10
1870	1	43317964	43318685	1	43333178	43334013	3
1871	1	43328441	43336883	1	43339767	43350938	142
1872	1	43331182	43335501	1	43355059	43357966	28
1873	1	43332489	43333951	1	43351280	43352495	8
1874	1	43333218	43334116	1	43352556	43353509	4
1875	1	43333627	43334348	1	43359817	43360934	3
1876	1	43333706	43335018	1	43358970	43359590	4
1877	1	43334248	43335075	1	43353809	43354601	3
1878	1	43335777	43336550	1	43355942	43357026	3
1879	1	43342801	43343755	1	43352175	43353162	4
1880	1	43342859	43344008	1	43361927	43363314	3
1881	1	43343090	43343841	1	43355802	43356671	3
1882	1	43343454	43344174	1	43445805	43446855	3
1883	1	43344526	43345567	1	43355218	43356391	6
1884	1	43345757	43347245	1	43355610	43357430	5
1885	1	43355919	43358784	1	43444720	43447515	15
1886	1	43356447	43357861	1	43438868	43439557	3
1887	1	43358220	43359226	1	43372928	43374201	3
1888	1	43359040	43360145	1	43370444	43371691	3
1889	1	43359173	43360518	1	43368951	43370030	3
1890	1	43360117	43360758	1	43373047	43373677	3
1891	1	43372121	43373309	1	43444928	43446711	6
1892	1	43372694	43373441	1	43439417	43440228	3
1893	1	43438444	43439413	1	43446522	43447509	4
1894	1	43553511	43554134	1	43566444	43567776	4
1895	1	43565949	43568778	1	43575627	43579229	20
1896	1	43566536	43567654	1	43723094	43724526	3
1897	1	43569492	43570824	1	43643962	43645894	6
1898	1	43621243	43622202	1	43713905	43715279	5
1899	1	43643203	43647085	1	43712644	43716303	30
1900	1	43651120	43652599	1	43713388	43714461	4
1901	1	43712928	43716275	1	43722075	43725612	54
1902	1	43713097	43715791	1	43725766	43728688	18
1903	1	43713498	43714574	1	43824659	43825665	3
1904	1	43713982	43714822	1	43827272	43827891	3
1905	1	43725385	43725990	1	43910555	43911173	3
1906	1	43726336	43728527	1	43825165	43828681	18
1907	1	43726738	43727597	1	43833928	43834512	3
1908	1	43726939	43728183	1	43823915	43824974	5
1909	1	43825340	43826516	1	43901854	43902635	3
1910	1	43828858	43829958	1	43902263	43903165	3
1911	1	43831007	43831796	1	43901013	43901892	3
1912	1	43832790	43833832	1	43891799	43892767	4
1913	1	43832961	43834132	1	43901433	43902245	3
1914	1	43835342	43836398	1	43901460	43902852	4
1915	1	43891880	43893257	1	43901232	43902283	5
1916	1	43893957	43894857	1	43901808	43902591	3
1917	1	43899639	43904537	1	43909241	43912441	46
1918	1	43900269	43904877	1	43997872	44001595	27
1919	1	43900296	43901621	1	44007396	44008429	3
1920	1	43901312	43903056	1	43913027	43915218	14
1921	1	43902427	43903089	1	44006360	44007527	3
1922	1	43910662	43911246	1	44000127	44001332	3
1923	1	43910668	43911438	1	43998704	43999816	4
1924	1	43913533	43914648	1	44009377	44010044	3
1925	1	43914702	43915841	1	43998256	43999233	4
1926	1	43999038	44000438	1	44010573	44012161	6
1927	1	43999051	44000133	1	44007927	44008630	3
1928	1	43999069	44000123	1	44012500	44013644	4
1929	1	43999623	44000405	1	44020019	44020768	3
1930	1	43999664	44000230	1	44008965	44010023	3
1931	1	44000469	44003579	1	44010776	44012888	16
1932	1	44009945	44010548	1	44020255	44021038	3
1933	1	44010157	44012443	1	44168056	44170086	11
1934	1	44179714	44180849	1	44244780	44246903	5
1935	1	44357094	44358482	1	44380942	44381832	5
1936	1	44357428	44358666	1	44537026	44538335	4
1937	1	44363196	44364623	1	44380861	44381798	3
1938	1	44369179	44370050	1	44380537	44381346	3
1939	1	44373490	44374819	1	44512709	44513522	3
1940	1	44379949	44383367	1	44512455	44517259	37
1941	1	44380910	44381877	1	44517828	44518366	3
1942	1	44380957	44382474	1	44511154	44512099	4
1943	1	44381001	44381778	1	44533112	44534050	3
1944	1	44510975	44518709	1	44521144	44527111	91
1945	1	44511065	44529194	1	44527345	44539891	302
1946	1	44511207	44512289	1	44554282	44555358	3
1947	1	44513809	44515645	1	44543501	44544937	6
1948	1	44530726	44531531	1	44555087	44556703	4
1949	1	44531308	44532617	1	44545796	44547119	5
1950	1	44532430	44535681	1	44556381	44559481	18
1951	1	44532611	44534373	1	44544626	44545755	6
1952	1	44532884	44534819	1	44541930	44544059	8
1953	1	44535896	44539352	1	44555561	44557950	18
1954	1	44537395	44538348	1	44545871	44546699	3
1955	1	44537494	44539134	1	44553443	44554793	7
1956	1	44541978	44544708	1	44554136	44556933	13
1957	1	44545118	44546480	1	44553121	44554778	4
1958	1	44545239	44546753	1	44554863	44556158	6
1959	1	44719748	44724031	1	44728552	44734003	37
1960	1	44922254	44923188	1	44974656	44976607	5
1961	1	44974600	44978013	1	44985298	44987582	32
1962	1	44974814	44976184	1	45016009	45017060	5
1963	1	45016303	45017562	1	45169814	45171125	5
1964	1	45045655	45046318	1	45106389	45107380	3
1965	1	45060575	45062834	1	45106030	45107573	11
1966	1	45061171	45062776	1	45107664	45109433	7
1967	1	45103920	45105246	1	45170305	45171266	4
1968	1	45106474	45107294	1	45170105	45171118	3
1969	1	45106931	45107648	1	45115790	45116915	3
1970	1	45107700	45108642	1	45115670	45117038	3
1971	1	45110887	45112459	1	45169670	45171058	7
1972	1	45113176	45115269	1	45168836	45171092	12
1973	1	45116590	45117474	1	45169959	45171117	4
1974	1	45117680	45118972	1	45169919	45170793	3
1975	1	45270783	45271716	1	45281004	45282400	5
1976	1	45449966	45450864	1	45572766	45573565	3
1977	1	45510700	45513376	1	45571905	45574051	25
1978	1	45538901	45540220	1	45572789	45574108	5
1979	1	45542844	45544025	1	45572726	45574224	5
1980	1	45544349	45545083	1	45602217	45603507	3
1981	1	45570153	45580971	1	45593419	45607418	311
1982	1	45594285	45595451	1	45602504	45604341	12
1983	1	45601064	45605854	1	45717679	45724323	47
1984	1	45602917	45604056	1	45729183	45729825	3
1985	1	45604207	45605012	1	45724360	45725393	3
1986	1	45719880	45720902	1	45728348	45729250	3
1987	1	45868739	45869496	1	45888603	45889297	3
1988	1	45869486	45870111	1	45887299	45888291	3
1989	1	45981981	45983315	1	46019988	46021117	4
1990	1	45982085	45983197	1	46013450	46014598	4
1991	1	45984447	45985151	1	46013725	46014636	3
1992	1	45986536	45989597	1	46010149	46014836	30
1993	1	45987182	45988569	1	46008713	46010048	7
1994	1	45987256	45988337	1	46005613	46006991	6
1995	1	46012421	46014170	1	46021867	46023740	8
1996	1	46013043	46013987	1	46172436	46173269	4
1997	1	46154562	46157449	1	46167002	46171864	32
[truncated: 47,769 more rows]

## Sheet: Supplementary Data 3
Supplementary Data 3. Details of promoter proximal interactions (PPI).
interaction summary	anchor site 1			anchor site 2			interaction information
interaction ID	chromosome	left	right	chromosome	left	right	Number of Paired-End reads between anchor site 1 and anchor site 2	Gene ID at anchor site 1	Gene ID at anchor site 2
1	1	43822	45015	1	54247	55518	4	Zm00001d027230	Zm00001d027231
2	1	45080	46047	1	53989	55038	5	Zm00001d027230	Zm00001d027231
3	1	204526	206129	10	67742733	67743250	6	Zm00001d027240	Zm00001d024374
4	1	204867	205395	5	217266876	217268250	3	Zm00001d027240	Zm00001d018241,Zm00001d018242
5	1	559265	560351	1	572739	573892	6	Zm00001d027256	Zm00001d022649
6	1	560476	562315	1	571102	573436	18	Zm00001d027256	Zm00001d022649
7	1	560601	562037	1	571480	573144	6	Zm00001d027256	Zm00001d022649
8	1	686818	687697	1	715677	716686	3	Zm00001d027258	Zm00001d027259
9	1	716018	716950	1	1012196	1013053	3	Zm00001d027259	Zm00001d027265
10	1	1011782	1015938	1	1021243	1025172	36	Zm00001d027265	Zm00001d027266
11	1	1012179	1012881	1	1027063	1027974	3	Zm00001d027265	Zm00001d027266
12	1	1012455	1014789	1	1028561	1030170	6	Zm00001d027265	Zm00001d022650,Zm00001d027267
13	1	1027145	1028209	1	1038195	1039248	4	Zm00001d027266	Zm00001d027268
14	1	1027412	1028635	1	1035213	1037594	7	Zm00001d022650,Zm00001d027266	Zm00001d027268
15	1	1027770	1028702	1	1035733	1036682	4	Zm00001d022650,Zm00001d027266	Zm00001d027268
16	1	1028428	1029096	1	1038068	1039222	3	Zm00001d022650,Zm00001d027266	Zm00001d027268
17	1	1030035	1039789	1	1064022	1073546	118	Zm00001d022650,Zm00001d027267,Zm00001d027268	Zm00001d027271
18	1	1030395	1030901	7	146240114	146240614	3	Zm00001d022650,Zm00001d027267	Zm00001d001240
19	1	1814648	1815692	1	1841076	1842340	5	Zm00001d027285	ENSRNA049464979,Zm00001d027288
20	1	1816378	1817424	1	1842967	1843789	3	Zm00001d027285	ENSRNA049464979,Zm00001d027288
21	1	1833257	1834511	1	1942073	1943883	5	Zm00001d027286	Zm00001d027291
22	1	1841849	1843557	1	1942596	1944399	12	ENSRNA049464979,Zm00001d027288	Zm00001d027291
23	1	1843490	1844536	1	1942744	1944037	4	ENSRNA049464979,Zm00001d027288	Zm00001d027291
24	1	1918017	1919032	1	1942483	1943645	4	Zm00001d022652	Zm00001d027291
25	1	1920130	1922125	1	1941494	1942799	5	Zm00001d022652,Zm00001d027289	Zm00001d027291
26	1	2018279	2019086	1	2112981	2114236	3	Zm00001d027292	Zm00001d027296
27	1	2020946	2022043	1	2032294	2033188	4	Zm00001d027292	Zm00001d027293
28	1	2021033	2022427	1	2033751	2034362	4	Zm00001d027292	Zm00001d027293
29	1	2021056	2021586	1	2032325	2033277	3	Zm00001d027292	Zm00001d027293
30	1	2104103	2105434	1	2112468	2113383	3	Zm00001d027295	Zm00001d027296
31	1	2110974	2114816	1	2153004	2158196	39	Zm00001d027296	Zm00001d027298
32	1	2113019	2114162	1	2154298	2155598	4	Zm00001d027296	Zm00001d027298
33	1	2153022	2162728	1	2164969	2172119	121	Zm00001d027298	Zm00001d022653,Zm00001d027299
34	1	2153656	2160368	1	2164843	2171110	63	Zm00001d027298	Zm00001d022653,Zm00001d027299
35	1	2169684	2171006	1	2288511	2289558	5	Zm00001d022653,Zm00001d027299	Zm00001d027302
36	1	2288267	2289560	1	2299323	2300760	4	Zm00001d027302	Zm00001d027304
37	1	2288775	2289569	1	2297143	2297889	3	Zm00001d027302	Zm00001d027304
38	1	2298200	2298700	10	109967178	109967690	3	Zm00001d027304	Zm00001d025222
39	1	2633206	2634422	1	2746323	2747247	3	Zm00001d027309	Zm00001d027311
40	1	2773945	2775441	1	2812512	2813935	4	Zm00001d027312	Zm00001d027315
41	1	2775217	2776677	1	2809584	2810433	4	Zm00001d027312	Zm00001d027314
42	1	2784108	2785018	1	2808910	2810295	3	Zm00001d027313	Zm00001d027314
43	1	2810013	2813645	1	2828172	2830522	11	Zm00001d027314,Zm00001d027315	Zm00001d027318
44	1	2810414	2812187	1	2827213	2828622	6	Zm00001d027314	Zm00001d027318
45	1	2811071	2812087	1	2869833	2871074	3	Zm00001d027314	Zm00001d027319
46	1	2811628	2812501	1	2889959	2890732	3	Zm00001d027315	Zm00001d027320
47	1	2815085	2815994	1	2829050	2830124	3	ENSRNA049437471,Zm00001d027315,Zm00001d027316	Zm00001d027318
48	1	2816841	2822151	1	2827298	2830893	27	ENSRNA049437471,Zm00001d027316,Zm00001d027317	Zm00001d027318
49	1	2819060	2819924	1	2870298	2871221	3	Zm00001d027317	Zm00001d027319
50	1	2825241	2830751	1	2883678	2888611	24	Zm00001d027318	Zm00001d027320,Zm00001d027321
51	1	2827116	2828540	1	2881392	2882176	5	Zm00001d027318	Zm00001d027321
52	1	2828042	2831114	1	2869312	2872639	22	Zm00001d027318	Zm00001d027319
53	1	2828442	2829653	1	2890710	2892328	4	Zm00001d027318	Zm00001d027320
54	1	2868945	2873008	1	2878207	2882792	41	Zm00001d027319	Zm00001d027321
55	1	2869454	2872279	1	2886629	2890719	20	Zm00001d027319	Zm00001d027320
56	1	2870274	2871187	1	2883402	2884335	4	Zm00001d027319	Zm00001d027321
57	1	2871116	2872506	1	2893784	2894909	3	Zm00001d027319	Zm00001d027322
58	1	2881321	2882781	1	2891104	2892382	9	Zm00001d027321	Zm00001d027320
59	1	2882387	2884898	1	2893723	2895451	11	Zm00001d027321	Zm00001d027322
60	1	2883518	2885018	1	2960323	2961174	5	Zm00001d027321	Zm00001d027324
61	1	2884140	2885531	1	2892248	2894513	8	Zm00001d027321	Zm00001d027322
62	1	2884922	2885845	1	2894839	2895611	3	Zm00001d027321	Zm00001d027322
63	1	2885025	2886145	1	2893781	2894720	4	Zm00001d027321	Zm00001d027322
64	1	2886920	2893101	1	2958827	2962454	36	Zm00001d027320,Zm00001d027322	Zm00001d027324
65	1	2887364	2888331	1	2975614	2976256	3	Zm00001d027320	Zm00001d027325
66	1	2888789	2889681	1	3384055	3384956	4	Zm00001d027320	Zm00001d027347
67	1	2889136	2890218	1	2959809	2960907	4	Zm00001d027320	Zm00001d027324
68	1	2889145	2890007	1	2934882	2935899	3	Zm00001d027320	Zm00001d027323
69	1	2891018	2892219	1	2933113	2934905	6	Zm00001d027320	Zm00001d027323
70	1	2893173	2895658	1	2958958	2961037	15	Zm00001d027322	Zm00001d027324
71	1	2894257	2895242	1	2933515	2934568	3	Zm00001d027322	Zm00001d027323
72	1	2894281	2895602	1	2934943	2935843	4	Zm00001d027322	Zm00001d027323
73	1	2894302	2895537	1	2933220	2934915	8	Zm00001d027322	Zm00001d027323
74	1	2896176	2900352	1	2958469	2962196	26	Zm00001d027322	Zm00001d027324
75	1	2933748	2936447	1	2959939	2961881	13	Zm00001d027323	Zm00001d027324
76	1	2934672	2935858	1	2956660	2958429	6	Zm00001d027323	Zm00001d027324
77	1	2934848	2935427	1	2998632	2999861	3	Zm00001d027323	ENSRNA049437473,Zm00001d027326,Zm00001d027327
78	1	2935080	2936302	1	2959897	2960936	3	Zm00001d027323	Zm00001d027324
79	1	2958678	2962641	1	2967912	2972533	55	Zm00001d027324	Zm00001d027325
80	1	2959086	2962973	1	2967857	2974933	51	Zm00001d027324	Zm00001d027325
81	1	2959678	2962454	1	2973744	2976458	21	Zm00001d027324	Zm00001d027325
82	1	2960342	2961791	1	2975308	2976636	6	Zm00001d027324	Zm00001d027325
83	1	2974118	2975184	1	2996309	2997162	4	Zm00001d027325	Zm00001d027326
84	1	2974740	2976269	1	2995486	2996954	7	Zm00001d027325	Zm00001d027326
85	1	2975178	2976251	1	2995266	2996217	3	Zm00001d027325	Zm00001d027326
86	1	2995363	2997783	1	3030801	3034597	22	ENSRNA049437473,Zm00001d027326,Zm00001d027327	Zm00001d027329
87	1	2997820	2999119	1	3033052	3034379	4	ENSRNA049437473,Zm00001d027326,Zm00001d027327	Zm00001d027329
88	1	3032396	3033528	1	3104064	3105170	3	Zm00001d027329	Zm00001d027333
89	1	3032464	3032964	9	24104063	24104587	3	Zm00001d027329	Zm00001d045483
90	1	3032781	3033771	1	3121572	3122809	3	Zm00001d027329	Zm00001d027334
91	1	3033134	3034202	1	3050458	3051545	4	Zm00001d027329	Zm00001d027330
92	1	3103393	3110779	1	3114831	3126850	95	Zm00001d027333	Zm00001d027334
93	1	3103491	3110414	1	3117272	3124375	89	Zm00001d027333	Zm00001d027334
94	1	3126072	3126756	1	3229002	3230585	4	Zm00001d027334	Zm00001d027338
95	1	3224887	3225593	1	3273223	3274062	4	Zm00001d027337	Zm00001d027340
96	1	3228623	3235631	1	3269223	3276474	79	Zm00001d027338,Zm00001d027339	Zm00001d027340
97	1	3230928	3233073	1	3272590	3274339	8	Zm00001d027338,Zm00001d027339	Zm00001d027340
98	1	3232858	3233967	1	3288619	3290005	4	Zm00001d027339	Zm00001d027341
99	1	3269666	3281405	1	3281393	3290231	171	Zm00001d027340	Zm00001d027341
100	1	3270236	3271322	1	3290684	3291992	3	Zm00001d027340	Zm00001d027341
101	1	3270445	3278545	1	3280555	3290571	172	Zm00001d027340	Zm00001d027341
102	1	3288634	3289650	1	3376555	3377341	3	Zm00001d027341	Zm00001d027345
103	1	3288720	3289960	1	3378015	3379181	5	Zm00001d027341	Zm00001d027345,Zm00001d027346
104	1	3290710	3292003	1	3376632	3377325	4	Zm00001d027341	Zm00001d027345
105	1	3290949	3291493	5	2997330	2997830	3	Zm00001d027341	Zm00001d013004
106	1	3292074	3293062	1	3377390	3378210	4	Zm00001d027341	Zm00001d027345,Zm00001d027346
107	1	3292253	3293950	1	3377111	3378099	5	Zm00001d027341,Zm00001d027342	Zm00001d027345,Zm00001d027346
108	1	3292439	3293195	1	3379688	3380470	3	Zm00001d027341	Zm00001d027345,Zm00001d027346
109	1	3292798	3294243	1	3371416	3373069	6	Zm00001d027341,Zm00001d027342	Zm00001d027344
110	1	3293116	3295434	1	3376690	3378415	8	Zm00001d027342	Zm00001d027345,Zm00001d027346
111	1	3294239	3295066	1	3368212	3369133	3	Zm00001d027342	Zm00001d027343
112	1	3367595	3368314	1	3446481	3447641	3	Zm00001d027343	Zm00001d027349
113	1	3368220	3369795	1	3376345	3378272	7	Zm00001d027343,Zm00001d027344	Zm00001d027345,Zm00001d027346
114	1	3371532	3373397	1	3384263	3385965	7	Zm00001d027344	Zm00001d027347
115	1	3375136	3386828	1	3438598	3448077	146	Zm00001d027345,Zm00001d027346,Zm00001d027347	Zm00001d027348,Zm00001d027349
116	1	3438576	3442135	1	3448461	3453087	36	Zm00001d027348	Zm00001d022654,Zm00001d027350
117	1	3441273	3442429	1	3453202	3453996	3	Zm00001d027348	Zm00001d022654,Zm00001d027350
118	1	3444215	3445481	1	3483989	3484611	3	Zm00001d027349	Zm00001d027351
119	1	3444322	3445426	1	3498340	3499192	3	Zm00001d027349	Zm00001d027353
120	1	3444634	3445986	1	3453363	3454454	5	Zm00001d027349	Zm00001d022654,Zm00001d027350
121	1	3445431	3447240	1	3479687	3482180	11	Zm00001d027349	Zm00001d027351
122	1	3446045	3446965	1	3483765	3484666	6	Zm00001d027349	Zm00001d027351
123	1	3448157	3456053	1	3476894	3487604	137	Zm00001d022654,Zm00001d027349,Zm00001d027350	Zm00001d027351,Zm00001d027352
124	1	3452277	3453410	1	3486128	3487890	8	Zm00001d022654,Zm00001d027350	Zm00001d027352
125	1	3453375	3454820	1	3488449	3489344	5	Zm00001d022654,Zm00001d027350	Zm00001d027352
126	1	3453451	3454573	1	3486487	3487735	4	Zm00001d022654,Zm00001d027350	Zm00001d027352
127	1	3481693	3485945	1	3491541	3496020	29	Zm00001d027351	Zm00001d027353
128	1	3483373	3484371	1	3544759	3545668	3	Zm00001d027351	Zm00001d027354
129	1	3488397	3494992	1	3541289	3550104	69	Zm00001d027352	Zm00001d027354
130	1	3488892	3489693	1	3542269	3543302	3	Zm00001d027352	Zm00001d027354
131	1	3544573	3545779	1	3556173	3557545	5	Zm00001d027354	ENSRNA049464940,ENSRNA049464954
132	1	3544959	3546217	1	3555061	3556004	3	Zm00001d027354	ENSRNA049464940,ENSRNA049464954
133	1	3545403	3546756	1	3660225	3661140	4	Zm00001d027354	Zm00001d027359
134	1	3545485	3547118	1	3555016	3557407	10	Zm00001d027354	ENSRNA049464940,ENSRNA049464954
135	1	3555205	3556449	1	3806223	3807205	3	ENSRNA049464940,ENSRNA049464954	Zm00001d027366,Zm00001d027367
136	1	3556470	3557896	1	3572701	3573502	3	ENSRNA049464940,ENSRNA049464954	Zm00001d027355
137	1	3557177	3558646	1	3659831	3661689	6	ENSRNA049464940,ENSRNA049464954	Zm00001d027359
138	1	3557405	3558282	1	3658516	3660241	4	ENSRNA049464940,ENSRNA049464954	Zm00001d027359
139	1	3572547	3573596	1	3797901	3798613	3	Zm00001d027355	Zm00001d027365
140	1	3659078	3661172	1	3770925	3773243	17	Zm00001d027359	Zm00001d027362
141	1	3659401	3660613	1	3806607	3807483	3	Zm00001d027359	Zm00001d027366,Zm00001d027367
142	1	3659515	3661435	1	3775658	3778176	11	Zm00001d027359	Zm00001d027363
143	1	3659593	3661539	1	3739421	3741739	10	Zm00001d027359	Zm00001d027361
144	1	3659818	3661915	1	3773260	3775656	16	Zm00001d027359	Zm00001d027362
145	1	3659855	3661036	1	3742436	3743671	5	Zm00001d027359	Zm00001d027361
146	1	3660174	3660768	1	3775715	3776654	3	Zm00001d027359	Zm00001d027363
147	1	3739248	3740492	1	3771293	3772461	3	Zm00001d027361	Zm00001d027362
148	1	3739779	3744721	1	3770865	3774301	47	Zm00001d027361	Zm00001d027362
149	1	3740986	3741771	1	3797180	3798298	4	Zm00001d027361	Zm00001d027365
150	1	3741183	3742156	1	3773501	3774228	3	Zm00001d027361	Zm00001d027362
151	1	3742543	3743991	1	3805095	3805965	4	Zm00001d027361	Zm00001d027367
152	1	3742563	3745725	1	3771236	3774599	19	Zm00001d027361	Zm00001d027362
153	1	3742863	3743786	1	3776303	3777326	3	Zm00001d027361	Zm00001d027363
154	1	3769933	3770851	1	3804970	3805911	3	Zm00001d027362	Zm00001d027367
155	1	3771938	3775843	1	3795973	3799945	29	Zm00001d027362	Zm00001d027365
156	1	3774334	3777017	1	3796937	3799141	13	Zm00001d027363	Zm00001d027365
157	1	3775436	3776673	1	3805376	3806327	3	Zm00001d027363	Zm00001d027366,Zm00001d027367
158	1	3776221	3778160	1	3796995	3799943	14	Zm00001d027363	Zm00001d027365
159	1	3779743	3783318	1	3796837	3800238	21	Zm00001d027363	Zm00001d027365
160	1	3796719	3798210	1	3805584	3807501	9	Zm00001d027365	Zm00001d027366,Zm00001d027367
161	1	3797158	3799928	1	3807894	3809827	15	Zm00001d027365	Zm00001d027366,Zm00001d027367,Zm00001d027368
162	1	3798225	3799173	1	3806494	3807395	4	Zm00001d027365	Zm00001d027366,Zm00001d027367
163	1	3800699	3801564	1	3810686	3811583	3	Zm00001d027365	Zm00001d027368
164	1	3808164	3813840	1	3840359	3847356	53	Zm00001d027366,Zm00001d027367,Zm00001d027368	Zm00001d027369
165	1	3841600	3842780	1	3850219	3851462	4	Zm00001d027369	Zm00001d027370
166	1	3960198	3961420	1	3978835	3980128	4	Zm00001d027373	Zm00001d027377,Zm00001d027378
167	1	3967868	3968796	1	4112259	4113029	3	Zm00001d027374	Zm00001d027384
168	1	3971076	3976365	1	3980714	3985714	43	Zm00001d027375	Zm00001d027378
169	1	3971443	3975595	1	3980325	3985006	34	Zm00001d027375	Zm00001d027377,Zm00001d027378
170	1	3976293	3977743	1	4114725	4115675	4	Zm00001d027377	Zm00001d027384
171	1	3978429	3979296	1	4109836	4110424	3	Zm00001d027377,Zm00001d027378	Zm00001d027383
172	1	3980710	3984351	1	4110541	4113283	20	Zm00001d027378	Zm00001d027383,Zm00001d027384
173	1	3980979	3982465	1	4114877	4116364	5	Zm00001d027378	Zm00001d027384
174	1	4109077	4113038	1	4117502	4123011	32	Zm00001d027383,Zm00001d027384	Zm00001d027385
175	1	4109645	4110469	1	4148854	4150115	3	Zm00001d027383	Zm00001d027389
176	1	4110795	4112178	1	4120074	4121700	5	Zm00001d027383	Zm00001d027385
177	1	4119286	4123145	1	4130208	4135282	29	Zm00001d027385	Zm00001d027387
178	1	4119392	4120336	5	5151000	5151849	3	Zm00001d027385	ENSRNA049446916,Zm00001d013123,Zm00001d013124,Zm00001d013125
179	1	4119722	4121145	5	5153606	5154898	5	Zm00001d027385	Zm00001d013126
180	1	4120051	4120886	1	4128289	4129027	3	Zm00001d027385	Zm00001d027386
181	1	4120339	4122053	1	4136707	4137978	5	Zm00001d027385	Zm00001d027387
182	1	4120392	4121498	1	4144255	4144996	3	Zm00001d027385	Zm00001d027388
183	1	4121400	4122549	1	4141730	4143243	4	Zm00001d027385	Zm00001d027388
184	1	4121431	4122626	1	4141176	4141932	3	Zm00001d027385	Zm00001d027388
185	1	4124750	4125719	1	4149150	4150142	3	Zm00001d027386	Zm00001d027389
186	1	4127561	4133826	1	4136522	4144218	66	Zm00001d027386	Zm00001d027387,Zm00001d027388
187	1	4127839	4129909	1	4140910	4142627	14	Zm00001d027386	Zm00001d027388
188	1	4140715	4141215	1	15401136	15401646	3	Zm00001d027388	Zm00001d027856
189	1	4141063	4142137	1	4220740	4221417	3	Zm00001d027388	Zm00001d027391,Zm00001d027392
190	1	4148350	4150603	1	4220192	4222621	12	Zm00001d027389	Zm00001d027391,Zm00001d027392
191	1	4149425	4150268	1	4220828	4221850	7	Zm00001d027389	Zm00001d027391,Zm00001d027392
192	1	4402136	4403265	1	4418912	4419987	3	Zm00001d027399	Zm00001d027402
193	1	4402201	4404978	1	4414981	4418125	24	Zm00001d027399	Zm00001d027402
194	1	4402266	4402961	1	4424187	4425514	3	Zm00001d027399	Zm00001d027401
195	1	4406250	4407495	1	4416440	4417881	6	Zm00001d027400	Zm00001d027402
196	1	4496254	4498562	1	4533728	4536385	13	Zm00001d027403	Zm00001d027404
197	1	4498468	4499478	1	4537882	4538737	3	Zm00001d027403	Zm00001d027405
198	1	4498631	4500825	1	4533321	4536482	14	Zm00001d027403	Zm00001d027404
199	1	4721139	4728587	1	4730163	4737482	69	Zm00001d027411	Zm00001d027412
200	1	4733492	4735471	1	4833027	4835266	10	Zm00001d027412	Zm00001d027415
201	1	4736389	4737159	1	4840367	4841702	3	Zm00001d027412	Zm00001d027416
202	1	4832906	4835508	1	4842118	4844449	17	Zm00001d027415	Zm00001d027416
203	1	4842206	4842993	1	4901611	4902427	3	Zm00001d027416	Zm00001d027421
204	1	4901901	4902709	1	4914129	4914802	3	Zm00001d027421	Zm00001d027423
205	1	4907746	4909162	1	5109543	5111275	5	Zm00001d027422	Zm00001d027430
206	1	4909679	4910696	1	4994040	4995184	3	Zm00001d027422	Zm00001d022658,Zm00001d027425
207	1	4910959	4911764	1	5095807	5096754	3	Zm00001d027422	Zm00001d027427
208	1	4911317	4912074	1	4993795	4995080	3	Zm00001d027422	Zm00001d022658,Zm00001d027425
209	1	4916342	4917464	1	5107078	5108758	4	Zm00001d027423	Zm00001d027429
210	1	4989565	4995363	1	5094979	5101179	56	Zm00001d022658,Zm00001d027425	Zm00001d027427
211	1	4992543	4995207	1	5091774	5094927	24	Zm00001d022658,Zm00001d027425	Zm00001d027427
212	1	4992988	4994010	1	5126789	5127882	3	Zm00001d022658,Zm00001d027425	Zm00001d022659
213	1	4993096	4994190	1	5121334	5122662	4	Zm00001d022658,Zm00001d027425	Zm00001d027431
214	1	5094055	5103148	1	5106417	5113697	152	Zm00001d027427,Zm00001d027428	Zm00001d027428,Zm00001d027429,Zm00001d027430
215	1	5094581	5097083	1	5104157	5105881	12	Zm00001d027427	Zm00001d027428,Zm00001d027429
216	1	5094802	5102736	1	5105968	5111800	58	Zm00001d027427	Zm00001d027428,Zm00001d027429,Zm00001d027430
217	1	5095234	5097445	1	5104150	5106363	10	Zm00001d027427	Zm00001d027428,Zm00001d027429
218	1	5106737	5107999	1	5120728	5122047	5	Zm00001d027429	Zm00001d027431
219	1	5111921	5112421	1	5124034	5124626	3	Zm00001d027430	Zm00001d027431
220	1	5112364	5113360	1	5120531	5122174	4	Zm00001d027430	Zm00001d027431
221	1	5124051	5125437	1	5159667	5161382	6	Zm00001d027431	Zm00001d027434
222	1	5130101	5131628	1	5159215	5161157	5	Zm00001d022659	Zm00001d027434
223	1	5160249	5161204	1	5204094	5204747	4	Zm00001d027434	Zm00001d027435
224	1	5160718	5161730	1	5331487	5332265	3	Zm00001d027434	Zm00001d027437
225	1	5202827	5203616	1	5331019	5331612	3	Zm00001d027435	Zm00001d027437
226	1	5308073	5309212	1	5330435	5331530	4	Zm00001d022660	Zm00001d027437
227	1	5309031	5310827	1	5328051	5330403	9	Zm00001d022660	Zm00001d027436
228	1	5327856	5329492	1	5411585	5413297	8	Zm00001d027436	Zm00001d027439
229	1	5328307	5329970	1	5411781	5413005	8	Zm00001d027436	Zm00001d027439
230	1	5330968	5332143	1	5411493	5412891	5	Zm00001d027437	Zm00001d027439
231	1	5411043	5413679	1	5419864	5422460	18	Zm00001d027439	Zm00001d027440
232	1	5411749	5412743	1	5430613	5431488	3	Zm00001d027439	Zm00001d027441
233	1	5411817	5415027	1	5424781	5429540	22	Zm00001d027439	Zm00001d027441
234	1	5412388	5414196	1	5421798	5423330	7	Zm00001d027439	Zm00001d027440
235	1	5412567	5413684	1	5479811	5481128	4	Zm00001d027439	Zm00001d027445
236	1	5420669	5421987	1	5434467	5435766	3	Zm00001d027440	Zm00001d027442
237	1	5420780	5421838	1	5491564	5492755	3	Zm00001d027440	Zm00001d027446
238	1	5428496	5437003	1	5465372	5475776	130	Zm00001d027441,Zm00001d027442	Zm00001d027443,Zm00001d027444
239	1	5429640	5431215	1	5490197	5491547	4	Zm00001d027441	Zm00001d027446
240	1	5429887	5431364	1	5481163	5481726	4	Zm00001d027441	Zm00001d027445
241	1	5433506	5436621	1	5477146	5480201	14	Zm00001d027442	Zm00001d027445
242	1	5435242	5436054	1	5480279	5481041	3	Zm00001d027442	Zm00001d027445
243	1	5435493	5437061	1	5464261	5466210	7	Zm00001d027442	Zm00001d027443
244	1	5466527	5469244	1	5492342	5494606	9	Zm00001d027443,Zm00001d027444	Zm00001d027446
245	1	5467332	5475958	1	5478225	5491838	154	Zm00001d027443,Zm00001d027444	Zm00001d027445,Zm00001d027446
246	1	5469828	5475835	1	5479892	5491395	153	Zm00001d027444	Zm00001d027445,Zm00001d027446
247	1	5470554	5471167	1	5478563	5479424	3	Zm00001d027444	Zm00001d027445
248	1	5470639	5475493	1	5492074	5495010	20	Zm00001d027444	Zm00001d027446
249	1	5476894	5481527	1	5486757	5492484	58	Zm00001d027445	Zm00001d027446
250	1	5476994	5484898	1	5486928	5497288	104	Zm00001d027445	Zm00001d027446
251	1	5482070	5484837	1	5498885	5500288	7	Zm00001d027445	Zm00001d027447
252	1	5489754	5490768	1	5525789	5526372	3	Zm00001d027446	Zm00001d027449
253	1	5491384	5492378	1	5526104	5527061	4	Zm00001d027446	Zm00001d027449
254	1	5492001	5493124	1	5661894	5662836	3	Zm00001d027446	Zm00001d027456
255	1	5492969	5494400	1	5523217	5524133	3	Zm00001d027446	Zm00001d027449
256	1	5496089	5501700	1	5518638	5524614	56	Zm00001d027447	Zm00001d027448,Zm00001d027449
257	1	5497928	5501715	1	5524658	5528307	21	Zm00001d027447	Zm00001d027449
258	1	5498434	5501809	1	5524396	5527296	18	Zm00001d027447	Zm00001d027449
259	1	5499960	5501852	1	5514746	5517643	11	Zm00001d027447	Zm00001d027448
260	1	5500214	5500947	1	5523657	5524264	3	Zm00001d027447	Zm00001d027449
261	1	5500267	5501369	1	5516848	5518323	6	Zm00001d027447	Zm00001d027448
262	1	5501092	5501799	1	5517702	5518559	3	Zm00001d027447	Zm00001d027448
263	1	5514829	5516975	1	5538302	5540198	6	Zm00001d027448	Zm00001d027451
264	1	5522152	5525814	1	5531975	5534207	10	Zm00001d027449	Zm00001d027450
265	1	5525893	5527908	1	5594862	5596359	7	Zm00001d027449	Zm00001d022661
266	1	5526105	5527385	1	5614265	5615074	4	Zm00001d027449	Zm00001d027455
267	1	5526325	5527228	1	5534341	5535305	4	Zm00001d027449	Zm00001d027450
268	1	5532487	5535026	1	5594954	5597191	11	Zm00001d027450	Zm00001d022661
269	1	5534689	5537039	1	5590825	5592617	9	Zm00001d027450	Zm00001d022661,Zm00001d027453
270	1	5536847	5539419	1	5594105	5595957	12	Zm00001d027450,Zm00001d027451	Zm00001d022661
271	1	5538573	5540063	1	5589744	5591677	5	Zm00001d027451	Zm00001d027453
272	1	5593932	5603394	1	5609030	5615649	92	Zm00001d022661,Zm00001d027454	Zm00001d027455
273	1	5595130	5597869	1	5613164	5614920	11	Zm00001d022661	Zm00001d027455
274	1	5600603	5602223	1	5613094	5615166	9	Zm00001d027454	Zm00001d027455
275	1	5603202	5605840	1	5613345	5615089	7	Zm00001d027454	Zm00001d027455
276	1	5603554	5605239	1	5613253	5614461	6	Zm00001d027454	Zm00001d027455
277	1	5606937	5615597	1	5651935	5663486	159	Zm00001d027455	Zm00001d027456
278	1	5612669	5614110	1	5699567	5700283	3	Zm00001d027455	Zm00001d027457
279	1	5612709	5615818	1	5659580	5663656	37	Zm00001d027455	Zm00001d027456
280	1	5613092	5615088	1	5702417	5704489	12	Zm00001d027455	Zm00001d027458
281	1	5613726	5614746	1	5697256	5698500	5	Zm00001d027455	Zm00001d027457
282	1	5613896	5615866	1	5699070	5700232	7	Zm00001d027455	Zm00001d027457
283	1	5660783	5664646	1	5700128	5704719	43	Zm00001d027456	Zm00001d027457,Zm00001d027458
284	1	5660899	5664293	1	5695594	5700008	32	Zm00001d027456	Zm00001d027457
285	1	5661264	5662416	1	5697656	5698293	3	Zm00001d027456	Zm00001d027457
286	1	5661463	5662235	1	5703229	5704315	3	Zm00001d027456	Zm00001d027458
287	1	5661620	5662120	2	46024953	46025485	3	Zm00001d027456	Zm00001d003493
288	1	5661941	5663182	1	5699025	5700091	4	Zm00001d027456	Zm00001d027457
289	1	5888417	5889187	1	5904853	5905515	3	ENSRNA049437518,Zm00001d027464,Zm00001d027465	Zm00001d027466
290	1	6021462	6022591	1	6033600	6034432	3	Zm00001d027469	Zm00001d027470,Zm00001d027471
291	1	6158934	6160291	1	6238589	6239520	4	Zm00001d027472,Zm00001d027475	Zm00001d027477
292	1	6160484	6160984	3	2051199	2051717	3	Zm00001d027472,Zm00001d027475	Zm00001d039338
293	1	6236663	6237725	1	6246746	6248264	5	Zm00001d027477	Zm00001d027478
294	1	6236743	6241979	1	6248184	6251322	35	Zm00001d027477	Zm00001d027478,Zm00001d027479
295	1	6236970	6238387	1	6249382	6250502	4	Zm00001d027477	Zm00001d027479
296	1	6237421	6238656	1	6275853	6277162	3	Zm00001d027477	Zm00001d027481
297	1	6238688	6241949	1	6248032	6251968	39	Zm00001d027477	Zm00001d027478,Zm00001d027479
298	1	6239132	6239973	1	6247007	6247983	3	Zm00001d027477	Zm00001d027478
299	1	6239584	6240525	1	6275169	6276353	4	Zm00001d027477	Zm00001d027481
300	1	6239728	6240624	1	6299546	6300611	3	Zm00001d027477	Zm00001d027484
301	1	6242512	6256140	1	6267708	6278199	226	Zm00001d027478,Zm00001d027479	Zm00001d022662,Zm00001d027480,Zm00001d027481
302	1	6243944	6256028	1	6267870	6278025	153	Zm00001d027478,Zm00001d027479	Zm00001d022662,Zm00001d027480,Zm00001d027481
303	1	6245824	6246504	1	6292947	6293697	3	Zm00001d027478	Zm00001d027483
304	1	6246171	6246715	1	6299712	6300465	3	Zm00001d027478	Zm00001d027484
305	1	6247046	6247742	1	6292076	6293081	5	Zm00001d027478	Zm00001d027483
306	1	6248169	6249317	1	6293698	6294565	3	Zm00001d027478	Zm00001d027483
307	1	6249544	6250446	1	6293660	6294630	3	Zm00001d027479	Zm00001d027483
308	1	6251278	6252308	1	6294592	6295110	3	Zm00001d027479	Zm00001d027483
309	1	6252871	6255743	1	6290471	6293759	20	Zm00001d027479	Zm00001d027483
310	1	6268433	6269658	1	6276554	6277773	4	Zm00001d022662,Zm00001d027480	Zm00001d027481
311	1	6269955	6277943	1	6288889	6294613	85	Zm00001d022662,Zm00001d027480,Zm00001d027481	Zm00001d027483
312	1	6270774	6278118	1	6290208	6294676	46	Zm00001d027480,Zm00001d027481	Zm00001d027483
313	1	6275546	6277259	1	6299879	6301186	5	Zm00001d027481	Zm00001d027484
314	1	6276656	6277586	1	6295757	6296817	3	Zm00001d027481	Zm00001d027483
315	1	6292446	6293583	1	6313103	6313846	3	Zm00001d027483	Zm00001d027486
316	1	6292447	6294710	1	6310142	6312150	11	Zm00001d027483	Zm00001d027486
317	1	6292619	6293531	1	6409597	6410677	3	Zm00001d027483	zma-MIR528a
318	1	6292821	6293647	1	6407811	6408745	3	Zm00001d027483	Zm00001d027488
319	1	6293224	6293965	1	6308990	6310026	4	Zm00001d027483	Zm00001d027485
320	1	6293540	6294421	1	6409995	6410684	3	Zm00001d027483	zma-MIR528a
321	1	6294484	6297969	1	6306325	6308576	23	Zm00001d027483	Zm00001d027485
322	1	6294529	6295422	1	6326243	6327380	4	Zm00001d027483	Zm00001d027487
323	1	6294889	6298422	1	6308731	6312039	19	Zm00001d027483	Zm00001d027485
324	1	6295727	6298438	1	6308327	6312018	20	Zm00001d027483	Zm00001d027485
325	1	6299275	6300838	1	6307465	6309766	21	Zm00001d027484	Zm00001d027485
326	1	6299421	6301378	1	6315224	6316180	7	Zm00001d027484	Zm00001d027486
327	1	6299704	6301021	1	6312929	6314099	4	Zm00001d027484	Zm00001d027486
328	1	6312420	6313259	1	6410095	6411313	4	Zm00001d027486	zma-MIR528a
329	1	6322841	6327953	1	6406963	6411605	59	Zm00001d027487	Zm00001d027488,zma-MIR528a
330	1	6328514	6329750	1	6406923	6407663	3	Zm00001d027487	Zm00001d027488
331	1	6328574	6330257	1	6407197	6408818	7	Zm00001d027487	Zm00001d027488
332	1	6328808	6329841	1	6409592	6410546	3	Zm00001d027487	zma-MIR528a
333	1	6408962	6411077	1	6424417	6427094	11	zma-MIR528a	Zm00001d027489
334	1	6409107	6410453	1	6421125	6422444	5	zma-MIR528a	Zm00001d027489
335	1	6770777	6771813	1	6826673	6827730	3	Zm00001d027499	Zm00001d027502
336	1	6823329	6831595	1	6833675	6841393	89	Zm00001d027501,Zm00001d027502	Zm00001d027503
337	1	6911488	6912730	1	7028273	7028958	3	Zm00001d027504	Zm00001d027506
338	1	6912638	6913493	1	7033548	7034578	3	Zm00001d027504	Zm00001d022663
339	1	6913772	6915401	1	7028308	7030665	8	Zm00001d027504	Zm00001d027506
340	1	7028001	7029781	1	7043716	7044907	7	Zm00001d027506	ENSRNA049464994
341	1	7033339	7034121	1	7144134	7145198	3	Zm00001d022663	Zm00001d027511
342	1	7033689	7035137	1	7043289	7044384	4	ENSRNA049465015,Zm00001d022663	ENSRNA049464994
343	1	7044992	7045989	1	7062852	7064274	3	ENSRNA049464994	Zm00001d027508
344	1	7063805	7064721	1	7072594	7073705	3	Zm00001d027508	Zm00001d027509
345	1	7065322	7065822	9	154661644	154662164	3	Zm00001d027508	Zm00001d048336
346	1	7072946	7080675	1	7142151	7149167	71	Zm00001d027509,Zm00001d027510	Zm00001d027511
347	1	7078908	7079823	1	7146086	7147464	5	Zm00001d027510	Zm00001d027511
348	1	7144101	7145555	1	7295992	7297827	4	Zm00001d027511	Zm00001d027517
349	1	7145910	7147287	1	7182571	7184418	7	Zm00001d027511	Zm00001d027514
350	1	7180520	7182322	1	7298856	7300023	4	Zm00001d027514	Zm00001d027517
351	1	7182065	7183410	1	7237648	7240153	9	Zm00001d027514	Zm00001d027515
352	1	7291108	7301239	1	7305475	7315213	157	Zm00001d027516,Zm00001d027517	Zm00001d027518
353	1	7296037	7301398	1	7338465	7346421	70	Zm00001d027517	Zm00001d027519
354	1	7296538	7301076	1	7309640	7313057	21	Zm00001d027517	Zm00001d027518
355	1	7297090	7297860	1	7399307	7400463	3	Zm00001d027517	Zm00001d027524
356	1	7309741	7314109	1	7338410	7343060	47	Zm00001d027518	Zm00001d027519
357	1	7310151	7311370	1	7388826	7389942	4	Zm00001d027518	Zm00001d027522
358	1	7311465	7312555	1	7393553	7394459	3	Zm00001d027518	Zm00001d027523
359	1	7312322	7313416	1	7338795	7339792	4	Zm00001d027518	Zm00001d027519
360	1	7312332	7313228	1	7355273	7356505	3	Zm00001d027518	Zm00001d027520
361	1	7339334	7346831	1	7353168	7359277	57	Zm00001d027519	Zm00001d027520
362	1	7339368	7340117	1	7356952	7358222	5	Zm00001d027519	Zm00001d027520
363	1	7340808	7341657	1	7392905	7394104	4	Zm00001d027519	Zm00001d027523
364	1	7353729	7354678	1	7396390	7397319	3	Zm00001d027520	Zm00001d027523
365	1	7355818	7359072	1	7394153	7397409	18	Zm00001d027520	Zm00001d027523
366	1	7356685	7357852	1	7389002	7389704	3	Zm00001d027520	Zm00001d027522
367	1	7357747	7359072	1	7394154	7394756	3	Zm00001d027520	Zm00001d027523
368	1	7395590	7396873	1	7564882	7565778	3	Zm00001d027523	Zm00001d027533
369	1	7490746	7492439	1	7563488	7565209	7	Zm00001d027528,Zm00001d027530	Zm00001d027533
370	1	7554720	7556873	1	7564362	7566423	13	Zm00001d027532	Zm00001d027533
371	1	7563658	7564733	1	7600780	7601555	3	Zm00001d027533	Zm00001d027535
372	1	7699077	7700451	1	7716100	7717613	5	Zm00001d027536	Zm00001d027537
373	1	7700511	7701804	1	7714212	7715289	3	Zm00001d027536	Zm00001d027537
374	1	7976635	7977612	1	8055316	8056307	4	ENSRNA049464922,Zm00001d022664,zma-MIR171e	Zm00001d027549,Zm00001d027550
375	1	8044046	8044919	1	8055821	8057217	5	Zm00001d027548	Zm00001d027549,Zm00001d027550
376	1	8045321	8046735	1	8055332	8056454	5	Zm00001d027548	Zm00001d027549,Zm00001d027550
377	1	8047421	8048387	1	8055994	8056946	3	Zm00001d027548	Zm00001d027549,Zm00001d027550
378	1	8055085	8057548	1	8117583	8120042	17	Zm00001d027549,Zm00001d027550	Zm00001d027555
379	1	8055712	8056776	1	8121136	8121836	3	Zm00001d027549,Zm00001d027550	Zm00001d027556
380	1	8055819	8056550	1	8116224	8117125	3	Zm00001d027549,Zm00001d027550	Zm00001d027554,Zm00001d027555
381	1	8056046	8057164	1	8114175	8115183	5	Zm00001d027549,Zm00001d027550	Zm00001d027554
382	1	8056352	8057232	1	8115556	8116134	3	Zm00001d027549,Zm00001d027550	Zm00001d027554
383	1	8056709	8057790	1	8116646	8117503	3	Zm00001d027549,Zm00001d027550	Zm00001d027555
384	1	8115592	8118658	1	8124517	8127398	16	Zm00001d027554,Zm00001d027555	Zm00001d027556
385	1	8115806	8117139	1	8128313	8129426	4	Zm00001d027554,Zm00001d027555	Zm00001d027557
386	1	8116285	8117452	1	8128367	8129567	4	Zm00001d027554,Zm00001d027555	Zm00001d027557
387	1	8118277	8119369	1	8162292	8163435	3	Zm00001d027555	Zm00001d027558
388	1	8118370	8119999	1	8128280	8129454	6	Zm00001d027555	Zm00001d027557
389	1	8119389	8120683	1	8162053	8163413	5	Zm00001d027555	Zm00001d027558
390	1	8119652	8120985	1	8128203	8129535	6	Zm00001d027555	Zm00001d027557
391	1	8120266	8121533	1	8162070	8163069	5	Zm00001d027555,Zm00001d027556	Zm00001d027558
392	1	8121042	8122105	1	8130121	8130715	3	Zm00001d027556	Zm00001d027557
393	1	8121384	8122228	1	8130720	8131714	3	Zm00001d027556	Zm00001d027557
394	1	8121617	8122874	1	8162310	8163516	5	Zm00001d027556	Zm00001d027558
395	1	8124117	8125361	1	8161814	8162933	4	Zm00001d027556	Zm00001d027558
396	1	8161747	8163435	1	8279228	8281239	8	Zm00001d027558	Zm00001d027570
397	1	8162504	8163230	1	8279562	8280258	3	Zm00001d027558	Zm00001d027570
398	1	8242846	8245772	1	8281492	8284220	14	Zm00001d027569	Zm00001d027570
399	1	8279599	8282668	1	8289416	8293454	34	Zm00001d027570	Zm00001d027571
400	1	8279921	8281151	1	8289501	8290678	4	Zm00001d027570	Zm00001d027571
401	1	8280352	8281334	1	8302061	8302759	3	Zm00001d027570	Zm00001d027572
402	1	8281350	8282393	1	8291006	8292133	3	Zm00001d027570	Zm00001d027571
403	1	8281500	8282608	1	8310430	8311833	5	Zm00001d027570	Zm00001d027573
404	1	8281905	8283526	1	8311546	8313084	7	Zm00001d027570	Zm00001d027573
405	1	8286797	8298025	1	8298627	8309996	145	Zm00001d027571	Zm00001d027572
406	1	8290053	8291465	1	8310095	8311450	8	Zm00001d027571	Zm00001d027573
407	1	8290059	8293094	1	8301132	8304013	22	Zm00001d027571	Zm00001d027572
408	1	8290639	8291144	1	8300030	8300533	3	Zm00001d027571	Zm00001d027572
409	1	8291503	8292304	1	8311465	8312263	3	Zm00001d027571	Zm00001d027573
410	1	8301795	8304054	1	8311335	8313742	15	Zm00001d027572	Zm00001d027573
411	1	8302116	8303158	1	8310645	8312724	7	Zm00001d027572	Zm00001d027573
412	1	8312109	8313792	1	8332309	8333351	5	Zm00001d027573	Zm00001d027576
413	1	8312659	8313159	1	15059968	15060503	3	Zm00001d027573	Zm00001d027846
414	1	8371301	8372321	1	8486496	8487594	3	Zm00001d027581	Zm00001d027585
415	1	8372329	8375568	1	8485688	8489775	24	Zm00001d027581,Zm00001d027582	Zm00001d027585
416	1	8373539	8374897	1	8484783	8485283	3	Zm00001d027581,Zm00001d027582	Zm00001d027585
417	1	8376251	8376978	1	8486000	8487234	3	Zm00001d027582	Zm00001d027585
418	1	8419337	8420595	1	8485106	8487020	6	Zm00001d027583	Zm00001d027585
419	1	8492205	8495521	1	8551140	8555555	26	Zm00001d027587	Zm00001d027588
420	1	8552048	8552605	5	25544974	25545474	3	Zm00001d027588	Zm00001d013944,Zm00001d013945
421	1	8571552	8572999	1	8661274	8662503	5	Zm00001d027589	Zm00001d027595
422	1	8573425	8575758	1	8661733	8663583	11	Zm00001d027589	Zm00001d027595
423	1	8573505	8574271	1	8597830	8598643	3	Zm00001d027589	Zm00001d027593
424	1	8577381	8578641	1	8592172	8594001	6	Zm00001d027590	Zm00001d027592
425	1	8577534	8578327	1	8661799	8662562	3	Zm00001d027590	Zm00001d027595
426	1	8597114	8600283	1	8660466	8662912	14	Zm00001d027593	Zm00001d027595
427	1	8597543	8598716	1	8669409	8670407	3	Zm00001d027593	Zm00001d027596
428	1	8661423	8662918	1	8670003	8672128	9	Zm00001d027595	Zm00001d027596
429	1	8661951	8666344	1	8674816	8680236	51	Zm00001d027595	Zm00001d027597,Zm00001d027598
430	1	8666634	8671242	1	8676581	8680910	30	Zm00001d027596	Zm00001d027597,Zm00001d027598
431	1	8671201	8672268	1	9013618	9014212	3	Zm00001d027596	Zm00001d027612
432	1	8671695	8672912	1	8679971	8681530	5	Zm00001d027596	Zm00001d027598
433	1	8675898	8677247	1	8977485	8979178	4	Zm00001d027597	Zm00001d027609
434	1	8855854	8856686	9	10973143	10974271	3	Zm00001d027605	Zm00001d045046
435	1	8920660	8921160	1	8978176	8978697	3	Zm00001d027607	Zm00001d027609
436	1	8920947	8922920	1	8976508	8977930	9	Zm00001d027607	Zm00001d027608,Zm00001d027609
437	1	9009860	9017664	1	9107383	9113760	65	Zm00001d027612,Zm00001d027613	Zm00001d027616,Zm00001d027618
438	1	9011842	9018116	1	9112342	9119958	69	Zm00001d027612,Zm00001d027613	Zm00001d027618,Zm00001d027619
439	1	9012965	9014123	1	9110803	9112206	3	Zm00001d027612	Zm00001d027618
440	1	9013743	9014528	1	9120834	9121597	3	Zm00001d027612	Zm00001d027619
441	1	9014573	9015964	1	9120108	9122011	11	Zm00001d027612,Zm00001d027613	Zm00001d027619
442	1	9014633	9016090	1	9117218	9118153	5	Zm00001d027612,Zm00001d027613	Zm00001d027619
443	1	9014680	9015703	1	9118819	9119811	3	Zm00001d027612,Zm00001d027613	Zm00001d027619
444	1	9015500	9016358	1	9120641	9121764	3	Zm00001d027613	Zm00001d027619
445	1	9016210	9017956	1	9116704	9118333	6	Zm00001d027613	Zm00001d027619
446	1	9016416	9018030	1	9119705	9120952	6	Zm00001d027613	Zm00001d027619
447	1	9016609	9017647	1	9120135	9121139	4	Zm00001d027613	Zm00001d027619
448	1	9111786	9112518	1	9120273	9121189	3	Zm00001d027618	Zm00001d027619
449	1	9112653	9113768	1	9157007	9158408	4	Zm00001d027618	Zm00001d027620
450	1	9112796	9113595	1	9160239	9161190	4	Zm00001d027618	Zm00001d027621
451	1	9112937	9113472	1	9229641	9230599	3	Zm00001d027618	Zm00001d027622
452	1	9118670	9119901	1	9159741	9160635	5	Zm00001d027619	Zm00001d027621
453	1	9120504	9121353	1	9228812	9229568	3	Zm00001d027619	Zm00001d027622
454	1	9154211	9154920	1	9228881	9229942	3	Zm00001d027620	Zm00001d027622
455	1	9157323	9158458	1	9228612	9229765	5	Zm00001d027620	Zm00001d027622
456	1	9159066	9160727	1	9228738	9230632	8	Zm00001d027621	Zm00001d027622
457	1	9159594	9161059	1	9230102	9231347	5	Zm00001d027621	Zm00001d027622
458	1	9160963	9162692	1	9229761	9231288	5	Zm00001d027621	Zm00001d027622
459	1	9259090	9260175	1	9341273	9342520	4	Zm00001d027623	Zm00001d027624
460	1	9341095	9346409	1	9349422	9355810	74	Zm00001d027624	Zm00001d022667,Zm00001d027625
461	1	9341376	9352645	1	9400826	9411659	159	Zm00001d027624,Zm00001d027625	Zm00001d022668,Zm00001d027626
462	1	9341603	9343879	1	9353127	9354544	7	Zm00001d027624	Zm00001d022667,Zm00001d027625
463	1	9341843	9343350	1	9402760	9405028	13	Zm00001d027624	Zm00001d022668
464	1	9342226	9343255	1	9409681	9411445	10	Zm00001d027624	Zm00001d027626
465	1	9342414	9343363	1	9401149	9402490	4	Zm00001d027624	Zm00001d022668
466	1	9348357	9354559	1	9401100	9406512	61	Zm00001d022667,Zm00001d027625	Zm00001d022668
467	1	9352716	9354375	1	9402481	9404896	8	Zm00001d022667,Zm00001d027625	Zm00001d022668
468	1	9353507	9356324	1	9401266	9402346	13	Zm00001d022667,Zm00001d027625	Zm00001d022668
469	1	9354293	9355125	1	9409844	9410593	3	Zm00001d022667,Zm00001d027625	Zm00001d027626
470	1	9354627	9355507	1	9402957	9403857	3	Zm00001d022667,Zm00001d027625	Zm00001d022668
471	1	9408985	9410065	1	9489185	9490061	3	Zm00001d027626	Zm00001d027630
472	1	9410202	9411514	1	9478441	9479518	5	Zm00001d027626	Zm00001d027628
473	1	9410826	9411438	1	9479905	9481082	3	Zm00001d027626	Zm00001d027628
474	1	9479184	9480412	1	9487944	9489333	7	Zm00001d027628	Zm00001d027630
475	1	9479919	9481954	1	9489406	9491026	7	Zm00001d027628	Zm00001d027630
476	1	9729618	9731487	1	9750289	9751834	6	Zm00001d027638	Zm00001d027640
477	1	10031504	10032453	1	10063806	10064503	3	Zm00001d027647	Zm00001d027648
478	1	10261688	10262188	2	225213119	225213639	3	Zm00001d027656	Zm00001d007229
479	1	10316797	10317297	6	170130730	170131612	3	Zm00001d027657	Zm00001d039106
480	1	10619039	10621572	1	10683114	10685408	12	Zm00001d027667	Zm00001d027671,Zm00001d027672
481	1	10687286	10688114	1	10751989	10752661	3	Zm00001d027671,Zm00001d027672	Zm00001d027673
482	1	10757526	10758694	1	10854712	10855881	4	Zm00001d027674	Zm00001d027676
483	1	10758905	10762148	1	10855011	10857905	14	Zm00001d027674,Zm00001d027675	Zm00001d027676
484	1	10760956	10761845	1	10853702	10854925	4	Zm00001d027675	Zm00001d027676
485	1	10853527	10854791	1	10876081	10877405	6	Zm00001d027676	Zm00001d027677
486	1	10988399	10989374	1	11015709	11016475	3	Zm00001d027678	Zm00001d027680
487	1	11014721	11015741	1	11070878	11071611	3	Zm00001d027680	Zm00001d022672,Zm00001d027682
488	1	11067452	11068299	1	11126242	11126974	3	Zm00001d027681,Zm00001d027682	Zm00001d027683
489	1	11070538	11071422	1	11127152	11128123	3	Zm00001d022672,Zm00001d027682	Zm00001d027683
490	1	11127807	11128862	1	11142814	11143756	3	Zm00001d027683	Zm00001d027685
491	1	11145115	11149618	1	11155251	11161191	45	Zm00001d027685	Zm00001d027686,Zm00001d027687
492	1	11146128	11147273	1	11299263	11300240	4	Zm00001d027685	Zm00001d027694
493	1	11157388	11158636	1	11300042	11301317	4	Zm00001d027687	Zm00001d027694
494	1	11162412	11165501	1	11299251	11302444	34	Zm00001d027688	Zm00001d027694
495	1	11298675	11301599	1	11365330	11367580	14	Zm00001d027694	Zm00001d022673
496	1	11299321	11300688	1	11358187	11359897	8	Zm00001d027694	Zm00001d027699
497	1	11303545	11305009	1	11364134	11365442	5	Zm00001d027695,Zm00001d027696	Zm00001d022673
498	1	11583240	11587647	1	11593533	11596568	27	Zm00001d027706	Zm00001d027707
499	1	11593946	11595814	1	11671213	11672556	7	Zm00001d027707	Zm00001d027709
500	1	11595117	11595909	1	11666323	11667088	3	Zm00001d027707	Zm00001d027708
501	1	11714847	11716052	1	11724458	11725197	4	Zm00001d027710	Zm00001d027711
502	1	11716906	11727435	1	11879394	11887594	128	Zm00001d027710,Zm00001d027711	Zm00001d027714
503	1	12146561	12147800	1	12170849	12171451	3	Zm00001d027721	Zm00001d027722
504	1	12147628	12148803	1	12170816	12171581	3	Zm00001d027721	Zm00001d027722
505	1	12148142	12149900	1	12170381	12172377	6	Zm00001d027721	Zm00001d027722
506	1	12182102	12183373	1	12288700	12289245	3	Zm00001d027723	Zm00001d027726
507	1	12331251	12332404	1	12441985	12443239	4	Zm00001d027727	Zm00001d027740,Zm00001d027741
508	1	12331406	12332372	1	12339794	12340821	5	Zm00001d027727	Zm00001d027729
509	1	12331868	12333775	1	12341778	12343439	9	Zm00001d027727,Zm00001d027728	Zm00001d027729
510	1	12333153	12344538	1	12352554	12361745	122	Zm00001d027728,Zm00001d027729	ENSRNA049440072,Zm00001d027730,Zm00001d027731
511	1	12335624	12336789	1	12365972	12367090	3	Zm00001d027728	Zm00001d027733
512	1	12336533	12337755	1	12371473	12373093	6	Zm00001d027728	Zm00001d027732,Zm00001d027734
513	1	12336656	12337819	1	12374518	12375169	3	Zm00001d027728	Zm00001d027734
514	1	12336701	12341118	1	12367249	12371460	33	Zm00001d027728,Zm00001d027729	Zm00001d027732
515	1	12336756	12337976	1	12362530	12363378	3	Zm00001d027728	Zm00001d027733
516	1	12337233	12338495	1	12449103	12450313	4	Zm00001d027728	Zm00001d027742
517	1	12352398	12361281	1	12363419	12375653	219	ENSRNA049440072,Zm00001d027730,Zm00001d027731	Zm00001d027732,Zm00001d027733,Zm00001d027734
518	1	12352618	12360720	1	12364835	12377710	137	ENSRNA049440072,Zm00001d027730,Zm00001d027731	Zm00001d027732,Zm00001d027733,Zm00001d027734
519	1	12353978	12354840	1	12375729	12377115	3	ENSRNA049440072,Zm00001d027730	Zm00001d027734
520	1	12359023	12360348	1	12447549	12448592	4	Zm00001d027731	Zm00001d027742
521	1	12363634	12365829	1	12373967	12376756	14	Zm00001d027733	Zm00001d027732,Zm00001d027734
522	1	12364903	12366352	1	12372954	12375164	9	Zm00001d027733	Zm00001d027732,Zm00001d027734
523	1	12372462	12373171	1	12445160	12446391	3	Zm00001d027732,Zm00001d027734	Zm00001d027740,Zm00001d027741
524	1	12372563	12373816	1	12447912	12448989	3	Zm00001d027732,Zm00001d027734	Zm00001d027742
525	1	12374839	12375398	2	45281398	45281898	3	Zm00001d027734	Zm00001d003470
526	1	12375098	12376036	1	12388176	12389471	3	Zm00001d027734	Zm00001d027736,Zm00001d027737
527	1	12375836	12376766	1	12441912	12442714	3	Zm00001d027734	Zm00001d027740,Zm00001d027741
528	1	12376298	12377257	1	12385462	12386363	3	Zm00001d027734	Zm00001d027735
529	1	12397921	12399533	1	12441474	12443466	8	Zm00001d027739	Zm00001d027740,Zm00001d027741
530	1	12444158	12451994	1	12500630	12511893	163	Zm00001d027740,Zm00001d027741,Zm00001d027742	Zm00001d027743,Zm00001d027744
531	1	12444741	12450869	1	12501240	12509708	77	Zm00001d027740,Zm00001d027741,Zm00001d027742	Zm00001d027743,Zm00001d027744
532	1	12447683	12449519	1	12511977	12514095	10	Zm00001d027742	Zm00001d027744
533	1	12447925	12448798	1	12510175	12511313	4	Zm00001d027742	Zm00001d027744
534	1	12502623	12503621	1	12511787	12512727	3	Zm00001d027743	Zm00001d027744
535	1	12503734	12504869	1	12512308	12513436	3	Zm00001d027743	Zm00001d027744
536	1	12511389	12513104	1	12526968	12528049	6	Zm00001d027744	Zm00001d027745
537	1	12511565	12512792	1	12543094	12543768	3	Zm00001d027744	Zm00001d027748
538	1	12532231	12533322	1	12542327	12543319	3	Zm00001d027746	Zm00001d027748
539	1	12638600	12640202	1	12677028	12678294	4	Zm00001d027752	Zm00001d027755
540	1	12641236	12641979	1	12675344	12676327	3	Zm00001d027752	Zm00001d027755
541	1	12656084	12657323	1	12676357	12677055	3	Zm00001d027753	Zm00001d027755
542	1	12657679	12658670	1	12708578	12709617	4	Zm00001d027753	Zm00001d027756
543	1	12658358	12659244	1	12675640	12677428	5	Zm00001d027753	Zm00001d027755
544	1	12710204	12711100	1	12767624	12768289	3	Zm00001d027756	ENSRNA049471974,ENSRNA049471983,Zm00001d027758
545	1	12711455	12712835	1	12767034	12768508	6	Zm00001d027757	ENSRNA049471974,ENSRNA049471983,Zm00001d027758
546	1	12713035	12713723	1	12767591	12768272	3	Zm00001d027757	ENSRNA049471974,ENSRNA049471983,Zm00001d027758
547	1	12713926	12715227	1	12791350	12792054	3	Zm00001d027757	ENSRNA049471967,zma-MIR167j
548	1	12714109	12716395	1	12792146	12794551	11	Zm00001d027757	ENSRNA049471967,zma-MIR167j
549	1	12714173	12718702	1	12764209	12770104	51	Zm00001d027757	ENSRNA049471974,ENSRNA049471983,Zm00001d022674,Zm00001d027758
550	1	12714393	12715096	1	12765994	12766850	3	Zm00001d027757	Zm00001d027758
551	1	13137597	13138837	1	13167642	13168542	3	Zm00001d027766	Zm00001d027768
552	1	13141910	13144279	1	13177405	13179224	9	Zm00001d027767	Zm00001d027769
553	1	13142411	13146653	1	13157433	13167270	77	Zm00001d027767	Zm00001d027768
554	1	13142991	13143603	1	13167990	13169194	4	Zm00001d027767	Zm00001d027768
555	1	13157609	13172033	1	13170864	13185171	208	Zm00001d027768	Zm00001d027769
556	1	13168285	13170811	1	13178114	13180062	12	Zm00001d027768	Zm00001d027769
557	1	13576225	13576890	1	13759812	13761170	3	Zm00001d027790	Zm00001d027799
558	1	13759039	13759983	1	13812965	13813601	3	Zm00001d027799	Zm00001d027801
559	1	13759813	13761354	1	13809378	13810368	6	Zm00001d027799	Zm00001d027800
560	1	13816331	13818588	1	13865630	13867533	8	Zm00001d027801	Zm00001d027802
561	1	13865258	13867100	1	13909140	13910987	7	Zm00001d027802	Zm00001d027803
562	1	13865289	13866826	1	13911131	13912965	8	Zm00001d027802	Zm00001d027803
563	1	13866835	13867398	1	14028535	14029581	3	Zm00001d027802	Zm00001d027807
564	1	14030023	14031366	1	14211950	14213279	5	Zm00001d027807	ENSRNA049472005,Zm00001d027809
565	1	14212855	14213649	1	14311425	14312241	3	ENSRNA049472005,Zm00001d027809	Zm00001d027811
566	1	14310018	14310965	1	14320123	14320829	3	Zm00001d027811	Zm00001d027812,Zm00001d027813
567	1	14311422	14312042	1	14321257	14322452	3	Zm00001d027811	Zm00001d027813
568	1	14311442	14312760	1	14320291	14321241	3	Zm00001d027811	Zm00001d027812,Zm00001d027813
569	1	14312577	14313214	1	14321367	14322461	3	Zm00001d027811	Zm00001d027813
570	1	14320694	14321581	1	14334828	14335803	3	Zm00001d027812,Zm00001d027813	Zm00001d027815
571	1	14321117	14322925	1	14332758	14334455	6	Zm00001d027813	Zm00001d027815
572	1	14321413	14324722	1	14330188	14335787	30	Zm00001d027813	Zm00001d027815
573	1	14360709	14362017	1	14611866	14613046	4	Zm00001d022675,Zm00001d027816	Zm00001d027826,Zm00001d027827
574	1	14362494	14363388	1	14586271	14587424	5	Zm00001d027816	Zm00001d027824
575	1	14609428	14610393	1	14832542	14833484	3	Zm00001d022677,Zm00001d027826,Zm00001d027827	Zm00001d027841
576	1	14754496	14755206	1	14832475	14833321	3	Zm00001d027839	Zm00001d027841
577	1	14889332	14889832	1	53177284	53177814	3	Zm00001d027842	Zm00001d028965,Zm00001d028966
578	1	14989181	14990838	1	15015790	15016669	4	Zm00001d027843	Zm00001d027844
579	1	15011628	15022946	1	15055792	15074720	268	Zm00001d027844,Zm00001d027845	Zm00001d027846,Zm00001d027847
580	1	15014789	15023107	1	15058945	15071239	136	Zm00001d027844,Zm00001d027845	Zm00001d027846,Zm00001d027847
581	1	15059197	15061984	1	15068989	15072010	18	Zm00001d027846	Zm00001d027847
582	1	15060008	15060908	1	15177321	15178784	4	Zm00001d027846	Zm00001d022678,Zm00001d027851
583	1	15071438	15072495	1	15122965	15124470	4	Zm00001d027847	Zm00001d027848
584	1	15071656	15072744	1	15175928	15177560	4	Zm00001d027847	Zm00001d022678,Zm00001d027851
585	1	15159977	15161016	1	15174614	15175131	3	Zm00001d027850	Zm00001d022678
586	1	15161332	15163001	1	15177807	15180021	9	Zm00001d027850	Zm00001d022678,Zm00001d027851
587	1	15161523	15163755	1	15174841	15177595	14	Zm00001d027850	Zm00001d022678,Zm00001d027851
588	1	15176050	15177559	1	15190689	15192178	8	Zm00001d022678,Zm00001d027851	Zm00001d022679
589	1	15176585	15177103	6	149205289	149205789	3	Zm00001d022678,Zm00001d027851	Zm00001d038139
590	1	15177118	15177920	1	15402455	15403086	3	Zm00001d022678,Zm00001d027851	Zm00001d027856
591	1	15177127	15178194	1	15189716	15190435	3	Zm00001d022678,Zm00001d027851	Zm00001d022679
592	1	15177624	15178321	1	15400481	15401183	3	Zm00001d022678,Zm00001d027851	Zm00001d027856
593	1	15367167	15368325	1	15400032	15400997	3	Zm00001d027855	Zm00001d027856
594	1	16008672	16022544	1	16037547	16044239	197	Zm00001d027871,Zm00001d027872,Zm00001d027873	Zm00001d027874
595	1	16009323	16010969	1	16017735	16019796	8	Zm00001d027871,Zm00001d027872	Zm00001d027873
596	1	16011855	16012355	8	18248526	18249079	3	Zm00001d027871,Zm00001d027872	Zm00001d008734
597	1	16015532	16018524	1	16037803	16040814	27	Zm00001d027873	Zm00001d027874
598	1	16017075	16018386	1	16042238	16043313	5	Zm00001d027873	Zm00001d027874
599	1	16018764	16020160	1	16042154	16043522	4	Zm00001d027873	Zm00001d027874
600	1	16039607	16042127	1	16228604	16230160	10	Zm00001d027874	Zm00001d027876
601	1	16040335	16041587	1	16140473	16141483	4	Zm00001d027874	Zm00001d027875
602	1	16041681	16042801	1	16140943	16142293	3	Zm00001d027874	Zm00001d027875
603	1	16041914	16042882	1	16139964	16140672	4	Zm00001d027874	Zm00001d027875
604	1	16139673	16140867	1	16225947	16226830	3	Zm00001d027875	Zm00001d027876
605	1	16140143	16140643	8	102871026	102871558	3	Zm00001d027875	Zm00001d010172
606	1	16283229	16285235	1	16299956	16301281	7	Zm00001d027877	Zm00001d022680
607	1	16707126	16715600	1	16718287	16725396	78	Zm00001d027883,Zm00001d027884	Zm00001d027885
608	1	16707407	16711276	1	16727762	16730707	14	Zm00001d027883	Zm00001d027886
609	1	16711526	16714300	1	16727759	16731453	20	Zm00001d027884	Zm00001d027886
610	1	16712416	16716050	1	16746653	16750337	21	Zm00001d027884	Zm00001d027887
611	1	16714026	16715049	1	16750643	16751367	3	Zm00001d027884	Zm00001d027888
612	1	16715273	16716304	1	16728897	16729999	4	Zm00001d027884	Zm00001d027886
613	1	16718296	16721679	1	16727519	16730232	25	Zm00001d027885	Zm00001d027886
614	1	16721092	16723484	1	16746222	16749193	12	Zm00001d027885	Zm00001d027887
615	1	16721970	16722772	1	16744732	16745466	3	Zm00001d027885	Zm00001d027887
616	1	16729869	16730696	1	16745408	16746583	4	Zm00001d027886	Zm00001d027887
617	1	16730047	16731121	1	16747829	16748873	4	Zm00001d027886	Zm00001d027887
618	1	16748309	16749600	1	16960970	16961739	3	Zm00001d027887	Zm00001d027894
619	1	16751080	16751932	1	16809059	16809970	3	Zm00001d027888	Zm00001d027890
620	1	16751433	16752434	1	16811017	16811789	3	Zm00001d027888	Zm00001d027890
621	1	16947739	16948952	1	16979091	16980176	4	Zm00001d027893	Zm00001d027896
622	1	16948028	16952780	1	16958820	16962922	35	Zm00001d027893	Zm00001d027894
623	1	16948454	16963375	1	16963811	16977869	235	Zm00001d027893,Zm00001d027894	Zm00001d027895
624	1	16949492	16950272	1	16977481	16978862	4	Zm00001d027893	Zm00001d027896
625	1	16959092	16960141	1	16979404	16980194	3	Zm00001d027894	Zm00001d027896
626	1	16959140	16960647	1	16967908	16969910	8	Zm00001d027894	Zm00001d027895
627	1	16961556	16962874	1	16979569	16980308	4	Zm00001d027894	Zm00001d027896
628	1	16964539	16971487	1	16977177	16980779	45	Zm00001d027895	Zm00001d027896
629	1	16965335	16970685	1	16974197	16980681	47	Zm00001d027895	Zm00001d027896
630	1	17061982	17062830	1	17147949	17148970	3	Zm00001d027898	Zm00001d027900
631	1	17062339	17063740	1	17155126	17156613	6	Zm00001d027898	Zm00001d027901
632	1	17062396	17063506	1	17141466	17142280	4	Zm00001d027898	Zm00001d027899
633	1	17063058	17063863	1	17157277	17157928	3	Zm00001d027898	Zm00001d027901
634	1	17063060	17063886	1	17139284	17140412	3	Zm00001d027898	Zm00001d027899
635	1	17136019	17150115	1	17146721	17165191	406	Zm00001d027899,Zm00001d027900	Zm00001d027900,Zm00001d027901,Zm00001d027902,Zm00001d027903
636	1	17139138	17140274	1	17840356	17842048	5	Zm00001d027899	Zm00001d027929
637	1	17147940	17149362	1	17840357	17841545	5	Zm00001d027900	Zm00001d027929
638	1	17148155	17148655	3	202712374	202712886	3	Zm00001d027900	Zm00001d043523
639	1	17155663	17156736	1	17839083	17839798	3	Zm00001d027901	Zm00001d027929
640	1	17156124	17156855	1	17840464	17841386	4	Zm00001d027901	Zm00001d027929
641	1	17156963	17158161	1	17840381	17841693	5	Zm00001d027901	Zm00001d027929
642	1	17156981	17157692	1	17930330	17931720	3	Zm00001d027901	Zm00001d027932
643	1	17157091	17158224	1	17314073	17315178	4	Zm00001d027901	Zm00001d027907
644	1	17163566	17167183	1	17186301	17188693	15	Zm00001d027903	Zm00001d027904
645	1	17164178	17165324	1	17186376	17188086	8	Zm00001d027903	Zm00001d027904
646	1	17314294	17315303	1	17361834	17362406	3	Zm00001d027907	Zm00001d027908
647	1	17470792	17471931	1	17533367	17535000	4	Zm00001d022683	Zm00001d027916
648	1	17471477	17472356	1	17840320	17841291	3	Zm00001d022683	Zm00001d027929
649	1	17472020	17473152	1	17533138	17534825	8	Zm00001d022683	Zm00001d027916
650	1	17697281	17697843	5	205107250	205107750	3	Zm00001d027921	Zm00001d017719
651	1	17698532	17699572	1	17725008	17726365	3	Zm00001d027921	Zm00001d027922
652	1	17698825	17699384	1	17723881	17724666	3	Zm00001d027921	Zm00001d027922
653	1	17806627	17807822	1	17838843	17839890	3	Zm00001d027925	Zm00001d027929
654	1	17837176	17844122	1	17928085	17932984	89	Zm00001d027929	Zm00001d027932
655	1	17838588	17839373	1	17944775	17945622	3	Zm00001d027929	Zm00001d027933,Zm00001d027934
656	1	17840666	17841579	1	19593878	19595168	3	Zm00001d027929	Zm00001d027992
657	1	17841028	17842186	1	17945511	17946491	3	Zm00001d027929	Zm00001d027934
658	1	17945184	17949879	1	17963272	17967445	43	Zm00001d027933,Zm00001d027934	Zm00001d027936
659	1	17945677	17949625	1	17958204	17962113	32	Zm00001d027934	Zm00001d027936
660	1	17945702	17949813	1	17957075	17963120	76	Zm00001d027934	Zm00001d027935,Zm00001d027936
661	1	17945954	17946699	1	17976548	17977909	3	Zm00001d027934	Zm00001d027937
662	1	17946126	17946903	1	17955888	17956632	4	Zm00001d027934	Zm00001d027935
663	1	17946920	17947740	1	17976286	17977232	3	Zm00001d027934	Zm00001d027937
664	1	17960983	17966848	1	17972883	17978765	59	Zm00001d027936	Zm00001d027937
665	1	17961174	17963051	1	17974331	17976421	7	Zm00001d027936	Zm00001d027937
666	1	17961897	17962433	3	230688238	230688738	3	Zm00001d027936	Zm00001d044516
667	1	17974435	17976072	1	17997264	17998830	7	Zm00001d027937	Zm00001d027938
668	1	17975418	17976615	1	18019510	18020796	4	Zm00001d027937	Zm00001d027941
669	1	17975450	17977505	1	18001170	18002634	8	Zm00001d027937	Zm00001d027938
670	1	17975652	17976816	1	18006772	18007608	4	Zm00001d027937	Zm00001d027939
671	1	18018843	18021400	1	18038435	18044059	31	Zm00001d027941	Zm00001d027943
672	1	18018942	18020142	1	18029633	18030652	5	Zm00001d027941	ENSRNA049471996
673	1	18019187	18019834	1	18030394	18031439	3	Zm00001d027941	ENSRNA049471996
674	1	18019850	18022343	1	18029351	18030628	12	Zm00001d027941	ENSRNA049471996
675	1	18030025	18030525	1	40765435	40765942	3	ENSRNA049471996	Zm00001d028609
676	1	18030057	18031560	1	18038907	18041046	14	ENSRNA049471996	Zm00001d027943
677	1	18030321	18031603	1	18038787	18040364	8	ENSRNA049471996	Zm00001d027943
678	1	18030547	18031247	1	18049920	18051212	4	ENSRNA049471996	Zm00001d027944
679	1	18038272	18044008	1	18047706	18054470	75	Zm00001d027943	Zm00001d027944,Zm00001d027945
680	1	18050035	18051943	1	18185392	18187917	16	Zm00001d027944	Zm00001d027950
681	1	18051110	18052442	1	18145807	18146990	4	Zm00001d027944	Zm00001d027948
682	1	18320890	18321640	1	18451484	18452204	3	Zm00001d027957	Zm00001d027962
683	1	18379777	18380716	1	18451722	18452695	3	ENSRNA049437658,Zm00001d027960	Zm00001d027962
684	1	18450412	18453229	1	18459628	18462376	16	Zm00001d027962	Zm00001d027963
685	1	18461106	18462302	1	18520194	18521313	3	Zm00001d027963	Zm00001d027966,Zm00001d027967
686	1	18520278	18521412	1	18759439	18760115	3	Zm00001d027966,Zm00001d027967	Zm00001d027971
687	1	18521810	18523400	1	18596828	18598168	8	Zm00001d027966,Zm00001d027967	Zm00001d027969
688	1	18525085	18526673	1	18596316	18597626	7	Zm00001d027968	Zm00001d027969
689	1	18526882	18528063	1	18597053	18597682	3	Zm00001d027968	Zm00001d027969
690	1	19022883	19023504	1	19436247	19436814	3	Zm00001d027976	Zm00001d027988
691	1	19295634	19296328	1	19312350	19313600	3	Zm00001d027981	Zm00001d022686,Zm00001d027982
692	1	19313839	19314434	4	35944694	35945194	3	Zm00001d022686,Zm00001d027982	Zm00001d026790,Zm00001d049579
693	1	19314174	19315087	1	19594428	19595191	3	Zm00001d022686,Zm00001d027982	Zm00001d027992
694	1	19435603	19439454	1	19588024	19596618	62	Zm00001d027988	Zm00001d027992
695	1	19437702	19438578	1	19501848	19502530	3	Zm00001d027988	Zm00001d027990
696	1	19595528	19596305	1	19665235	19666230	3	Zm00001d027992	Zm00001d027995
697	1	19885782	19886393	1	19908106	19908837	4	Zm00001d027998	Zm00001d027999
698	1	19885865	19887270	1	19907853	19908950	4	Zm00001d027998	Zm00001d027999
699	1	19887429	19887943	2	169622520	169623020	3	Zm00001d027998	Zm00001d005324
700	1	19887433	19887942	10	145794076	145794576	3	Zm00001d027998	Zm00001d026435
701	1	19887489	19889402	1	19907184	19908977	6	Zm00001d027998	Zm00001d027999
702	1	19947231	19947785	1	19961451	19962256	3	Zm00001d028001	ENSRNA049472011,Zm00001d028002,Zm00001d028003
703	1	19962319	19962951	1	20025005	20025942	3	Zm00001d028002,Zm00001d028003	Zm00001d028005
704	1	19963889	19964707	1	20025019	20026401	3	Zm00001d028002,Zm00001d028003	Zm00001d028005
705	1	19966042	19969422	1	20021760	20028358	38	Zm00001d028004	Zm00001d028005
706	1	20229279	20230323	1	20267880	20268843	4	Zm00001d028009	Zm00001d028010
707	1	20301195	20302801	1	20310124	20311203	5	Zm00001d028012	Zm00001d028013
708	1	20408825	20411055	1	20424658	20426604	7	Zm00001d028017	Zm00001d028018
709	1	20409834	20410989	1	20427186	20428298	3	Zm00001d028017	Zm00001d028018,Zm00001d028019
710	1	20413522	20414392	1	20425844	20426537	3	Zm00001d028017	Zm00001d028018
711	1	20413632	20414384	1	20425165	20425831	3	Zm00001d028017	Zm00001d028018
712	1	20427500	20428598	1	20533040	20533965	4	Zm00001d028018,Zm00001d028019	Zm00001d028020
713	1	21286349	21287280	1	21295659	21296993	4	Zm00001d028039	Zm00001d028040
714	1	21295550	21297326	1	21387607	21388809	5	Zm00001d028040	Zm00001d028043
715	1	21680983	21682593	1	21693747	21695601	11	Zm00001d028050	Zm00001d028051
716	1	21761758	21762974	1	21777232	21778667	5	Zm00001d028053	Zm00001d028055,Zm00001d028056
717	1	21761827	21762977	1	21770696	21771919	3	Zm00001d028053	Zm00001d028054
718	1	21761831	21762589	1	21771982	21772985	3	Zm00001d028053	Zm00001d028054
719	1	21762789	21763875	1	21771377	21772527	3	Zm00001d028053	Zm00001d028054
720	1	21763239	21765637	1	21772065	21774467	20	Zm00001d028053	Zm00001d028054
721	1	21776485	21777234	1	21978378	21979520	3	Zm00001d028055,Zm00001d028056	Zm00001d028070,Zm00001d028071
722	1	21776867	21778205	1	21994903	21996183	3	Zm00001d028055,Zm00001d028056	Zm00001d022691
723	1	21777775	21779198	1	21977518	21979104	5	Zm00001d028055,Zm00001d028056	Zm00001d028070,Zm00001d028071
724	1	21858700	21859371	1	21883965	21885113	4	Zm00001d028062,Zm00001d028063	Zm00001d028064
725	1	21858712	21859973	1	21980301	21981557	3	Zm00001d028062,Zm00001d028063	Zm00001d028071,Zm00001d028072
726	1	21859443	21861692	1	21882709	21885120	12	Zm00001d028062,Zm00001d028063	Zm00001d028064
727	1	21883830	21884954	1	21979125	21979933	3	Zm00001d028064	Zm00001d028071
728	1	21979275	21981805	1	21992125	21996094	14	Zm00001d028071,Zm00001d028072	Zm00001d022690,Zm00001d022691
729	1	21982454	21987539	1	21995444	21999008	23	Zm00001d028072	Zm00001d022691
730	1	22273549	22274735	1	22422682	22423215	3	Zm00001d028084	Zm00001d028085
731	1	22728351	22729931	1	22739257	22740424	6	Zm00001d028092	Zm00001d028093
732	1	22728956	22730305	1	22741336	22742297	3	Zm00001d028092	Zm00001d028093
733	1	22730302	22732284	1	22739170	22740545	8	Zm00001d028092	Zm00001d028093
734	1	22738985	22739933	1	22841912	22842990	4	Zm00001d028093	Zm00001d028094
735	1	22739803	22741030	1	22889774	22890530	3	Zm00001d028093	Zm00001d028096,Zm00001d028097
736	1	22740035	22740713	1	22841487	22842542	3	Zm00001d028093	Zm00001d028094
737	1	22842472	22845158	1	22872812	22875274	16	Zm00001d028094	Zm00001d022693
738	1	22842715	22844784	1	22874300	22875516	5	Zm00001d028094	Zm00001d022693
739	1	22843246	22844825	1	22888609	22890022	6	Zm00001d028094	Zm00001d028097
740	1	22843277	22845125	1	22872546	22873986	5	Zm00001d028094	Zm00001d022693
741	1	22874096	22875159	1	22892036	22893256	3	Zm00001d022693	Zm00001d028096,Zm00001d028097
742	1	22891645	22892375	1	22961520	22963091	4	Zm00001d028096,Zm00001d028097	Zm00001d028098
743	1	22892021	22893299	1	23004909	23005668	4	Zm00001d028096,Zm00001d028097	Zm00001d028100,Zm00001d028102
744	1	22960373	22962048	1	23021375	23022629	4	Zm00001d028098	Zm00001d028104,Zm00001d028105
745	1	23003977	23008842	1	23022277	23026499	22	Zm00001d028100,Zm00001d028102	Zm00001d028104,Zm00001d028105
746	1	23004536	23008084	1	23018332	23022276	25	Zm00001d028100,Zm00001d028102	Zm00001d028104,Zm00001d028105
747	1	23011543	23014731	1	23020038	23024540	36	Zm00001d028103	Zm00001d028104,Zm00001d028105
748	1	23012161	23012668	8	150159607	150160110	3	Zm00001d028103	Zm00001d011424
749	1	23019089	23024146	1	23029473	23033767	37	Zm00001d028104,Zm00001d028105	Zm00001d028107
750	1	23024252	23025192	1	23032920	23033507	3	Zm00001d028104	Zm00001d028107
751	1	23109818	23114227	1	23119541	23123082	35	Zm00001d028109	Zm00001d028111
752	1	23110439	23111556	1	23265458	23266326	3	Zm00001d028109	Zm00001d028114
753	1	23111400	23112893	1	23242847	23244281	4	Zm00001d028109	Zm00001d028113
754	1	23111900	23112500	1	23147398	23148288	3	Zm00001d028109	Zm00001d028112
755	1	23117500	23123489	1	23146730	23151064	40	Zm00001d028110,Zm00001d028111	Zm00001d028112
756	1	23121531	23123074	1	23243274	23245311	8	Zm00001d028111	Zm00001d028113
757	1	23147152	23147960	1	23241728	23242706	3	Zm00001d028112	Zm00001d028113
758	1	23265676	23266732	1	23324583	23325494	3	Zm00001d028114	Zm00001d028117
759	1	23611778	23612485	1	23624974	23626132	4	Zm00001d022694	Zm00001d028129
760	1	23613711	23614811	1	23632998	23633820	3	Zm00001d022694	Zm00001d028130
761	1	23884042	23885694	1	24000028	24001344	5	Zm00001d022695,Zm00001d028135,Zm00001d028136	Zm00001d028143
762	1	23953808	23954581	1	23962065	23962970	3	Zm00001d028138	Zm00001d028139
763	1	23960352	23961315	1	23975357	23976326	4	Zm00001d028139	Zm00001d022696,Zm00001d028140
764	1	23960411	23961526	1	24013310	24014072	4	Zm00001d028139	Zm00001d028144
765	1	23960866	23961366	2	141197189	141197727	3	Zm00001d028139	Zm00001d004821
766	1	23961662	23964353	1	23974084	23975919	17	Zm00001d028139	Zm00001d022696,Zm00001d028140
767	1	23962315	23965002	1	23973438	23976463	31	Zm00001d028139	Zm00001d022696,Zm00001d028140
768	1	23999909	24003739	1	24009376	24015186	41	Zm00001d028143	Zm00001d028144
769	1	24011477	24014242	1	24308155	24309993	11	Zm00001d028144	Zm00001d028152
770	1	24011817	24012913	1	24298185	24298933	4	Zm00001d028144	Zm00001d028151
771	1	24011871	24013321	1	24298303	24299876	7	Zm00001d028144	Zm00001d028151
772	1	24011983	24013181	1	24296546	24297508	4	Zm00001d028144	Zm00001d028151
773	1	24012046	24013091	1	24300602	24301996	4	Zm00001d028144	Zm00001d028151
774	1	24012115	24014417	1	24311433	24314255	12	Zm00001d028144	Zm00001d028152
775	1	24012346	24013116	1	24328814	24329728	3	Zm00001d028144	Zm00001d028153
776	1	24013043	24014133	1	24297699	24298677	4	Zm00001d028144	Zm00001d028151
777	1	24013221	24014499	1	24299022	24299868	4	Zm00001d028144	Zm00001d028151
778	1	24013503	24014201	1	24296371	24297318	3	Zm00001d028144	Zm00001d028151
779	1	24296704	24298955	1	24306270	24309018	12	Zm00001d028151	Zm00001d028152
780	1	24297347	24298531	1	24309704	24310610	3	Zm00001d028151	Zm00001d028152
781	1	24300359	24302279	1	24310363	24311643	6	Zm00001d028151	Zm00001d028152
782	1	24310557	24315739	1	24326784	24332145	73	Zm00001d028152	Zm00001d028153
783	1	24326941	24335476	1	24414673	24422689	89	Zm00001d028153	Zm00001d022697,Zm00001d028154
784	1	24328235	24337803	1	24409581	24422323	152	Zm00001d028153	Zm00001d022697,Zm00001d028154
785	1	24778088	24779027	1	24946870	24948149	4	Zm00001d028162	Zm00001d028164
786	1	25115226	25115839	1	25151696	25152605	3	Zm00001d028170	Zm00001d028171
787	1	25152950	25154082	1	25305807	25306921	3	Zm00001d028171	Zm00001d028173
788	1	25153379	25153892	5	95620702	95621202	3	Zm00001d028171	Zm00001d015520
789	1	25154526	25155503	1	25306997	25307756	3	Zm00001d028171	Zm00001d028173
790	1	25561883	25567283	1	25631602	25637534	50	Zm00001d028177,Zm00001d028178	Zm00001d028180
791	1	25563858	25566556	1	25714202	25717110	16	Zm00001d028177,Zm00001d028178	Zm00001d028181
792	1	25633658	25634628	1	25720445	25721903	5	Zm00001d028180	Zm00001d028182
793	1	25633688	25635005	1	25730965	25732664	5	Zm00001d028180	Zm00001d028183,Zm00001d028184
794	1	25633937	25635535	1	25715528	25717559	13	Zm00001d028180	Zm00001d028181
795	1	25728821	25733802	1	25739027	25743151	32	Zm00001d028183,Zm00001d028184	Zm00001d028185,Zm00001d028186
796	1	25731468	25732551	1	25752992	25754346	4	Zm00001d028183,Zm00001d028184	Zm00001d028187
797	1	25731688	25732990	1	25755203	25756779	4	Zm00001d028183,Zm00001d028184	Zm00001d028187
798	1	25734776	25735824	1	25767417	25768787	3	Zm00001d028184	Zm00001d028188
799	1	25737527	25742971	1	25755389	25761849	49	Zm00001d028185,Zm00001d028186	Zm00001d028187
800	1	25741405	25742820	1	25753847	25754984	5	Zm00001d028185,Zm00001d028186	Zm00001d028187
801	1	25742120	25743135	1	25767055	25768056	3	Zm00001d028185,Zm00001d028186	Zm00001d028188
802	1	25753194	25760139	1	25763217	25770665	74	Zm00001d028187	Zm00001d028188
803	1	25753342	25758890	1	25763567	25768414	34	Zm00001d028187	Zm00001d028188
804	1	25756157	25756875	1	25773024	25773946	3	Zm00001d028187	Zm00001d028189
805	1	25766647	25767147	9	123677924	123678460	3	Zm00001d028188	Zm00001d047241
806	1	25768637	25769482	1	25791075	25792140	3	Zm00001d028188	Zm00001d028191
807	1	25768959	25769549	1	25789949	25790496	3	Zm00001d028188	Zm00001d028191
808	1	25771573	25775323	1	25789044	25792911	19	Zm00001d028189	Zm00001d028191
809	1	25916226	25919800	1	25924249	25929604	40	Zm00001d028193	Zm00001d028194,Zm00001d028195
810	1	25916470	25918727	1	25932285	25934412	9	Zm00001d028193	Zm00001d028195,Zm00001d028196
811	1	25916734	25917530	1	25926796	25927982	4	Zm00001d028193	Zm00001d028194
812	1	25916897	25917521	1	25924572	25925172	3	Zm00001d028193	Zm00001d028194
813	1	25917712	25919062	1	26040426	26041600	3	Zm00001d028193	Zm00001d028201
814	1	25924080	25924962	1	25936180	25937002	3	Zm00001d028194	Zm00001d028197
815	1	25924323	25924979	1	25934496	25935029	3	Zm00001d028194	Zm00001d028197
816	1	25925386	25926894	1	25934109	25935526	5	Zm00001d028194	Zm00001d028197
817	1	25925695	25926492	1	26041282	26042265	3	Zm00001d028194	Zm00001d028201
818	1	26008121	26008943	1	26042187	26043022	3	Zm00001d028199,Zm00001d028200	Zm00001d028201
819	1	26041571	26042470	1	26174508	26175693	5	Zm00001d028201	Zm00001d028204
820	1	26042287	26043505	1	26132363	26133311	5	Zm00001d028201	Zm00001d028203
821	1	26129694	26130965	1	26174261	26175091	3	Zm00001d028203	Zm00001d028204
822	1	26175127	26175655	1	26186337	26187217	3	Zm00001d028204	Zm00001d028205
823	1	26334353	26335711	1	26428183	26429085	4	Zm00001d028207	Zm00001d028208
824	1	26519236	26520607	1	26529096	26530503	4	Zm00001d028209,Zm00001d028210	Zm00001d028211
825	1	26884996	26886063	1	26898165	26898891	3	Zm00001d028217	Zm00001d028218
826	1	27042084	27044006	1	27051750	27053512	8	Zm00001d028220	Zm00001d028221
827	1	27042545	27043246	1	27051009	27051628	3	Zm00001d028220	Zm00001d028221
828	1	27256172	27257119	1	27269825	27270802	3	Zm00001d028225	Zm00001d028226
829	1	27281461	27282592	1	27300608	27301247	3	Zm00001d028227	Zm00001d028229
830	1	27291532	27292588	1	27303038	27304192	4	Zm00001d028228	Zm00001d022701,Zm00001d028229
831	1	27302421	27304601	1	27312862	27314232	9	Zm00001d022701,Zm00001d028229	Zm00001d028230
832	1	27312423	27313520	1	28802002	28803301	3	Zm00001d028230	Zm00001d028273
833	1	27418139	27419277	1	27501614	27503021	4	Zm00001d028232,Zm00001d028233	Zm00001d028235
834	1	27418352	27419423	1	27571390	27572589	4	Zm00001d028232,Zm00001d028233	Zm00001d028237
835	1	27501306	27501806	1	70502508	70503032	3	Zm00001d028235	Zm00001d029438
836	1	27584811	27585983	1	27599294	27600407	4	Zm00001d028239	Zm00001d028238
837	1	27587133	27587781	1	27600289	27601130	3	Zm00001d028239	Zm00001d028238
838	1	27599961	27601499	1	27695223	27697190	8	Zm00001d028238	Zm00001d028240
839	1	27600572	27601664	1	27697208	27698541	3	Zm00001d028238	Zm00001d028240
840	1	27818786	27820094	1	27829903	27831002	4	Zm00001d028243	Zm00001d028245
841	1	27820696	27826876	1	27831191	27840587	156	Zm00001d028245	Zm00001d028244
842	1	27821076	27826859	1	27831389	27840233	106	Zm00001d028245	Zm00001d028244
843	1	27829345	27830992	1	27838157	27840252	9	Zm00001d028245	Zm00001d028244
844	1	27839168	27840276	1	27968364	27969554	3	Zm00001d028244	Zm00001d028248
845	1	27839508	27840008	4	6772846	6773390	3	Zm00001d028244	ENSRNA049444385,Zm00001d048869
846	1	27990736	27992155	1	28085796	28087327	5	Zm00001d028249	Zm00001d028256
847	1	28084124	28084989	1	28107282	28108383	4	Zm00001d028256	Zm00001d028258
848	1	28084342	28089893	1	28099293	28105206	41	Zm00001d028256	Zm00001d028257
849	1	28087526	28088395	1	28107573	28108801	4	Zm00001d028256	Zm00001d028258
850	1	28099108	28101171	1	28107690	28111109	11	Zm00001d028257	Zm00001d028258
851	1	28102560	28103596	1	28169657	28171158	5	Zm00001d028257	Zm00001d028260
852	1	28107145	28108639	1	28168953	28170858	9	Zm00001d028258	Zm00001d028260
853	1	28107227	28108872	1	28169605	28170584	5	Zm00001d028258	Zm00001d028260
854	1	28107537	28110240	1	28170995	28173607	19	Zm00001d028258	Zm00001d028260
855	1	28233337	28234375	1	28393492	28394662	4	Zm00001d028261	Zm00001d028262
856	1	28484670	28485754	1	28617265	28618503	3	Zm00001d028263	Zm00001d028266
857	1	28568910	28570009	1	28610391	28611044	3	Zm00001d028264	Zm00001d028265
858	1	28609469	28610612	1	28641291	28642213	3	Zm00001d028265	Zm00001d028267
859	1	28642111	28642977	1	28715042	28715645	3	Zm00001d028267	Zm00001d028269
860	1	28715021	28715530	7	163155649	163156149	3	Zm00001d028269	Zm00001d021802
861	1	28789895	28790646	1	28835544	28836666	3	Zm00001d028272	Zm00001d028275
862	1	28797678	28803339	1	28824103	28828596	79	Zm00001d028273	Zm00001d028274
863	1	28803622	28804190	1	28827553	28828364	3	Zm00001d028273	Zm00001d028274
864	1	28804055	28805195	1	28827049	28827887	5	Zm00001d028273	Zm00001d028274
865	1	28805149	28805953	1	28835401	28836334	3	Zm00001d028273	Zm00001d028275
866	1	28865449	28866873	1	28996625	28997799	5	Zm00001d022703	Zm00001d028279
867	1	28996356	28997185	1	29045661	29046943	4	Zm00001d028279	Zm00001d028280
868	1	28997241	28998171	1	29047116	29048254	4	Zm00001d028279	Zm00001d028280
869	1	29047788	29049089	1	29178099	29179711	4	Zm00001d028280	Zm00001d028285
870	1	29168918	29171876	1	29178550	29180703	18	Zm00001d028284	Zm00001d028285
871	1	29178834	29179998	1	29233396	29234086	3	Zm00001d028285	ENSRNA049473748,Zm00001d028286
872	1	29239270	29240718	1	29406931	29408436	5	Zm00001d028287,Zm00001d028288	Zm00001d028293
873	1	29450318	29450927	1	29486158	29487595	4	Zm00001d028294	Zm00001d022704
874	1	29450401	29451150	1	29484633	29485942	4	Zm00001d028294	Zm00001d022704
875	1	29451264	29453183	1	29508794	29511021	9	Zm00001d028294	Zm00001d028296
876	1	29451967	29453415	1	29484407	29486016	9	Zm00001d028294	Zm00001d022704
877	1	29452091	29453111	1	29486123	29487157	3	Zm00001d028294	Zm00001d022704
878	1	29496152	29497649	1	29508001	29509544	4	Zm00001d028295	Zm00001d028296
879	1	29510285	29511288	1	29611603	29612589	3	Zm00001d028296	Zm00001d028298
880	1	29510661	29511851	1	29672781	29673526	3	Zm00001d028297	Zm00001d028299
881	1	29511994	29513238	1	29611692	29612815	5	Zm00001d028297	Zm00001d028298
882	1	29513958	29514932	1	29611503	29612677	3	Zm00001d028297	Zm00001d028298
883	1	29610091	29612992	1	29670865	29674689	19	Zm00001d028298	Zm00001d028299
884	1	29611040	29619748	1	29669377	29678067	113	Zm00001d028298	Zm00001d028299
885	1	29613022	29614475	1	29672056	29674163	9	Zm00001d028298	Zm00001d028299
886	1	29786132	29786987	1	29831372	29832145	3	Zm00001d028303	Zm00001d028304
887	1	29960289	29961253	1	29986343	29987529	3	Zm00001d028307	Zm00001d028308
888	1	30517641	30518320	1	30542758	30544175	5	Zm00001d028317	Zm00001d022706
889	1	31048002	31050044	1	31057811	31060767	18	Zm00001d028330,Zm00001d028331	Zm00001d028332
890	1	31217998	31220091	1	31354094	31356583	9	Zm00001d028339	Zm00001d028344
891	1	31512366	31513196	1	31681696	31682802	3	Zm00001d028347	Zm00001d028352
892	1	31684023	31685179	1	31749204	31750220	3	Zm00001d028352	Zm00001d028354
893	1	31806452	31807152	1	31845694	31846505	3	Zm00001d028355	Zm00001d028357
894	1	32049617	32050508	1	32070262	32071317	3	Zm00001d028360	Zm00001d028361
895	1	32050405	32051592	1	32072850	32073491	3	Zm00001d028360	Zm00001d028361
896	1	32136848	32142678	1	32146644	32152277	52	Zm00001d028362	Zm00001d028363
897	1	32294523	32295823	1	32324607	32326856	10	Zm00001d028367	Zm00001d028368
898	1	32354462	32355339	1	32364007	32364715	3	Zm00001d028369	Zm00001d028370
899	1	32361873	32363512	1	32429297	32430902	7	Zm00001d028370	Zm00001d028371
900	1	32363637	32367082	1	32429416	32432352	19	Zm00001d028370	Zm00001d028371
901	1	32365071	32365748	1	32428318	32428992	3	Zm00001d028370	Zm00001d028371
902	1	32426823	32428506	1	32441636	32443081	6	Zm00001d028371	Zm00001d028372
903	1	32428795	32434052	1	32439569	32443859	38	Zm00001d028371	Zm00001d028372
904	1	32429935	32430667	1	32477693	32478567	3	Zm00001d028371	Zm00001d028373
905	1	32477409	32478296	1	32604766	32606103	4	Zm00001d028373	Zm00001d028375,Zm00001d028376,Zm00001d028377
906	1	32478175	32478845	1	32802956	32803858	3	Zm00001d028373	Zm00001d028384
907	1	32801325	32809511	1	32814720	32823015	97	Zm00001d028384	Zm00001d028385
908	1	32801512	32804434	1	32816087	32818986	18	Zm00001d028384	Zm00001d028385
909	1	32816578	32819022	1	32858353	32860723	14	Zm00001d028385	Zm00001d028386
910	1	32817220	32818557	1	32860730	32861277	3	Zm00001d028385	Zm00001d028386
911	1	33035657	33036596	1	33441716	33442559	3	Zm00001d028389	Zm00001d028397
912	1	33036624	33037894	1	33117496	33118587	3	Zm00001d028389	Zm00001d028391
913	1	33116525	33117526	1	33149427	33150319	3	Zm00001d028391	Zm00001d028392
914	1	33117636	33119167	1	33149261	33151591	8	Zm00001d028391	Zm00001d028392
915	1	33118113	33118930	1	33149844	33150675	4	Zm00001d028391	Zm00001d028392
916	1	33149483	33150373	1	33441718	33442319	3	Zm00001d028392	Zm00001d028397
917	1	33304774	33311596	1	33440065	33447387	71	Zm00001d028396	Zm00001d028397
918	1	33543486	33545307	1	33595002	33597286	8	Zm00001d028399	Zm00001d028400
919	1	33738024	33738756	1	33746527	33747726	3	Zm00001d028404	Zm00001d028405
920	1	33738288	33739128	1	33746571	33747261	3	Zm00001d028404	Zm00001d028405
921	1	33752305	33753391	1	33788499	33789405	3	Zm00001d028406	Zm00001d028408
922	1	33787048	33791827	1	33798828	33804371	48	Zm00001d028408	Zm00001d028409
923	1	33802559	33803383	1	33851331	33852308	3	Zm00001d028409	Zm00001d028410
924	1	34144660	34146046	1	34222266	34223265	3	Zm00001d028414,Zm00001d028415	Zm00001d028417
925	1	34145079	34146134	1	34222347	34223570	3	Zm00001d028414,Zm00001d028415	Zm00001d028417
926	1	34212383	34213081	1	34222859	34223603	3	Zm00001d028416	Zm00001d028417
927	1	34507881	34508440	1	34541519	34542396	3	Zm00001d028422	Zm00001d028423,Zm00001d028424
928	1	34509539	34510592	1	34539622	34540588	3	Zm00001d028422	Zm00001d028423,Zm00001d028424
929	1	34509846	34510586	1	34541534	34542338	3	Zm00001d028422	Zm00001d028423,Zm00001d028424
930	1	34510212	34511747	1	34541302	34542771	6	Zm00001d028422	Zm00001d028423,Zm00001d028424
931	1	34648857	34649854	1	34657522	34658803	3	Zm00001d028426	Zm00001d028427
932	1	34649204	34650465	1	34659150	34660239	4	Zm00001d028426	Zm00001d028427
933	1	34655835	34657436	1	34711788	34713689	5	Zm00001d028427	Zm00001d028429
934	1	34703449	34704547	1	34712192	34713195	3	Zm00001d028428	Zm00001d028429
935	1	34898402	34899795	1	34958310	34959328	3	Zm00001d028432	Zm00001d028436
936	1	34959546	34965705	1	34969641	34977067	83	Zm00001d028436	Zm00001d028437,Zm00001d028438
937	1	34959730	34961015	1	34968466	34969627	6	Zm00001d028436	Zm00001d028437,Zm00001d028438
938	1	34959744	34969786	1	34970838	34980567	119	Zm00001d028436,Zm00001d028437,Zm00001d028438	Zm00001d028437,Zm00001d028438
939	1	34970766	34973339	1	35133147	35135493	8	Zm00001d028437,Zm00001d028438	Zm00001d028443
940	1	35020975	35022205	1	35117265	35118507	5	Zm00001d028439	Zm00001d022712,Zm00001d028440
941	1	35021441	35022039	1	35134069	35134953	3	Zm00001d028439	Zm00001d028443
942	1	35116652	35117266	1	35134707	35135628	3	Zm00001d022712	Zm00001d028443
943	1	35123559	35124574	1	35134065	35135063	4	Zm00001d028441	Zm00001d028443
944	1	35260232	35261198	1	35276962	35277879	4	Zm00001d028447	Zm00001d028450
945	1	35263208	35263708	5	4062885	4063420	3	Zm00001d028447	Zm00001d013061
946	1	35278009	35279055	1	35302689	35304058	4	Zm00001d028450	Zm00001d028451
947	1	35467591	35468278	1	35502479	35503218	3	Zm00001d028454	Zm00001d028456
948	1	35469003	35477986	1	35500823	35511993	101	Zm00001d028453,Zm00001d028454,Zm00001d028455	Zm00001d028456,Zm00001d028457,Zm00001d028458
949	1	35475590	35477347	1	35504886	35507480	9	Zm00001d028453	Zm00001d028457
950	1	35500844	35503524	1	35509510	35512740	19	Zm00001d028456	Zm00001d028457,Zm00001d028458
951	1	35817408	35818414	1	35870979	35871955	3	Zm00001d028465	Zm00001d028467
952	1	35933956	35935218	1	35958385	35959319	3	Zm00001d028469	Zm00001d028471
953	1	35934048	35934826	1	35943533	35944735	3	Zm00001d028469	Zm00001d022714
954	1	35942539	35947692	1	35962884	35970899	59	Zm00001d022714	Zm00001d028472
955	1	35942854	35947193	1	35968200	35971038	24	Zm00001d022714	Zm00001d028472
956	1	35942890	35946976	1	35959461	35963072	37	Zm00001d022714	Zm00001d028471
957	1	35943044	35947607	1	35955642	35962721	93	Zm00001d022714	Zm00001d028471
958	1	35959474	35962418	1	35968765	35971074	15	Zm00001d028471	Zm00001d028472
959	1	35969125	35970365	1	36141177	36142295	5	Zm00001d028472	Zm00001d028474
960	1	36140988	36141748	1	36247538	36248401	3	Zm00001d028474	Zm00001d028477
961	1	36211923	36214086	1	36246395	36248785	11	Zm00001d028475	Zm00001d028477
962	1	36212436	36213837	1	36254783	36256099	4	Zm00001d028475	Zm00001d028478
963	1	36245663	36246766	1	36254227	36255444	6	Zm00001d028477	Zm00001d028478
964	1	36246222	36247908	1	36254607	36258031	19	Zm00001d028477	Zm00001d028478
965	1	36474381	36475325	1	36509662	36510717	4	Zm00001d028481	Zm00001d028482
966	1	36475864	36476924	1	36509501	36510992	5	Zm00001d028481	Zm00001d028482
967	1	37475904	37476917	1	37500626	37501145	3	Zm00001d028509	Zm00001d028510
968	1	37477182	37478509	1	37499828	37501227	4	Zm00001d028509	Zm00001d028510
969	1	37764268	37765363	1	37925623	37927125	5	Zm00001d028513	Zm00001d028515
970	1	37845278	37846192	1	37925182	37925984	3	Zm00001d028514	Zm00001d028515
971	1	37925862	37927734	1	38045096	38046406	5	Zm00001d028515	Zm00001d028522
972	1	38045968	38046988	1	38081340	38082672	3	Zm00001d028522	Zm00001d028524
973	1	38046326	38047885	1	38077218	38078431	4	Zm00001d028522	Zm00001d028523
974	1	38234626	38236682	1	38256549	38258814	11	Zm00001d028527,Zm00001d028528	Zm00001d028529
975	1	38234823	38235345	3	180014393	180014893	3	Zm00001d028527,Zm00001d028528	Zm00001d042795
976	1	38257770	38258623	1	38338445	38339641	4	Zm00001d028529	Zm00001d028531
977	1	38321144	38323066	1	38337718	38339562	8	Zm00001d028530	Zm00001d028531
978	1	38321695	38322537	1	38393544	38394426	3	Zm00001d028530	Zm00001d028532
979	1	38337970	38339341	1	38393521	38394860	5	Zm00001d028531	Zm00001d028532
980	1	38339827	38341569	1	38393244	38395297	8	Zm00001d028531	Zm00001d028532
981	1	38392161	38395573	1	38401722	38406176	31	Zm00001d028532	Zm00001d028533
982	1	38403370	38404705	1	38513464	38514929	6	Zm00001d028533	Zm00001d028535
983	1	38403389	38404640	1	38524290	38525664	5	Zm00001d028533	Zm00001d028536
984	1	38403613	38404207	1	38516114	38516959	3	Zm00001d028533	Zm00001d028535
985	1	38404431	38405151	1	38581289	38582028	3	Zm00001d028533	Zm00001d028537
986	1	38453845	38456661	1	38513339	38515818	15	Zm00001d028534	Zm00001d028535
987	1	38455250	38455782	1	38524381	38525349	3	Zm00001d028534	Zm00001d028536
988	1	38455496	38457367	1	38514314	38516106	14	Zm00001d028534	Zm00001d028535
989	1	38455525	38457413	1	38516418	38519307	14	Zm00001d028534	Zm00001d028535
990	1	38455692	38457321	1	38515952	38517436	9	Zm00001d028534	Zm00001d028535
991	1	38456024	38457026	1	38581264	38582481	3	Zm00001d028534	Zm00001d028537
992	1	38456661	38457816	1	38526581	38527482	3	Zm00001d028534	Zm00001d028536
993	1	38456678	38457195	5	170198134	170198634	3	Zm00001d028534	Zm00001d016615
994	1	38456705	38457826	1	38513588	38514752	12	Zm00001d028534	Zm00001d028535
995	1	38456759	38457382	1	38525326	38526329	3	Zm00001d028534	Zm00001d028536
996	1	38513186	38519239	1	38523061	38528287	69	Zm00001d028535	Zm00001d028536
997	1	38513769	38515845	1	38523593	38525158	9	Zm00001d028535	Zm00001d028536
998	1	38513901	38514471	1	38526356	38527574	3	Zm00001d028535	Zm00001d028536
999	1	38514506	38517133	1	38525198	38528096	15	Zm00001d028535	Zm00001d028536
1000	1	38516892	38518237	1	38580950	38582566	4	Zm00001d028535	Zm00001d028537
1001	1	38517360	38518428	1	38526163	38527838	6	Zm00001d028535	Zm00001d028536
1002	1	38519904	38526349	1	38580466	38583083	25	Zm00001d028536	Zm00001d028537
1003	1	38524516	38526582	1	38580069	38583121	17	Zm00001d028536	Zm00001d028537
1004	1	38526486	38528750	1	38579993	38582446	12	Zm00001d028536	Zm00001d028537
1005	1	38583993	38591903	1	38592421	38600475	78	Zm00001d028537	Zm00001d028538
1006	1	38596038	38600585	1	38637811	38641578	25	Zm00001d028538	Zm00001d028539
1007	1	38636804	38648626	1	38684316	38694229	140	Zm00001d028539,Zm00001d028540	Zm00001d028541,Zm00001d028542
1008	1	38646094	38647250	1	38684247	38685645	4	Zm00001d028540	Zm00001d028541,Zm00001d028542
1009	1	38686806	38687577	1	38734289	38734808	3	Zm00001d028542	Zm00001d028543
1010	1	38734770	38735665	1	38904335	38905033	3	Zm00001d028543	Zm00001d028546
1011	1	38901696	38908269	1	38911081	38918176	100	Zm00001d028546	Zm00001d028547,Zm00001d028548
1012	1	38902973	38903850	1	38969431	38970509	3	Zm00001d028546	Zm00001d028549
1013	1	38903877	38907864	1	38912996	38917655	31	Zm00001d028546	Zm00001d028547,Zm00001d028548
1014	1	38912737	38914224	1	38968858	38970675	7	Zm00001d028547	Zm00001d028549
1015	1	38913880	38914746	1	38975374	38975904	3	Zm00001d028547	Zm00001d028550
1016	1	38914582	38915192	1	38975631	38976857	3	Zm00001d028547	Zm00001d028550
1017	1	38914789	38915728	1	38970001	38970645	3	Zm00001d028547	Zm00001d028549
1018	1	38915352	38917522	1	38973863	38976049	14	Zm00001d028547,Zm00001d028548	Zm00001d028550
1019	1	38915551	38919549	1	38967855	38970746	25	Zm00001d028547,Zm00001d028548	Zm00001d028549
1020	1	38975551	38976634	1	38983580	38985382	5	Zm00001d028550	Zm00001d028552
1021	1	38975763	38977478	1	38994546	38996311	9	Zm00001d028550	Zm00001d028555
1022	1	38986390	38987761	1	38995292	38996740	5	Zm00001d028552	Zm00001d028555
1023	1	38998340	38999300	1	39086276	39087013	3	Zm00001d028554,Zm00001d028555	Zm00001d028556,Zm00001d028557
1024	1	39085571	39093317	1	39098257	39105960	99	Zm00001d028556,Zm00001d028557	Zm00001d028558
1025	1	39085941	39089993	1	39098591	39101789	28	Zm00001d028556,Zm00001d028557	Zm00001d028558
1026	1	39214467	39216677	1	39244792	39247118	10	Zm00001d028561,Zm00001d028562	Zm00001d028566
1027	1	39216731	39217498	1	39409184	39409805	3	Zm00001d028562,Zm00001d028563	Zm00001d028569
1028	1	39217242	39218250	1	39245419	39246297	3	Zm00001d028562,Zm00001d028563	Zm00001d028566
1029	1	39218523	39219230	1	39245906	39247060	3	Zm00001d028562,Zm00001d028563,Zm00001d028564	Zm00001d028566
1030	1	39234122	39234949	1	39245570	39246540	3	Zm00001d028565	Zm00001d028566
1031	1	39235131	39236067	1	39245652	39246798	3	Zm00001d028565	Zm00001d028566
1032	1	39237226	39238078	1	39246536	39247373	5	Zm00001d028565	Zm00001d028566
1033	1	39245475	39246578	1	39395043	39396209	4	Zm00001d028566	Zm00001d028568
1034	1	39245650	39247061	1	39390323	39391327	3	Zm00001d028566	Zm00001d028567
1035	1	39246106	39247055	1	39387772	39388643	3	Zm00001d028566	Zm00001d028567
1036	1	39246523	39247630	1	39393775	39394878	4	Zm00001d028566	Zm00001d028568
1037	1	39392378	39403064	1	39404824	39412064	150	Zm00001d028568	Zm00001d028569
1038	1	39395355	39396050	1	39415718	39416365	3	Zm00001d028568	Zm00001d028570
1039	1	39405794	39407610	1	39414944	39416128	6	Zm00001d028569	Zm00001d028570
1040	1	39406222	39407383	1	39417472	39418409	3	Zm00001d028569	Zm00001d028570
1041	1	39406461	39407830	1	39420839	39423003	9	Zm00001d028569	Zm00001d028571
1042	1	39407142	39409147	1	39415902	39417201	8	Zm00001d028569	Zm00001d028570
1043	1	39407717	39408812	1	39416235	39417222	4	Zm00001d028569	Zm00001d028570
1044	1	39409061	39410458	1	39418298	39420522	9	Zm00001d028569	Zm00001d028570
1045	1	39409459	39411665	1	39420598	39422611	12	Zm00001d028569	Zm00001d028571
1046	1	39410397	39411355	1	39423326	39423845	3	Zm00001d028569	Zm00001d028571
1047	1	39416735	39417235	1	46497534	46498069	4	Zm00001d028570	Zm00001d028793
1048	1	39466317	39467660	1	39491269	39492370	4	Zm00001d028572	Zm00001d028574
1049	1	39490475	39491529	1	39587351	39587957	3	Zm00001d028574	Zm00001d028576
1050	1	39490879	39491742	1	39588381	39589329	3	Zm00001d028574	Zm00001d028576
1051	1	39491237	39492125	1	39569231	39570160	3	Zm00001d028574	Zm00001d028575
1052	1	39491509	39492541	1	39588796	39590630	8	Zm00001d028574	Zm00001d028576
1053	1	39491643	39493867	1	39567498	39569380	8	Zm00001d028574	Zm00001d028575
1054	1	39492719	39493904	1	39588728	39589896	5	Zm00001d028574	Zm00001d028576
1055	1	39493202	39494487	1	39587358	39588725	7	Zm00001d028574	Zm00001d028576
1056	1	39493514	39494409	1	39586864	39587424	3	Zm00001d028574	Zm00001d028576
1057	1	39568326	39569903	1	39586645	39588493	7	Zm00001d028575	Zm00001d028576
1058	1	39568424	39569001	1	39588823	39589690	3	Zm00001d028575	Zm00001d028576
1059	1	39752016	39754416	1	40091693	40093578	9	Zm00001d028579	Zm00001d028586
1060	1	40034636	40035144	1	40428796	40429296	3	Zm00001d028585	Zm00001d028601
1061	1	40036348	40037000	1	40105892	40106897	3	Zm00001d028585	Zm00001d028590
1062	1	40037040	40038507	1	40092168	40093833	5	Zm00001d028585	Zm00001d028586
1063	1	40091107	40093044	1	40101308	40103547	13	Zm00001d028586	Zm00001d028588,Zm00001d028589
1064	1	40092552	40093407	1	40114864	40115859	3	Zm00001d028586	Zm00001d028591
1065	1	40093194	40095822	1	40101835	40106432	29	Zm00001d028586	Zm00001d028588,Zm00001d028589,Zm00001d028590
1066	1	40093270	40094383	1	40109274	40110637	4	Zm00001d028586	Zm00001d028590
1067	1	40098071	40099387	1	40108411	40109298	3	Zm00001d028587	Zm00001d028590
1068	1	40102693	40103701	1	40162715	40163644	4	Zm00001d028588,Zm00001d028589	Zm00001d028593
1069	1	40104152	40105009	1	40114820	40115546	3	Zm00001d028588,Zm00001d028589	Zm00001d028591
1070	1	40104228	40105585	1	40162404	40163419	3	Zm00001d028588,Zm00001d028589	Zm00001d028593
1071	1	40106469	40108269	1	40115043	40116713	8	Zm00001d028590	Zm00001d028591
1072	1	40106890	40107410	1	108197109	108197609	3	Zm00001d028590	Zm00001d030131
1073	1	40108837	40114764	1	40161088	40166363	44	Zm00001d028590	Zm00001d028593
1074	1	40115849	40116702	1	40163582	40164616	3	Zm00001d028591	Zm00001d028593
1075	1	40161566	40163063	1	40241504	40242853	6	Zm00001d028593	Zm00001d028596
1076	1	40162170	40163366	1	40252770	40253912	3	Zm00001d028593	Zm00001d028597
1077	1	40238588	40244938	1	40248597	40254380	67	Zm00001d028595,Zm00001d028596	Zm00001d028597
1078	1	40239561	40244963	1	40249904	40255108	41	Zm00001d028595,Zm00001d028596	Zm00001d028597
1079	1	40423231	40432103	1	40460653	40464797	101	Zm00001d028601	Zm00001d022716,Zm00001d022717
1080	1	40424661	40432003	1	40460003	40465322	101	Zm00001d028601	Zm00001d022716,Zm00001d022717
1081	1	40428609	40429910	1	40713231	40714615	4	Zm00001d028601	Zm00001d028608
1082	1	40464375	40465368	1	40594313	40595206	4	Zm00001d022717	Zm00001d028606
1083	1	40514510	40516678	1	40593531	40595956	15	Zm00001d028603	Zm00001d028606
1084	1	40514707	40516773	1	40594440	40596245	9	Zm00001d028603	Zm00001d028606
1085	1	40592713	40607108	1	40710308	40719589	196	Zm00001d028606	Zm00001d028608
1086	1	40594369	40603100	1	40714490	40719727	56	Zm00001d028606	Zm00001d028608
1087	1	40595001	40596038	1	40712118	40713383	4	Zm00001d028606	Zm00001d028608
1088	1	40595837	40596800	1	40617434	40618243	3	Zm00001d028606	Zm00001d022719
1089	1	40615490	40619143	1	40712645	40716402	39	Zm00001d022719	Zm00001d028608
1090	1	40616072	40618681	1	40711720	40714099	13	Zm00001d022719	Zm00001d028608
1091	1	40712112	40713295	1	40763909	40764744	5	Zm00001d028608	Zm00001d028609
1092	1	40712850	40713586	1	40776932	40777547	3	Zm00001d028608	Zm00001d028611
1093	1	40713016	40714094	1	40764923	40765695	6	Zm00001d028608	Zm00001d028609
1094	1	40713135	40714899	1	40775441	40776680	5	Zm00001d028608	Zm00001d028611
1095	1	40713708	40714804	1	40763844	40765470	9	Zm00001d028608	Zm00001d028609
1096	1	40780776	40782979	1	40789428	40791450	16	Zm00001d028612	Zm00001d028613
1097	1	40945372	40946857	1	41017162	41018292	4	Zm00001d028616	Zm00001d028619
1098	1	41086862	41087587	1	41163181	41163865	3	Zm00001d028620	Zm00001d028622,Zm00001d028623
1099	1	41087320	41087995	1	41115866	41116789	3	Zm00001d028620	Zm00001d022720
1100	1	41088588	41089492	1	41116223	41117096	6	Zm00001d028620	Zm00001d022720
1101	1	41088685	41089358	1	41115721	41116269	3	Zm00001d028620	Zm00001d022720
1102	1	41453907	41454993	1	41597343	41598579	4	Zm00001d028630	Zm00001d028642
1103	1	41455512	41456463	1	41598043	41599072	3	Zm00001d028630	Zm00001d028642
1104	1	41459153	41460164	1	41590149	41590889	3	Zm00001d028631	Zm00001d028641
1105	1	41589058	41589858	1	41796681	41797889	3	Zm00001d028641	Zm00001d028650
1106	1	41589656	41590802	1	41722802	41723708	4	Zm00001d028641	Zm00001d028646
1107	1	41590763	41593326	1	41696965	41699501	16	Zm00001d028641	Zm00001d028643
1108	1	41595162	41596717	1	41695470	41696996	10	Zm00001d028642	Zm00001d028643
1109	1	41596204	41597531	1	41697078	41697721	3	Zm00001d028642	Zm00001d028643
1110	1	41596426	41598615	1	41698238	41700033	9	Zm00001d028642	Zm00001d028643
1111	1	41596912	41597960	1	41792724	41793357	3	Zm00001d028642	Zm00001d028649
1112	1	41597551	41600891	1	41697290	41699931	19	Zm00001d028642	Zm00001d028643
1113	1	41695485	41696039	1	189592357	189592857	5	Zm00001d028643	Zm00001d031423
1114	1	41697071	41697736	1	41722155	41723018	3	Zm00001d028643	Zm00001d028646
1115	1	41722410	41726079	1	41790930	41797856	54	Zm00001d028646,Zm00001d028647	Zm00001d028649,Zm00001d028650
1116	1	41792656	41793278	1	41802713	41803273	3	Zm00001d028649	Zm00001d028651
1117	1	41792689	41793952	1	41801164	41803874	9	Zm00001d028649	Zm00001d028651
1118	1	41793414	41794427	1	41844398	41845197	3	Zm00001d028649	Zm00001d028654
1119	1	41794056	41794734	4	233601547	233602187	3	Zm00001d028649	ENSRNA049445111,Zm00001d053545,Zm00001d053546
1120	1	41799805	41801093	1	41833257	41834279	3	Zm00001d028651	Zm00001d028653
1121	1	41802811	41803974	1	41834958	41836290	3	Zm00001d028651	Zm00001d028653
1122	1	41803025	41804988	1	41832613	41834450	7	Zm00001d028651	Zm00001d028653
1123	1	41804183	41805932	1	41835085	41836909	6	Zm00001d028651	Zm00001d028653
1124	1	41831344	41832721	1	41844478	41845383	3	Zm00001d028653	Zm00001d028654
1125	1	41834685	41837223	1	41843203	41845994	11	Zm00001d028653	Zm00001d028654
1126	1	41835224	41836044	1	41844252	41845127	4	Zm00001d028653	Zm00001d028654
1127	1	41900555	41902072	1	42053040	42054927	7	Zm00001d028655	Zm00001d028656,Zm00001d028657
1128	1	41900790	41901963	1	42052498	42053174	3	Zm00001d028655	Zm00001d028656
1129	1	42054118	42054717	6	105441048	105441548	3	Zm00001d028656,Zm00001d028657	Zm00001d036877
1130	1	42116391	42118054	1	42129302	42131061	7	Zm00001d028660	Zm00001d028661
1131	1	42116875	42118556	1	42127523	42128684	4	Zm00001d028660	Zm00001d028661
1132	1	42117159	42118116	1	42127279	42128632	6	Zm00001d028660	Zm00001d028661
1133	1	42118217	42119734	1	42127207	42128785	10	Zm00001d028660	Zm00001d028661
1134	1	42128099	42128939	1	42465463	42466140	3	Zm00001d028661	Zm00001d028671
1135	1	42284562	42286883	1	42434844	42436580	11	Zm00001d028664	Zm00001d028668
1136	1	42289485	42291650	1	42434593	42437159	11	Zm00001d028665	Zm00001d028668
1137	1	42290464	42291470	1	42391526	42392313	3	Zm00001d028665	Zm00001d028667
1138	1	42434058	42439043	1	42448139	42454212	59	Zm00001d028668,Zm00001d028669	Zm00001d028670
1139	1	42435679	42439022	1	42448176	42453862	41	Zm00001d028668,Zm00001d028669	Zm00001d028670
1140	1	42435682	42438484	1	42455284	42456638	9	Zm00001d028668	Zm00001d028670
1141	1	42435881	42436708	1	42455065	42455939	3	Zm00001d028668	Zm00001d028670
1142	1	42436193	42438215	1	42463714	42465591	9	Zm00001d028668	Zm00001d028671
1143	1	42439113	42443191	1	42449681	42455920	61	Zm00001d028669	Zm00001d028670
1144	1	42439129	42443939	1	42448475	42457448	71	Zm00001d028669	Zm00001d028670
1145	1	42452067	42453645	1	42464056	42465416	5	Zm00001d028670	Zm00001d028671
1146	1	42453746	42458108	1	42463196	42466546	47	Zm00001d028670	Zm00001d028671
1147	1	42454126	42455097	1	42464744	42465689	4	Zm00001d028670	Zm00001d028671
1148	1	42455639	42457356	1	42464133	42466265	12	Zm00001d028670	Zm00001d028671
1149	1	42455801	42456407	1	42760838	42761402	3	Zm00001d028670	ENSRNA049439996,Zm00001d028677
1150	1	42746441	42747280	1	42760646	42761505	5	Zm00001d028675	ENSRNA049439996,Zm00001d028677
1151	1	42747387	42749357	1	42758622	42762144	15	Zm00001d028675	ENSRNA049439996,Zm00001d028676,Zm00001d028677
1152	1	42757507	42765496	1	42782696	42789913	132	ENSRNA049439996,Zm00001d028676,Zm00001d028677	Zm00001d028679,Zm00001d028680
1153	1	42758001	42758922	1	42787928	42789168	3	Zm00001d028676	Zm00001d028680
1154	1	42761398	42765440	1	42783263	42789782	56	ENSRNA049439996,Zm00001d028677	Zm00001d028679,Zm00001d028680
1155	1	42762008	42762518	10	8731404	8731904	3	ENSRNA049439996,Zm00001d028677	Zm00001d023525
1156	1	42762987	42763857	1	43291435	43292347	3	ENSRNA049439996,Zm00001d028677	Zm00001d028690
1157	1	42784629	42785244	1	43079705	43080471	3	Zm00001d028679	Zm00001d028686
1158	1	42784732	42785267	7	2405238	2405738	3	Zm00001d028679	Zm00001d018680
1159	1	42786401	42787367	1	43079262	43080224	4	Zm00001d028680	Zm00001d028686
1160	1	42787225	42788565	1	43044590	43045559	3	Zm00001d028680	Zm00001d028685
1161	1	42787449	42788268	1	43079049	43079712	3	Zm00001d028680	Zm00001d028686
1162	1	43040331	43042114	1	43078539	43079781	5	Zm00001d028685	Zm00001d028686
1163	1	43043258	43047358	1	43078312	43082385	24	Zm00001d028685	Zm00001d028686
1164	1	43043504	43045959	1	43079039	43082153	18	Zm00001d028685	Zm00001d028686
1165	1	43079111	43081811	1	43088693	43092177	20	Zm00001d028686	Zm00001d028687
1166	1	43079255	43079988	1	43290795	43291785	3	Zm00001d028686	Zm00001d028690
1167	1	43079879	43080880	1	43087915	43088822	4	Zm00001d028686	Zm00001d028687
1168	1	43080313	43081175	1	43089391	43090591	3	Zm00001d028686	Zm00001d028687
1169	1	43086330	43087399	1	43316131	43316696	3	Zm00001d028687	Zm00001d028691
1170	1	43283769	43284961	1	43315108	43316137	3	Zm00001d028689	Zm00001d028691
1171	1	43289448	43290820	1	43314353	43315499	4	Zm00001d028690	Zm00001d028691
1172	1	43289814	43290849	1	43314304	43315964	5	Zm00001d028690	Zm00001d028691
1173	1	43290379	43292173	1	43333412	43335407	8	Zm00001d028690	Zm00001d028692
1174	1	43290562	43291431	1	43342871	43343792	3	Zm00001d028690	Zm00001d028693
1175	1	43290596	43293029	1	43333860	43335375	8	Zm00001d028690	Zm00001d028692
1176	1	43290965	43292293	1	43314946	43316179	4	Zm00001d028690	Zm00001d028691
1177	1	43293173	43293901	1	43315200	43316168	3	Zm00001d028690	Zm00001d028691
1178	1	43313787	43315142	1	43332859	43334152	6	Zm00001d028691	Zm00001d028692
1179	1	43315076	43316920	1	43355939	43357280	5	Zm00001d028691	Zm00001d028695
1180	1	43315502	43317399	1	43332707	43334283	10	Zm00001d028691	Zm00001d028692
1181	1	43316030	43318061	1	43332645	43334087	8	Zm00001d028691	Zm00001d028692
1182	1	43317964	43318685	1	43333178	43334013	3	Zm00001d028691	Zm00001d028692
1183	1	43328072	43337803	1	43341040	43349402	166	Zm00001d028692	Zm00001d028693
1184	1	43328441	43336883	1	43339767	43350938	142	Zm00001d028692	Zm00001d028693,Zm00001d028694
1185	1	43331182	43335501	1	43355059	43357966	28	Zm00001d028692	Zm00001d028695
1186	1	43331947	43333567	1	43355319	43358080	12	Zm00001d028692	Zm00001d028695
1187	1	43332489	43333951	1	43351280	43352495	8	Zm00001d028692	Zm00001d028694
1188	1	43332767	43334224	1	43349889	43350769	5	Zm00001d028692	Zm00001d028694
1189	1	43333218	43334116	1	43352556	43353509	4	Zm00001d028692	Zm00001d028694
1190	1	43333627	43334348	1	43359817	43360934	3	Zm00001d028692	Zm00001d028696
1191	1	43333658	43335333	1	43355865	43358144	9	Zm00001d028692	Zm00001d028695
1192	1	43334126	43335251	1	43358350	43359921	6	Zm00001d028692	Zm00001d028696
1193	1	43334248	43335075	1	43353809	43354601	3	Zm00001d028692	Zm00001d028695
1194	1	43335777	43336550	1	43355942	43357026	3	Zm00001d028692	Zm00001d028695
1195	1	43342801	43343755	1	43352175	43353162	4	Zm00001d028693	Zm00001d028694
1196	1	43342859	43344008	1	43361927	43363314	3	Zm00001d028693	Zm00001d028696
1197	1	43343090	43343841	1	43355802	43356671	3	Zm00001d028693	Zm00001d028695
1198	1	43343454	43344174	1	43445805	43446855	3	Zm00001d028693	Zm00001d028698
1199	1	43344471	43345547	1	43359316	43360821	4	Zm00001d028693	Zm00001d028696
1200	1	43344526	43345567	1	43355218	43356391	6	Zm00001d028693	Zm00001d028695
1201	1	43344934	43345560	1	43357221	43358328	3	Zm00001d028693	Zm00001d028695
1202	1	43345757	43347245	1	43355610	43357430	5	Zm00001d028693	Zm00001d028695
1203	1	43355919	43358784	1	43444720	43447515	15	Zm00001d028695	Zm00001d028698
1204	1	43357287	43358245	1	43371554	43372704	4	Zm00001d028695	Zm00001d028697
1205	1	43358681	43360102	1	43371598	43372393	5	Zm00001d028696	Zm00001d028697
1206	1	43360117	43360758	1	43373047	43373677	3	Zm00001d028696	Zm00001d028697
1207	1	43362144	43362925	1	43372596	43373798	4	Zm00001d028696	Zm00001d028697
1208	1	43372121	43373309	1	43444928	43446711	6	Zm00001d028697	Zm00001d028698
1209	1	43566536	43567654	1	43723094	43724526	3	Zm00001d028699	Zm00001d028705
1210	1	43621243	43622202	1	43713905	43715279	5	Zm00001d028701	Zm00001d028704
1211	1	43643203	43647085	1	43712644	43716303	30	Zm00001d028702,Zm00001d028703	Zm00001d028704
1212	1	43644002	43645579	1	43713915	43715659	6	Zm00001d028702	Zm00001d028704
1213	1	43712928	43716275	1	43722075	43725612	54	Zm00001d028704	Zm00001d028705
1214	1	43713097	43715791	1	43725766	43728688	18	Zm00001d028704	Zm00001d028705
1215	1	43713287	43716593	1	43721955	43725542	30	Zm00001d028704	Zm00001d028705
1216	1	43713498	43714574	1	43824659	43825665	3	Zm00001d028704	Zm00001d028707
1217	1	43723732	43724777	1	43891737	43893073	4	Zm00001d028705	Zm00001d028708
1218	1	43725385	43725990	1	43910555	43911173	3	Zm00001d028705	Zm00001d028711
1219	1	43726336	43728527	1	43825165	43828681	18	Zm00001d028705	Zm00001d028707
1220	1	43726939	43728183	1	43823915	43824974	5	Zm00001d028705	Zm00001d028707
1221	1	43823910	43825070	1	43891942	43892838	3	Zm00001d028707	Zm00001d028708
1222	1	43825340	43826516	1	43901854	43902635	3	Zm00001d028707	Zm00001d028709
1223	1	43891880	43893257	1	43901232	43902283	5	Zm00001d028708	Zm00001d028709
1224	1	43893328	43894402	1	44008058	44009551	4	Zm00001d028708	Zm00001d028713
1225	1	43899639	43904537	1	43909241	43912441	46	Zm00001d028709,Zm00001d028710	Zm00001d028711
1226	1	43900143	43905326	1	43910416	43914868	32	Zm00001d028709,Zm00001d028710	Zm00001d028711
1227	1	43900269	43904877	1	43997872	44001595	27	Zm00001d028709,Zm00001d028710	Zm00001d028712
1228	1	43900296	43901621	1	44007396	44008429	3	Zm00001d028709	Zm00001d028713
1229	1	43900746	43902039	1	44009474	44010342	3	Zm00001d028709	Zm00001d028713
1230	1	43901312	43903056	1	43913027	43915218	14	Zm00001d028709	Zm00001d028711
1231	1	43901737	43902997	1	44007000	44008033	6	Zm00001d028709	Zm00001d028713
1232	1	43902190	43903385	1	44010071	44010824	5	Zm00001d028709,Zm00001d028710	Zm00001d028713
1233	1	43903409	43904491	1	44010075	44011090	3	Zm00001d028710	Zm00001d028713
1234	1	43904120	43905064	1	44008907	44009481	3	Zm00001d028710	Zm00001d028713
1235	1	43909688	43912401	1	43999125	44000627	9	Zm00001d028711	Zm00001d028712
1236	1	43910662	43911246	1	44000127	44001332	3	Zm00001d028711	Zm00001d028712
1237	1	43910664	43911403	1	44009525	44010545	3	Zm00001d028711	Zm00001d028713
1238	1	43910668	43911438	1	43998704	43999816	4	Zm00001d028711	Zm00001d028712
1239	1	43913134	43914563	1	43998887	43999647	5	Zm00001d028711	Zm00001d028712
1240	1	43998831	44000085	1	44007910	44009333	7	Zm00001d028712	Zm00001d028713
1241	1	43999038	44000438	1	44010573	44012161	6	Zm00001d028712	Zm00001d028713
1242	1	43999051	44000133	1	44007927	44008630	3	Zm00001d028712	Zm00001d028713
1243	1	43999664	44000230	1	44008965	44010023	3	Zm00001d028712	Zm00001d028713
1244	1	44000396	44002431	1	44009028	44011419	10	Zm00001d028712	Zm00001d028713
1245	1	44000469	44003579	1	44010776	44012888	16	Zm00001d028712	Zm00001d028713
1246	1	44010157	44012443	1	44168056	44170086	11	Zm00001d028713	Zm00001d028715
1247	1	44017010	44017510	6	18836015	18836584	3	Zm00001d028714	Zm00001d035270
1248	1	44179714	44180849	1	44244780	44246903	5	Zm00001d028718	Zm00001d028720
1249	1	44357094	44358482	1	44380942	44381832	5	Zm00001d022721,Zm00001d028723	Zm00001d028726
1250	1	44357428	44358666	1	44537026	44538335	4	Zm00001d022721,Zm00001d028723	Zm00001d028731
1251	1	44379949	44383367	1	44512455	44517259	37	Zm00001d028726	Zm00001d028727
1252	1	44380957	44382474	1	44511154	44512099	4	Zm00001d028726	Zm00001d028727
1253	1	44381001	44381778	1	44533112	44534050	3	Zm00001d028726	Zm00001d028730
1254	1	44510671	44511922	1	44532611	44533996	3	Zm00001d028727	Zm00001d028730
1255	1	44510975	44518709	1	44521144	44527111	91	Zm00001d028727	Zm00001d028728
1256	1	44511065	44529194	1	44527345	44539891	302	Zm00001d028727,Zm00001d028728	Zm00001d028730,Zm00001d028731
1257	1	44511207	44512289	1	44554282	44555358	3	Zm00001d028727	Zm00001d028732,Zm00001d028733
1258	1	44517323	44519699	1	44533056	44534649	9	Zm00001d028728	Zm00001d028730
1259	1	44521136	44527850	1	44531874	44538106	75	Zm00001d028728	Zm00001d028730,Zm00001d028731
1260	1	44530726	44531531	1	44555087	44556703	4	Zm00001d028730	Zm00001d028733
1261	1	44534284	44539581	1	44553428	44556496	29	Zm00001d028731	Zm00001d028732,Zm00001d028733
1262	1	44535896	44539352	1	44555561	44557950	18	Zm00001d028731	Zm00001d028733
1263	1	44537494	44539134	1	44553443	44554793	7	Zm00001d028731	Zm00001d028732,Zm00001d028733
1264	1	44719748	44724031	1	44728552	44734003	37	Zm00001d028735,Zm00001d028736	Zm00001d028737
1265	1	44721871	44725156	1	44730846	44734568	27	Zm00001d028736	Zm00001d028737
1266	1	44975627	44976355	1	45108494	45109525	3	Zm00001d028742	Zm00001d028744
1267	1	45045222	45047123	1	45106021	45107469	14	Zm00001d028743	Zm00001d028744
1268	1	45045655	45046318	1	45106389	45107380	3	Zm00001d028743	Zm00001d028744
1269	1	45045740	45047056	1	45107665	45109045	5	Zm00001d028743	Zm00001d028744
1270	1	45046066	45046960	1	45169514	45170825	3	Zm00001d028743	Zm00001d028745
1271	1	45103920	45105246	1	45170305	45171266	4	Zm00001d028744	Zm00001d028745
1272	1	45106474	45107294	1	45170105	45171118	3	Zm00001d028744	Zm00001d028745
1273	1	45107185	45107708	1	60998472	60998972	3	Zm00001d028744	Zm00001d029174
1274	1	45107806	45109729	1	45170265	45171977	8	Zm00001d028744	Zm00001d028745
1275	1	45536146	45540339	1	45570946	45574589	35	Zm00001d028752	Zm00001d028753
1276	1	45536295	45537349	1	45604993	45605548	3	Zm00001d028752	Zm00001d028755
1277	1	45538901	45540220	1	45572789	45574108	5	Zm00001d028752	Zm00001d028753
1278	1	45570153	45580971	1	45593419	45607418	311	Zm00001d028753	Zm00001d022722,Zm00001d028754,Zm00001d028755
1279	1	45571621	45580738	1	45597367	45605851	104	Zm00001d028753	Zm00001d022722,Zm00001d028754,Zm00001d028755
1280	1	45594285	45595451	1	45602504	45604341	12	Zm00001d028754	Zm00001d028755
1281	1	45595694	45597395	1	45604042	45605193	5	Zm00001d022722,Zm00001d028754	Zm00001d028755
1282	1	45601064	45605854	1	45717679	45724323	47	Zm00001d028755	Zm00001d028756,Zm00001d028757,Zm00001d028758
1283	1	45602917	45604056	1	45729183	45729825	3	Zm00001d028755	Zm00001d028759
1284	1	45719880	45720902	1	45728348	45729250	3	Zm00001d028758	Zm00001d028759
1285	1	45982085	45983197	1	46013450	46014598	4	Zm00001d028768	Zm00001d028770
1286	1	46012421	46014170	1	46021867	46023740	8	Zm00001d028770	Zm00001d028771
1287	1	46173186	46174634	1	46188423	46189647	3	Zm00001d028774	Zm00001d028776
1288	1	46182336	46184299	1	46194110	46195569	6	Zm00001d028775	Zm00001d028778
1289	1	46185397	46192076	1	46194083	46203528	116	Zm00001d028775,Zm00001d028776,Zm00001d028777,Zm00001d028778	Zm00001d028777,Zm00001d028778,Zm00001d028779,Zm00001d028780
1290	1	46187788	46188896	1	46375642	46376659	3	Zm00001d028776	Zm00001d028784
1291	1	46188349	46189105	1	46374519	46375348	3	Zm00001d028776	Zm00001d028784
1292	1	46192214	46193329	1	46200765	46201438	3	Zm00001d028777,Zm00001d028778	Zm00001d028780
1293	1	46192689	46193372	1	46666380	46667015	3	Zm00001d028777,Zm00001d028778	Zm00001d028796
1294	1	46196676	46197914	1	46328301	46329566	4	Zm00001d028779	Zm00001d028783
1295	1	46199790	46200428	1	46375227	46376201	3	Zm00001d028779,Zm00001d028780	Zm00001d028784
1296	1	46200677	46201197	8	11329377	11329877	3	Zm00001d028780	Zm00001d008520
1297	1	46200767	46201706	1	46373846	46375279	5	Zm00001d028780	Zm00001d028784
1298	1	46315653	46321284	1	46326246	46334444	69	Zm00001d028782	ENSRNA049473886,Zm00001d028783
1299	1	46317299	46318046	1	46375663	46376583	3	Zm00001d028782	Zm00001d028784
1300	1	46327593	46328885	1	46390840	46392120	6	Zm00001d028783	Zm00001d028787
1301	1	46328193	46329355	1	46373021	46374142	4	Zm00001d028783	Zm00001d028784
1302	1	46328427	46329411	1	46374226	46374934	4	Zm00001d028783	Zm00001d028784
1303	1	46329702	46331774	1	46375651	46377113	7	ENSRNA049473886	Zm00001d028784
1304	1	46378925	46380322	1	46497633	46499214	8	Zm00001d028785,Zm00001d028786	Zm00001d028793
1305	1	46378953	46379934	1	46498516	46499140	3	Zm00001d028785,Zm00001d028786	Zm00001d028793
1306	1	46380401	46384997	1	46389311	46394161	49	Zm00001d028785,Zm00001d028786	Zm00001d028787
1307	1	46381987	46384587	1	46390047	46393683	17	Zm00001d028785,Zm00001d028786	Zm00001d028787
1308	1	46392684	46393996	1	46565593	46566564	4	Zm00001d028787	Zm00001d028794
1309	1	46394087	46395825	1	46496256	46499197	18	Zm00001d028787	Zm00001d028793
1310	1	46394507	46395851	1	46498612	46499604	6	Zm00001d028787	Zm00001d028793
1311	1	46818225	46823690	1	46827484	46834085	66	Zm00001d028801	Zm00001d028802
1312	1	46819456	46820240	1	46901233	46902427	4	Zm00001d028801	Zm00001d028804
1313	1	46901806	46903164	1	46955213	46955948	3	Zm00001d028804	Zm00001d028806
1314	1	46902390	46903563	1	46956060	46956679	3	Zm00001d028804	Zm00001d028806
1315	1	46902416	46903584	1	46964180	46965103	4	Zm00001d028804	Zm00001d028807
1316	1	46902494	46903463	1	46956688	46957569	4	Zm00001d028804	Zm00001d028806
1317	1	46903316	46905039	1	46963328	46964705	5	Zm00001d028804	Zm00001d028807
1318	1	46903526	46904386	1	46965298	46966625	3	Zm00001d028804	Zm00001d028807
1319	1	46903724	46906198	1	46955003	46957129	15	Zm00001d028804	Zm00001d028806
1320	1	46904528	46906450	1	46954763	46956935	9	Zm00001d028804	Zm00001d028806
1321	1	46954526	46955403	1	46964424	46965422	3	Zm00001d028806	Zm00001d028807
1322	1	46956310	46957641	1	46964852	46965576	3	Zm00001d028806	Zm00001d028807
1323	1	46963640	46965111	1	47132533	47134080	4	Zm00001d028807	Zm00001d028809
1324	1	46964921	46965902	1	47135685	47136481	3	Zm00001d028807	ENSRNA049473875,zma-MIR164e
1325	1	47025229	47026110	1	47142000	47143047	4	Zm00001d028808	Zm00001d028810
1326	1	47025981	47026744	1	47131690	47132595	3	Zm00001d028808	Zm00001d028809
1327	1	47143126	47144318	1	47151894	47153012	4	Zm00001d028810	Zm00001d028811
1328	1	47592059	47592780	1	47657148	47657733	3	Zm00001d028819	Zm00001d028823
1329	1	47594027	47595215	1	47786804	47787852	4	Zm00001d028820	Zm00001d028826
1330	1	47594460	47595387	1	47730254	47731368	3	Zm00001d028820	Zm00001d028824
1331	1	47594770	47595749	1	47656310	47657263	3	Zm00001d028820	Zm00001d028823
1332	1	47599738	47600612	1	47656538	47657394	3	Zm00001d028821	Zm00001d028823
1333	1	47637214	47639216	1	47655053	47657117	10	Zm00001d028822	Zm00001d028823
1334	1	47637645	47638768	1	47728515	47729691	5	Zm00001d028822	Zm00001d028824
1335	1	47656617	47657321	1	47730444	47731053	3	Zm00001d028823	Zm00001d028824
1336	1	47656658	47657604	1	47727719	47728967	3	Zm00001d028823	Zm00001d028824
1337	1	47657923	47658607	1	47727031	47727985	3	Zm00001d028823	Zm00001d028824
1338	1	47658694	47659463	1	295635746	295636360	3	Zm00001d028823	Zm00001d034526
1339	1	47727641	47728789	1	47749672	47750975	3	Zm00001d028824	Zm00001d028825
1340	1	47730024	47731125	1	47746696	47747637	3	Zm00001d028824	Zm00001d028825
1341	1	47730110	47731102	1	47748810	47749681	4	Zm00001d028824	Zm00001d028825
1342	1	47730608	47731384	1	47786927	47787673	3	Zm00001d028824	Zm00001d028826
1343	1	47745203	47748234	1	47788920	47791819	15	Zm00001d028825	Zm00001d028826,Zm00001d028827
1344	1	47746491	47747887	1	47789240	47790509	4	Zm00001d028825	Zm00001d028826,Zm00001d028827
1345	1	47748617	47749525	1	47792198	47793200	3	Zm00001d028825	Zm00001d028827
1346	1	47749009	47750443	1	47790002	47791664	4	Zm00001d028825	Zm00001d028827
1347	1	47749974	47750935	1	47787368	47788970	5	Zm00001d028825	Zm00001d028826
1348	1	48125284	48132144	1	48141326	48147900	72	Zm00001d028834	Zm00001d028835
1349	1	48126568	48131469	1	48141558	48146439	36	Zm00001d028834	Zm00001d028835
1350	1	48128217	48129066	1	48281189	48281978	3	Zm00001d028834	Zm00001d028836,Zm00001d028837
1351	1	48280365	48281067	1	48338555	48339279	3	Zm00001d028836,Zm00001d028837	Zm00001d028841
1352	1	49062168	49064055	1	49092348	49093879	9	Zm00001d028867	Zm00001d028868
1353	1	49062270	49063746	1	49090526	49092215	8	Zm00001d028867	Zm00001d028868
1354	1	49534475	49535376	1	49602888	49603741	3	Zm00001d028880	Zm00001d028886
1355	1	49535025	49535637	1	49598298	49599241	3	Zm00001d028880	Zm00001d028885
1356	1	49535749	49537143	1	49597467	49599004	9	Zm00001d028880	Zm00001d028885
1357	1	49799958	49800959	1	49822566	49823418	3	Zm00001d028889	Zm00001d028890,Zm00001d028892
1358	1	49987871	49988889	1	49996238	49997689	3	Zm00001d028894	Zm00001d028895
1359	1	49988998	49989885	1	49998126	49998939	3	Zm00001d028894	Zm00001d028895
1360	1	49994964	49996122	1	50031490	50033246	5	Zm00001d028895	Zm00001d028896
1361	1	50031472	50033530	1	50139765	50141385	9	Zm00001d028896	Zm00001d028898
1362	1	50031482	50033681	1	50141435	50142467	5	Zm00001d028896	Zm00001d028898
1363	1	50140860	50141711	1	50228590	50229630	3	Zm00001d028898	Zm00001d028902
1364	1	50198514	50199138	1	50234472	50235734	3	Zm00001d028901	Zm00001d028903
1365	1	50234799	50235770	1	50443128	50444150	3	Zm00001d028903	Zm00001d028905
1366	1	50775092	50775824	1	50861814	50863658	5	Zm00001d028910	Zm00001d028912
1367	1	50775487	50777147	1	51077614	51078925	5	Zm00001d028910	Zm00001d028915
1368	1	50862352	50863123	1	50879035	50879899	3	Zm00001d028912	ENSRNA049465834,ENSRNA049465846
1369	1	50862549	50864341	1	50880132	50881923	8	Zm00001d028912	ENSRNA049465834,ENSRNA049465846,Zm00001d022725
1370	1	50864626	50866553	1	50880024	50881572	8	Zm00001d028912	ENSRNA049465834,ENSRNA049465846,Zm00001d022725
1371	1	50864922	50865703	1	50879451	50881260	4	Zm00001d028912	ENSRNA049465834,ENSRNA049465846,Zm00001d022725
1372	1	50880305	50881317	1	51076858	51077683	3	ENSRNA049465834,ENSRNA049465846,Zm00001d022725	Zm00001d028915
1373	1	51361676	51362789	1	51462704	51463437	3	Zm00001d028916	Zm00001d028918
1374	1	51461616	51463781	1	51470593	51472631	10	Zm00001d028918	Zm00001d028919
1375	1	51462089	51462900	1	51471071	51471691	3	Zm00001d028918	Zm00001d028919
1376	1	51462235	51463714	1	51496358	51498242	8	Zm00001d028918	Zm00001d028920
1377	1	51589119	51590237	1	51601058	51603226	7	Zm00001d028921	Zm00001d028922
1378	1	51602219	51603490	1	51726234	51727177	4	Zm00001d028922	Zm00001d028924
1379	1	51724554	51725503	1	51763953	51764854	3	Zm00001d028924	Zm00001d022727,Zm00001d028926
1380	1	52161832	52165147	1	52171728	52173928	18	Zm00001d028935	Zm00001d028936
1381	1	52262410	52265359	1	52307885	52311943	31	Zm00001d028939	Zm00001d028940,Zm00001d028941
1382	1	52263026	52263953	1	52498747	52499655	3	Zm00001d028939	Zm00001d028946
1383	1	52309443	52310234	1	52592361	52593247	4	Zm00001d028941	Zm00001d022732
1384	1	52499158	52501791	1	52508529	52510985	18	Zm00001d028946	Zm00001d022730,Zm00001d022731
1385	1	52499276	52501030	1	52586724	52588224	5	Zm00001d028946	Zm00001d028949
1386	1	52499316	52499978	1	52518408	52519229	4	Zm00001d028946	Zm00001d028948
1387	1	52499454	52502312	1	52508969	52511123	19	Zm00001d028946	Zm00001d022730,Zm00001d022731
1388	1	52499470	52500365	1	52836739	52837558	3	Zm00001d028946	Zm00001d028954
1389	1	52499564	52500771	1	52519867	52520849	4	Zm00001d028946	Zm00001d028948
1390	1	52509029	52510089	1	52519280	52519897	3	Zm00001d022730,Zm00001d022731	Zm00001d028948
1391	1	52517308	52526073	1	52582039	52591150	112	Zm00001d028948	Zm00001d028949
1392	1	52518399	52519952	1	52588642	52590163	5	Zm00001d028948	Zm00001d028949
1393	1	52519057	52523390	1	52590645	52595149	35	Zm00001d028948	Zm00001d022732
1394	1	52519555	52520823	1	52586525	52587401	3	Zm00001d028948	Zm00001d028949
1395	1	52520012	52520512	3	233648614	233649137	3	Zm00001d028948	Zm00001d044632
1396	1	52583718	52586895	1	52592625	52596781	62	Zm00001d028949	Zm00001d022732
1397	1	52593581	52594720	1	52646228	52647762	5	Zm00001d022732	Zm00001d028951
1398	1	52647702	52648704	1	52681117	52682225	3	Zm00001d028951	Zm00001d028952
1399	1	52678420	52679769	1	52836359	52837093	4	Zm00001d028952	Zm00001d028954
1400	1	52680303	52681209	1	52748016	52748789	3	Zm00001d028952	Zm00001d028953
1401	1	52850076	52851554	1	52862041	52863226	4	Zm00001d028955,Zm00001d028956	Zm00001d028957
1402	1	52850082	52855601	1	52871628	52879321	67	Zm00001d028955,Zm00001d028956	Zm00001d028958
1403	1	52850593	52851351	1	52878114	52878684	3	Zm00001d028955,Zm00001d028956	Zm00001d028958
1404	1	52853076	52854126	1	52861846	52862641	3	Zm00001d028956	Zm00001d028957
1405	1	52858026	52858915	1	52877774	52878681	3	Zm00001d028957	Zm00001d028958
1406	1	52861869	52863355	1	52878072	52879615	8	Zm00001d028957	Zm00001d028958
1407	1	52877922	52878883	1	52943887	52945177	3	Zm00001d028958	Zm00001d028960
1408	1	52878079	52879705	1	53027782	53030401	9	Zm00001d028958	Zm00001d028962
1409	1	52943373	52944355	1	53029430	53030954	4	Zm00001d028960	Zm00001d028962
1410	1	52944278	52947924	1	53028232	53031310	16	Zm00001d028960	Zm00001d028962
1411	1	52945693	52946302	1	53031509	53032208	5	Zm00001d028960	Zm00001d028962
1412	1	53026672	53029480	1	53177101	53179740	11	Zm00001d028962	Zm00001d028965,Zm00001d028966
1413	1	53027369	53028883	1	53144903	53146091	5	Zm00001d028962	Zm00001d028964
1414	1	53027645	53029008	1	53177302	53179190	7	Zm00001d028962	Zm00001d028965,Zm00001d028966
1415	1	53029646	53030446	1	53177114	53178265	3	Zm00001d028962	Zm00001d028965,Zm00001d028966
1416	1	53029823	53031435	1	53177184	53178473	5	Zm00001d028962	Zm00001d028965,Zm00001d028966
1417	1	53030637	53031812	1	53144823	53146230	3	Zm00001d028962	Zm00001d028964
1418	1	53030764	53031401	1	53142747	53144000	4	Zm00001d028962	Zm00001d028963,Zm00001d028964
1419	1	53031352	53032591	1	53142296	53143934	8	Zm00001d028962	Zm00001d028963,Zm00001d028964
1420	1	53031918	53034370	1	53141550	53143765	12	Zm00001d028962	Zm00001d028963,Zm00001d028964
1421	1	53032017	53033004	1	53143793	53144651	5	Zm00001d028962	Zm00001d028963,Zm00001d028964
1422	1	53142337	53143679	1	53177342	53178815	5	Zm00001d028963,Zm00001d028964	Zm00001d028965,Zm00001d028966
1423	1	53176865	53182012	1	53186337	53193123	68	Zm00001d028965,Zm00001d028966,Zm00001d028967	Zm00001d028968
1424	1	53177059	53182961	1	53188042	53194350	63	Zm00001d028965,Zm00001d028966,Zm00001d028967	Zm00001d028968
1425	1	53180894	53181997	1	53302414	53303734	4	Zm00001d028967	Zm00001d028972
1426	1	53188615	53189471	1	53301489	53302528	3	Zm00001d028968	Zm00001d028972
1427	1	53189322	53190308	1	53366531	53367702	3	Zm00001d028968	Zm00001d028974
1428	1	53191196	53192378	1	53309789	53310812	3	Zm00001d028968	Zm00001d028973
1429	1	53294036	53295639	1	53302637	53304597	8	Zm00001d028971	Zm00001d028972
1430	1	53300148	53301960	1	53309236	53310795	8	Zm00001d028972	Zm00001d028973
1431	1	53308852	53309604	1	53367730	53368783	3	Zm00001d028973	Zm00001d028974
1432	1	53309073	53310887	1	53366407	53367712	5	Zm00001d028973	Zm00001d028974
1433	1	53310283	53311346	1	53368898	53370051	3	Zm00001d028973	Zm00001d028974
1434	1	53451667	53452671	1	53461112	53462247	3	Zm00001d028980	Zm00001d028981,Zm00001d028982
1435	1	53754077	53755029	1	53884110	53884968	3	Zm00001d028987	Zm00001d028992
1436	1	53774007	53775895	1	53884373	53885901	5	Zm00001d028989	Zm00001d028992
1437	1	53776109	53776719	1	53884809	53885703	4	Zm00001d028989	Zm00001d028992
1438	1	53871164	53873825	1	53881181	53885824	33	Zm00001d022733	Zm00001d028992
1439	1	53872058	53873895	1	53882146	53886805	39	Zm00001d022733	Zm00001d028992
1440	1	53884445	53885231	1	53957655	53958601	3	Zm00001d028992	Zm00001d028994
1441	1	53885250	53885863	1	53959116	53960159	4	Zm00001d028992	Zm00001d028994
1442	1	53885328	53885906	1	53957648	53958399	3	Zm00001d028992	Zm00001d028994
1443	1	54261267	54265574	1	54295159	54299167	25	Zm00001d028999	Zm00001d022734
1444	1	54264100	54265045	1	54294216	54295129	4	Zm00001d028999	Zm00001d022734
1445	1	54264783	54265902	1	54294116	54295715	5	Zm00001d028999	Zm00001d022734
1446	1	54925838	54931490	1	54936720	54941295	51	Zm00001d029012	Zm00001d029014,Zm00001d029015
1447	1	54927282	54928270	1	54946717	54947330	3	Zm00001d029012	Zm00001d022735
1448	1	55113690	55114844	1	55179179	55180325	4	Zm00001d029023	Zm00001d022736,Zm00001d029025
1449	1	55241883	55248736	1	55369054	55377711	153	Zm00001d029027,Zm00001d029028	Zm00001d029030,Zm00001d029031
1450	1	55244982	55247458	1	55369658	55371205	12	Zm00001d029028	Zm00001d029030
1451	1	55369434	55370539	1	55454003	55454863	4	Zm00001d029030	Zm00001d029033,Zm00001d029034
1452	1	55371081	55372331	1	55455036	55455967	3	Zm00001d029030	Zm00001d029033,Zm00001d029034
1453	1	55377209	55378067	1	55454216	55455728	4	Zm00001d029031	Zm00001d029033,Zm00001d029034
1454	1	55555949	55556895	1	55564602	55565612	6	Zm00001d029035	Zm00001d029036
1455	1	55563561	55564546	1	55699355	55700349	4	Zm00001d029036	Zm00001d029038
1456	1	55564885	55565937	1	55699587	55700447	4	Zm00001d029036	Zm00001d029038
1457	1	55699465	55700751	1	55933795	55934466	3	Zm00001d029038	Zm00001d029045
1458	1	55784947	55785802	1	55794277	55795086	3	Zm00001d029041	Zm00001d029042
1459	1	56029795	56032733	1	56039698	56043725	17	Zm00001d029046	Zm00001d029047
1460	1	56037928	56039123	1	56094253	56095279	4	Zm00001d029047	Zm00001d029048
1461	1	56038303	56039043	1	56144063	56144975	3	Zm00001d029047	Zm00001d029051
1462	1	56039066	56039798	1	56106186	56107340	3	Zm00001d029047	Zm00001d029049
1463	1	56039459	56044545	1	56094324	56099788	51	Zm00001d029047	Zm00001d029048
1464	1	56041002	56042847	1	56108603	56109936	6	Zm00001d029047	Zm00001d022738,Zm00001d029050
1465	1	56093913	56097748	1	56102978	56106958	26	Zm00001d029048	Zm00001d029049
1466	1	56094145	56095091	1	56106794	56107648	4	Zm00001d029048	Zm00001d029049
1467	1	56094159	56095864	1	56102789	56105056	12	Zm00001d029048	Zm00001d029049
1468	1	56105857	56113378	1	56132890	56149123	161	Zm00001d022738,Zm00001d022739,Zm00001d029049,Zm00001d029050	Zm00001d029051,Zm00001d029052
1469	1	56110732	56111683	1	56149744	56150378	3	Zm00001d022738,Zm00001d022739,Zm00001d029050	Zm00001d029052
1470	1	56147187	56148933	1	56213828	56214960	5	Zm00001d029052	Zm00001d022740
1471	1	56148239	56148923	1	56404203	56405051	3	Zm00001d029052	Zm00001d029055
1472	1	56404421	56405090	1	56742655	56743497	3	Zm00001d029055	Zm00001d029059
1473	1	56404542	56405269	9	102443950	102444497	3	Zm00001d029055	Zm00001d046688
1474	1	56853495	56854982	1	56911393	56913165	10	Zm00001d029061	Zm00001d029064
1475	1	56853545	56855221	1	56917421	56919324	5	Zm00001d029061	Zm00001d029065
1476	1	56855984	56859786	1	56910348	56915867	35	Zm00001d029062	Zm00001d029063,Zm00001d029064
1477	1	56910903	56916479	1	56974916	56979723	37	Zm00001d029064	Zm00001d029066
1478	1	56911009	56911834	1	56918871	56920267	4	Zm00001d029064	Zm00001d029065
1479	1	56911512	56912897	1	56920235	56921518	7	Zm00001d029064	Zm00001d029065
1480	1	56911837	56912929	1	57594475	57595362	3	Zm00001d029064	Zm00001d029093
1481	1	56912856	56913629	1	56975011	56976446	4	Zm00001d029064	Zm00001d029066
1482	1	56916547	56923995	1	56974268	56979854	69	Zm00001d029065	Zm00001d029066
1483	1	56916670	56918802	1	56976286	56978299	9	Zm00001d029065	Zm00001d029066
1484	1	56917717	56918651	1	56974973	56976025	3	Zm00001d029065	Zm00001d029066
1485	1	56918807	56924217	1	56974230	56982699	123	Zm00001d029065	Zm00001d029066
1486	1	56975812	56976917	1	56999813	57000965	5	Zm00001d029066	Zm00001d029067,Zm00001d029068
1487	1	56976071	56976571	6	141670566	141671076	3	Zm00001d029066	Zm00001d001436,Zm00001d037909
1488	1	57251746	57252493	1	57260739	57261751	4	Zm00001d029074	ENSRNA049437881,Zm00001d029076,Zm00001d029077
1489	1	57261473	57262241	1	57269981	57270796	3	ENSRNA049437881,Zm00001d029076,Zm00001d029077	Zm00001d029078
1490	1	57446374	57447810	1	57455576	57457407	8	Zm00001d029084	Zm00001d029086
1491	1	57595665	57597108	1	57649271	57650192	4	Zm00001d029093,Zm00001d029094	Zm00001d029095
1492	1	57595870	57597917	1	57646891	57649767	13	Zm00001d029093,Zm00001d029094	Zm00001d029095
1493	1	57599575	57600416	1	57647696	57648482	3	Zm00001d029094	Zm00001d029095
1494	1	57599650	57600732	1	57647736	57649086	5	Zm00001d029094	Zm00001d029095
1495	1	57599780	57600750	1	57648857	57649716	3	Zm00001d029094	Zm00001d029095
1496	1	57827103	57827632	1	58016234	58016928	3	Zm00001d029096	Zm00001d029100
1497	1	58016685	58017718	1	58177528	58178636	3	Zm00001d029100	Zm00001d029104
1498	1	58017123	58018447	1	58198798	58200445	4	Zm00001d029100	Zm00001d029105
1499	1	58055643	58056793	1	58197925	58199257	4	Zm00001d029102	Zm00001d029105
1500	1	58056926	58057971	1	58176944	58178221	5	Zm00001d029102	Zm00001d029104
1501	1	58057052	58058322	1	58177053	58178497	5	Zm00001d029102	Zm00001d029104
1502	1	58176999	58178123	1	58199077	58199841	5	Zm00001d029104	Zm00001d029105
1503	1	58177247	58178983	1	58198604	58199683	5	Zm00001d029104	Zm00001d029105
1504	1	58178260	58186326	1	58196506	58202197	62	Zm00001d029104	Zm00001d029105
1505	1	58198507	58200946	1	58272405	58273547	11	Zm00001d029105	Zm00001d029106
1506	1	58199065	58200445	1	58279420	58280430	3	Zm00001d029105	Zm00001d029107
1507	1	58199254	58200438	1	58273785	58275229	6	Zm00001d029105	Zm00001d029106
1508	1	58269589	58270680	1	58280322	58281503	3	Zm00001d029106	Zm00001d029107
1509	1	58271655	58273946	1	58280353	58282186	13	Zm00001d029106	Zm00001d029107
1510	1	58271951	58273442	1	58280694	58281756	8	Zm00001d029106	Zm00001d029107
1511	1	58952266	58954779	1	59024231	59027005	15	Zm00001d029121	Zm00001d029122,Zm00001d029123,Zm00001d029124
1512	1	58952297	58953885	1	59021458	59022294	4	Zm00001d029121	Zm00001d029122
1513	1	58952897	58954098	1	59027019	59028387	7	Zm00001d029121	Zm00001d029123,Zm00001d029124
1514	1	58953097	58954242	1	59022747	59024175	7	Zm00001d029121	Zm00001d029122
1515	1	59407713	59409090	1	59443372	59444646	3	Zm00001d029129	Zm00001d029130
1516	1	59443221	59445144	1	59759718	59761118	7	Zm00001d029130	Zm00001d029133
1517	1	60114917	60115946	1	60227328	60228086	3	Zm00001d029137	Zm00001d029140
1518	1	60187391	60188970	1	60226353	60228308	8	Zm00001d029139	Zm00001d029140
1519	1	60326019	60327924	1	60335532	60338049	12	Zm00001d029141	Zm00001d029142
1520	1	60326409	60329653	1	60336223	60338071	12	Zm00001d029141	Zm00001d029142
1521	1	60337692	60338823	1	60632311	60632962	3	Zm00001d029142	Zm00001d029150
1522	1	60342551	60343761	1	60429661	60430776	4	Zm00001d029143	Zm00001d029144
1523	1	60344868	60345913	1	60429870	60431350	4	Zm00001d029143	Zm00001d029144
1524	1	60428698	60431922	1	60530021	60533958	24	Zm00001d029144	Zm00001d029149
1525	1	60530279	60531524	1	60630097	60631179	7	Zm00001d029149	Zm00001d029150
1526	1	60530723	60531776	1	60630140	60631231	4	Zm00001d029149	Zm00001d029150
1527	1	60629718	60637774	1	60742312	60750357	113	Zm00001d029150	Zm00001d029151
1528	1	60629753	60631725	1	60742865	60744337	10	Zm00001d029150	Zm00001d029151
1529	1	60630088	60631190	1	60872713	60874283	4	Zm00001d029150	Zm00001d029164
1530	1	60631496	60632042	1	60873076	60873900	3	Zm00001d029150	Zm00001d029164
1531	1	60632295	60636822	1	60742421	60748594	63	Zm00001d029150	Zm00001d029151
1532	1	60742929	60746112	1	60871954	60875163	23	Zm00001d029151	Zm00001d029164
1533	1	60743000	60744812	1	60872286	60874967	19	Zm00001d029151	Zm00001d029164
1534	1	60743179	60744181	1	60935389	60936245	3	Zm00001d029151	ENSRNA049437912,Zm00001d029171
1535	1	60873031	60874900	1	60885633	60887531	6	Zm00001d029164	Zm00001d029165
1536	1	60884160	60890882	1	60929760	60936311	69	Zm00001d029165,Zm00001d029166,Zm00001d029167	ENSRNA049437912,Zm00001d029170,Zm00001d029171
1537	1	60884470	60890912	1	60929928	60935681	86	Zm00001d029165,Zm00001d029166,Zm00001d029167	ENSRNA049437912,Zm00001d029170,Zm00001d029171
1538	1	60892603	60893481	1	60930918	60931864	3	Zm00001d029167	Zm00001d029170
1539	1	60930476	60932145	1	60947069	60948410	7	Zm00001d029170	Zm00001d029173
1540	1	60931305	60932719	1	60948663	60949876	6	Zm00001d029170	Zm00001d029173
1541	1	60933008	60939351	1	60946762	60950815	46	ENSRNA049437912,Zm00001d029171,Zm00001d029172	Zm00001d029173
1542	1	60934180	60935625	1	60948735	60950423	9	ENSRNA049437912,Zm00001d029171	Zm00001d029173
1543	1	60935628	60938166	1	60947119	60949616	15	ENSRNA049437912,Zm00001d029171,Zm00001d029172	Zm00001d029173
1544	1	60938278	60939603	1	60947525	60948514	4	Zm00001d029172	Zm00001d029173
1545	1	60938282	60939533	1	60949944	60950565	3	Zm00001d029172	Zm00001d029173
1546	1	60938594	60939656	1	60946647	60947449	4	Zm00001d029172	Zm00001d029173
1547	1	60997740	60998634	1	61042508	61043309	3	Zm00001d029174	Zm00001d029177
1548	1	61042118	61043162	1	61214688	61216225	7	Zm00001d029177	Zm00001d029180
1549	1	61564192	61565510	1	61574312	61576149	5	Zm00001d029188	Zm00001d029189
1550	1	61565591	61566630	1	61639824	61640693	3	Zm00001d029188	Zm00001d029190
1551	1	61572921	61573637	1	61663448	61664429	3	Zm00001d029189	Zm00001d029191
1552	1	61575378	61576463	1	61663760	61664613	3	Zm00001d029189	Zm00001d029191
1553	1	62068321	62069054	1	62214297	62215138	3	Zm00001d029201	Zm00001d029202
1554	1	62213492	62214432	1	62221781	62222559	3	Zm00001d029202	Zm00001d029203
1555	1	62214480	62215907	1	62419621	62421178	5	Zm00001d029202	Zm00001d029207,Zm00001d029208
1556	1	62295360	62296391	1	62408264	62409726	3	Zm00001d022745,Zm00001d029205	Zm00001d029206
1557	1	62408957	62409909	1	62513528	62514769	3	Zm00001d029206	Zm00001d029214
1558	1	62410093	62411687	1	62418893	62419938	4	Zm00001d029206	Zm00001d029207,Zm00001d029208
1559	1	62418376	62419215	1	62490858	62491797	3	Zm00001d029207,Zm00001d029208	Zm00001d029211
1560	1	62419745	62420483	1	62428681	62429597	3	Zm00001d029207,Zm00001d029208	Zm00001d022746
1561	1	62426448	62427917	1	62507586	62508913	4	Zm00001d022746	Zm00001d029212,Zm00001d029213
1562	1	62426907	62427920	1	62461265	62462322	3	Zm00001d022746	Zm00001d029209
1563	1	62427445	62429945	1	62462147	62463985	12	Zm00001d022746	Zm00001d029209
1564	1	62489654	62490653	1	62506074	62506863	3	Zm00001d029211	Zm00001d029212,Zm00001d029213
1565	1	62504673	62507365	1	62513996	62516163	17	Zm00001d029212,Zm00001d029213	Zm00001d029214
1566	1	62729510	62730206	1	62745188	62746074	3	Zm00001d029215	Zm00001d029217
1567	1	62736741	62737868	1	62744846	62745838	4	Zm00001d029216	Zm00001d029217
1568	1	63024141	63032723	1	63039225	63042308	69	Zm00001d029222	Zm00001d029223,Zm00001d029224
1569	1	63025335	63026495	1	63130816	63131797	3	Zm00001d029222	Zm00001d029226
1570	1	63039707	63042365	1	63127569	63130599	23	Zm00001d029223,Zm00001d029224	Zm00001d029226
1571	1	63040085	63041068	1	63141135	63141901	3	Zm00001d029223	Zm00001d029227,Zm00001d029228
1572	1	63040430	63042279	1	63130923	63132400	8	Zm00001d029223,Zm00001d029224	Zm00001d029226
1573	1	63044670	63045589	1	63130537	63131229	3	Zm00001d029224	Zm00001d029226
1574	1	63125990	63130721	1	63136779	63141658	36	Zm00001d029226	Zm00001d029227,Zm00001d029228
1575	1	63126525	63132830	1	63136671	63142589	48	Zm00001d029226	Zm00001d029227,Zm00001d029228
1576	1	63130747	63133768	1	63139745	63142810	23	Zm00001d029226	Zm00001d029227,Zm00001d029228
1577	1	63279675	63280694	1	63325194	63326283	5	Zm00001d029234	Zm00001d029238
1578	1	63708949	63710201	1	63745892	63746948	3	Zm00001d029248	Zm00001d029249
1579	1	63745503	63746565	1	63857469	63858332	3	Zm00001d029249	Zm00001d029251
1580	1	63857644	63858689	1	63867835	63868857	3	Zm00001d029251	Zm00001d029255,Zm00001d029256
1581	1	63867174	63868178	1	63985570	63987000	4	Zm00001d029255,Zm00001d029256	Zm00001d029260
1582	1	63868023	63868973	1	63929227	63930023	4	Zm00001d029255,Zm00001d029256	Zm00001d029258
1583	1	63916168	63918185	1	63927101	63928747	6	Zm00001d029257	Zm00001d029258
1584	1	63916484	63917714	1	63929732	63930861	4	Zm00001d029257	Zm00001d029258
1585	1	63916578	63917535	1	63928095	63929116	4	Zm00001d029257	Zm00001d029258
1586	1	63986525	63987561	1	63995874	63996533	3	Zm00001d029260	Zm00001d029262
1587	1	64044329	64045441	1	64207941	64209302	4	Zm00001d029263	Zm00001d029264
1588	1	64045493	64047164	1	64208057	64209720	6	Zm00001d029263	Zm00001d029264
1589	1	64733657	64735051	1	64765068	64765822	4	Zm00001d029281	Zm00001d029283
1590	1	64765463	64766231	1	64841822	64843220	3	Zm00001d029283	Zm00001d029285
1591	1	64840349	64846095	1	64849270	64855780	95	Zm00001d029285	Zm00001d029286,Zm00001d029287,Zm00001d029288
1592	1	65609461	65610416	5	217048573	217049154	4	Zm00001d029313	Zm00001d018230
1593	1	65619774	65620831	1	65852182	65853339	5	Zm00001d029314	Zm00001d029319,Zm00001d029320
1594	1	65785575	65786559	1	65853155	65854194	3	Zm00001d029318	Zm00001d029320
1595	1	65785661	65786205	1	65855368	65856348	3	Zm00001d029318	Zm00001d029321
1596	1	65850771	65851601	1	65942599	65944069	4	Zm00001d029319,Zm00001d029320	Zm00001d029324
1597	1	65852016	65853362	1	65991373	65992952	6	Zm00001d029319,Zm00001d029320	Zm00001d029325
1598	1	65853557	65854344	1	65990930	65992272	3	Zm00001d029320	Zm00001d029325
1599	1	65854870	65855886	1	65942536	65943539	3	Zm00001d029321	Zm00001d029324
1600	1	65856513	65857737	1	65992200	65993040	4	Zm00001d022753,Zm00001d029321	Zm00001d029325
1601	1	65856528	65857683	1	65943379	65944286	3	Zm00001d022753,Zm00001d029321	Zm00001d029324
1602	1	65857625	65858729	1	65990974	65992054	3	Zm00001d022753,Zm00001d029321	Zm00001d029325
1603	1	65942556	65944380	1	65990642	65992667	12	Zm00001d029324	Zm00001d029325
1604	1	65942728	65947805	1	65990328	65994269	43	Zm00001d029324	Zm00001d029325
1605	1	65944404	65945040	1	65990442	65991477	3	Zm00001d029324	Zm00001d029325
1606	1	65945233	65945884	1	65990277	65991380	3	Zm00001d029324	Zm00001d029325
1607	1	65989191	65995664	1	66118945	66125917	70	Zm00001d029325	Zm00001d029328
1608	1	65991081	65992375	1	66125091	66126393	4	Zm00001d029325	Zm00001d029328
1609	1	65991443	65992145	1	66250259	66250917	3	Zm00001d029325	Zm00001d029330,Zm00001d029331
1610	1	65992393	65994153	1	66125033	66126734	9	Zm00001d029325	Zm00001d029328
1611	1	65994176	65995184	1	66125540	66126467	3	Zm00001d029325	Zm00001d029328
1612	1	66123869	66126358	1	66242767	66243989	10	Zm00001d029328	Zm00001d029329
1613	1	66125378	66126107	1	66248515	66249907	3	Zm00001d029328	Zm00001d029330,Zm00001d029331
1614	1	66126208	66127740	1	66250290	66251478	6	Zm00001d029328	Zm00001d029330,Zm00001d029331
1615	1	66127028	66128147	1	66242720	66243949	3	Zm00001d029328	Zm00001d029329
1616	1	66242651	66247444	1	66251569	66257806	52	Zm00001d029329	Zm00001d022754,Zm00001d029331,Zm00001d029332
1617	1	66250402	66251269	1	66319693	66320705	3	Zm00001d029330,Zm00001d029331	Zm00001d029333
1618	1	66319895	66320874	1	66388204	66389049	3	Zm00001d029333	Zm00001d029336
1619	1	66387633	66389307	1	66637471	66638392	4	Zm00001d029336	Zm00001d029341,Zm00001d029342
1620	1	66393593	66394955	1	66511744	66513694	14	ENSRNA049473656	ENSRNA049473651,Zm00001d029338
1621	1	66393760	66394581	1	66647968	66648497	3	ENSRNA049473656	Zm00001d029343
1622	1	66393883	66394813	1	66570928	66572299	3	ENSRNA049473656	Zm00001d029339
1623	1	66512171	66513146	1	66569564	66570322	6	ENSRNA049473651,Zm00001d029338	Zm00001d029339
1624	1	66512648	66513390	1	66571336	66572289	3	ENSRNA049473651	Zm00001d029339
1625	1	66569834	66570672	3	227742983	227743778	3	Zm00001d029339	Zm00001d044430
1626	1	66634912	66635922	1	66647964	66649286	5	Zm00001d029341,Zm00001d029342	Zm00001d029343
1627	1	66637212	66640668	1	66647274	66651921	50	Zm00001d029341,Zm00001d029342	Zm00001d029343
1628	1	67042780	67043850	1	67301544	67302757	3	Zm00001d029352	Zm00001d029358
1629	1	67043178	67043986	1	67230892	67231658	3	Zm00001d029352	Zm00001d029356
1630	1	67043207	67043707	1	68244803	68245334	3	Zm00001d029352	Zm00001d029378
1631	1	67229595	67232201	1	67300950	67303942	18	Zm00001d029356	Zm00001d029358
1632	1	67302184	67302998	1	67313532	67314832	4	Zm00001d029358	Zm00001d029359
1633	1	67594612	67596185	1	67927489	67928647	5	Zm00001d029365	Zm00001d029371
1634	1	67594800	67595829	1	67604463	67605307	3	Zm00001d029365	Zm00001d029366
1635	1	67595232	67598076	1	67604685	67607114	19	Zm00001d029365	Zm00001d029366
1636	1	67595504	67596557	1	67925315	67926025	3	Zm00001d029365	Zm00001d029371
1637	1	67596410	67597204	1	67925986	67926865	4	Zm00001d029365	Zm00001d029371
1638	1	67604970	67606463	1	67925847	67927063	4	Zm00001d029366	Zm00001d029371
1639	1	68217722	68220362	1	68244532	68246770	14	Zm00001d029376	Zm00001d029378
1640	1	68217732	68219766	1	68243556	68244472	5	Zm00001d029376	Zm00001d029378
1641	1	68224448	68225497	1	68244731	68245344	3	Zm00001d029377	Zm00001d029378
1642	1	68245273	68245778	9	121905556	121906435	3	Zm00001d029378	Zm00001d047204
1643	1	68666909	68668329	1	68678959	68680006	3	Zm00001d029391,Zm00001d029392	Zm00001d029393
1644	1	68668175	68669314	1	68805440	68806588	3	Zm00001d029392	Zm00001d029394
1645	1	68668841	68671244	1	68677474	68680551	25	Zm00001d029392	Zm00001d029393
1646	1	68678265	68684346	1	68804150	68809272	48	Zm00001d029393	Zm00001d029394,Zm00001d029395
1647	1	68678823	68680460	1	68805666	68807163	6	Zm00001d029393	Zm00001d029394
1648	1	68679014	68679943	4	213976104	213977107	3	Zm00001d029393	Zm00001d053104
1649	1	68679396	68679953	1	68890456	68891470	3	Zm00001d029393	Zm00001d029396
1650	1	68679503	68680287	1	68804244	68805021	3	Zm00001d029393	Zm00001d029394
1651	1	68805118	68805870	1	68890369	68891776	3	Zm00001d029394	Zm00001d029396
1652	1	68806310	68807983	1	68890287	68891961	10	Zm00001d029394,Zm00001d029395	Zm00001d029396
1653	1	68889951	68890797	1	68934712	68935936	4	Zm00001d029396	Zm00001d029397
1654	1	69293739	69294767	1	69303021	69304047	3	Zm00001d029408	Zm00001d029409
1655	1	69295163	69298503	1	69322374	69324083	16	Zm00001d029408	Zm00001d029410
1656	1	69295812	69296562	1	69324285	69325405	3	Zm00001d029408	Zm00001d029410
1657	1	69297077	69298016	1	69322635	69323724	4	Zm00001d029408	Zm00001d029410
1658	1	69299662	69302635	1	69321267	69324290	25	Zm00001d029409	Zm00001d029410
1659	1	69303282	69304128	1	69326343	69327203	3	Zm00001d029409	Zm00001d029410
1660	1	69323197	69324288	1	69428323	69429387	4	Zm00001d029410	Zm00001d029412
1661	1	69619190	69619879	1	69630276	69631555	4	Zm00001d029416	Zm00001d029417
1662	1	69619283	69620916	1	69732603	69734025	8	Zm00001d029416	ENSRNA049473589,ENSRNA049473603,Zm00001d029418
1663	1	69619577	69620546	1	69744704	69745502	3	Zm00001d029416	Zm00001d029419
1664	1	69620746	69622085	1	69744586	69745373	3	Zm00001d029416	Zm00001d029419
1665	1	69624433	69627164	1	69732324	69735117	17	Zm00001d029417	ENSRNA049473589,ENSRNA049473603,Zm00001d029418
1666	1	69627241	69628099	1	69733829	69734562	4	Zm00001d029417	ENSRNA049473589,ENSRNA049473603,Zm00001d029418
1667	1	69627358	69629176	1	69731386	69732692	8	Zm00001d029417	ENSRNA049473589,ENSRNA049473603
1668	1	69628118	69629786	1	69733578	69734938	8	Zm00001d029417	ENSRNA049473589,ENSRNA049473603,Zm00001d029418
1669	1	69630270	69631524	1	69733774	69735338	5	Zm00001d029417	ENSRNA049473589,ENSRNA049473603,Zm00001d029418
1670	1	69734254	69737550	1	69744119	69746552	18	ENSRNA049473589,ENSRNA049473603,Zm00001d029418	Zm00001d029419
1671	1	69742773	69745404	1	69751220	69753906	22	Zm00001d029419	Zm00001d029420
1672	1	69744249	69745441	1	69753947	69754738	4	Zm00001d029419	Zm00001d029420
1673	1	69748093	69755078	1	69843653	69850477	74	Zm00001d029420	Zm00001d029422
1674	1	70062911	70064310	1	70116097	70117463	5	Zm00001d029426	Zm00001d029427
1675	1	70064766	70066623	1	70118477	70119424	6	Zm00001d029426	Zm00001d029427
1676	1	70828314	70830389	1	70865877	70868902	13	Zm00001d029443	Zm00001d029444
1677	1	71163236	71163775	1	220777397	220777897	4	Zm00001d029448	Zm00001d032295
1678	1	71163258	71163774	2	4132752	4133252	3	Zm00001d029448	Zm00001d001997
1679	1	71310403	71310903	10	145317249	145317797	3	Zm00001d022758	Zm00001d026405
1680	1	71518628	71519973	1	71670738	71672355	9	Zm00001d029455	Zm00001d029457
1681	1	71829811	71830974	1	71848006	71848880	3	Zm00001d029461	Zm00001d029462
1682	1	71847889	71848746	1	71986053	71987280	3	Zm00001d029462	Zm00001d029464
1683	1	71848725	71849827	1	72031560	72032705	4	Zm00001d029462	Zm00001d029468
1684	1	72030478	72031429	1	72303561	72304495	3	Zm00001d029468	Zm00001d029474
1685	1	72303853	72304997	1	72343995	72344850	3	Zm00001d029474	Zm00001d029475
1686	1	72346069	72346923	1	72407998	72409207	3	Zm00001d029475	Zm00001d029476
1687	1	72601008	72602023	1	72828431	72829732	3	Zm00001d029482,Zm00001d029483	Zm00001d029487
1688	1	72870574	72874132	1	72880085	72885088	42	Zm00001d029488	Zm00001d029489
1689	1	72907058	72908740	1	73367537	73368923	5	Zm00001d029490	Zm00001d029499
1690	1	72907673	72908716	1	73363033	73363954	3	Zm00001d029490	Zm00001d029498
1691	1	72908771	72910390	1	73244740	73246117	7	Zm00001d029490	Zm00001d029497
1692	1	72909021	72910214	1	73246489	73247386	4	Zm00001d029490	Zm00001d029497
1693	1	72909075	72909980	1	73081055	73082103	3	Zm00001d029490	Zm00001d029495
1694	1	73079706	73081046	1	73245282	73246273	6	Zm00001d029495	Zm00001d029497
1695	1	73080521	73081957	1	73245372	73247424	9	Zm00001d029495	Zm00001d029497
1696	1	73243826	73245401	1	73362213	73363647	7	Zm00001d029497	Zm00001d029498
1697	1	73244491	73246025	1	73369820	73370807	6	Zm00001d029497	Zm00001d029499
1698	1	73244548	73247177	1	73362321	73363931	10	Zm00001d029497	Zm00001d029498
1699	1	73244726	73246440	1	73370355	73372132	6	Zm00001d029497	Zm00001d029499
1700	1	73244850	73247124	1	73363961	73366370	18	Zm00001d029497	Zm00001d029498
1701	1	73244858	73246175	1	73364529	73366448	6	Zm00001d029497	Zm00001d029498
1702	1	73362863	73363904	1	73371011	73372208	3	Zm00001d029498	Zm00001d029499
1703	1	73369326	73370521	1	73436966	73437881	3	Zm00001d029499	Zm00001d029502
1704	1	73371063	73372340	1	73436380	73437466	5	Zm00001d029499	Zm00001d029502
1705	1	73564790	73566637	1	73573256	73574889	8	Zm00001d029504	Zm00001d029505
1706	1	73565230	73566705	1	73574510	73576010	5	Zm00001d029504	Zm00001d029505
1707	1	73565391	73567013	1	73574902	73577520	9	Zm00001d029504	Zm00001d029505
1708	1	73576658	73577295	1	73708156	73709201	3	Zm00001d029505	Zm00001d029506
1709	1	74096474	74097562	1	74163399	74164216	4	Zm00001d029515	Zm00001d029516
1710	1	74786282	74789085	1	74918333	74921014	20	Zm00001d029526	Zm00001d029529
1711	1	74789119	74790886	1	74918451	74920555	11	Zm00001d029527	Zm00001d029529
1712	1	74918869	74919691	1	75047477	75048075	3	Zm00001d029529	Zm00001d029530
1713	1	75286128	75291007	1	75377126	75383149	42	Zm00001d029534	Zm00001d029539
1714	1	75287390	75289470	1	75379523	75381965	12	Zm00001d029534	Zm00001d029539
1715	1	75289533	75290526	1	75379509	75380277	4	Zm00001d029534	Zm00001d029539
1716	1	75645977	75647260	1	75696029	75696862	4	Zm00001d029543	ENSRNA049437967,Zm00001d029546,Zm00001d029547
1717	1	75646202	75648304	1	75697092	75699277	8	Zm00001d029543,Zm00001d029544	ENSRNA049437967,Zm00001d029546,Zm00001d029547
1718	1	75646311	75647239	1	75660277	75661449	4	Zm00001d029543	Zm00001d029545
1719	1	75698029	75702331	1	75707774	75712156	27	ENSRNA049437967,Zm00001d029546,Zm00001d029547	Zm00001d029548
1720	1	75709759	75710741	1	75797534	75798270	5	Zm00001d029548	Zm00001d029550
1721	1	75710372	75711708	1	75805342	75806610	6	Zm00001d029548	Zm00001d029551
1722	1	75797244	75798472	1	76772644	76773811	3	Zm00001d029550	Zm00001d029570
1723	1	75797707	75798624	1	75806799	75807546	3	Zm00001d029550	Zm00001d029551
1724	1	75804811	75805704	1	75903324	75904268	3	Zm00001d029551	Zm00001d029553
1725	1	75903855	75904939	1	76051162	76052107	3	Zm00001d029553	Zm00001d029555
1726	1	76050429	76057763	1	76063745	76069620	69	Zm00001d029555	Zm00001d029557
1727	1	76177101	76184645	1	76206754	76215365	127	Zm00001d029559	Zm00001d029560
1728	1	76178179	76180133	1	76221588	76224241	9	Zm00001d029559	Zm00001d029561
1729	1	76180398	76182201	1	76222279	76224880	10	Zm00001d029559	Zm00001d029561
1730	1	76209800	76214890	1	76219830	76224010	35	Zm00001d029560	Zm00001d029561
1731	1	76210198	76212922	1	76221999	76224064	19	Zm00001d029560	Zm00001d029561
1732	1	76213075	76216673	1	76221122	76224778	19	Zm00001d029560	Zm00001d029561
1733	1	76522100	76522600	4	209501409	209501963	3	Zm00001d022760	Zm00001d026985,Zm00001d053020
1734	1	76614898	76617768	1	76772649	76775371	12	Zm00001d029567	Zm00001d029570
1735	1	76771417	76772658	1	76847601	76849875	9	Zm00001d029570	Zm00001d029571
1736	1	76771663	76772397	1	76847899	76849116	4	Zm00001d029570	Zm00001d029571
1737	1	76772743	76775823	1	76847368	76850510	29	Zm00001d029570	Zm00001d029571
1738	1	77812316	77815963	1	77838195	77841041	25	Zm00001d029582	Zm00001d029583
1739	1	77814406	77815622	1	77838362	77839445	4	Zm00001d029582	Zm00001d029583
1740	1	77838461	77838961	7	179753167	179753708	3	Zm00001d029583	Zm00001d022542,Zm00001d022543
1741	1	78239698	78242204	1	78349089	78350414	10	Zm00001d029594	Zm00001d029595
1742	1	78242517	78243714	1	78348772	78350181	4	Zm00001d029594	Zm00001d029595
1743	1	78348591	78351104	1	78379099	78380754	17	Zm00001d029595	Zm00001d029597
1744	1	78348735	78355468	1	78377044	78381338	122	Zm00001d029595	Zm00001d029597
1745	1	78349189	78349879	1	78359069	78360334	3	Zm00001d029595	Zm00001d029596
1746	1	78358706	78360107	1	78378151	78379832	6	Zm00001d029596	Zm00001d029597
1747	1	78643363	78645268	1	78654003	78656807	15	Zm00001d022763	Zm00001d029601,Zm00001d029602
1748	1	78644463	78645342	1	78654254	78655288	3	Zm00001d022763	Zm00001d029601,Zm00001d029602
1749	1	79663949	79664449	1	79983924	79984445	3	Zm00001d029617	Zm00001d029620
1750	1	79831848	79832940	1	79985949	79986533	3	Zm00001d029618	Zm00001d029620
1751	1	79832110	79832629	1	79983756	79984845	3	Zm00001d029618	Zm00001d029620
1752	1	79902815	79904556	1	79984552	79986929	13	Zm00001d029619	Zm00001d029620
1753	1	79902967	79904023	1	79985871	79986851	4	Zm00001d029619	Zm00001d029620
1754	1	79904046	79904546	7	20103349	20103857	3	Zm00001d029619	Zm00001d019170
1755	1	79904630	79906021	1	79983782	79986183	7	Zm00001d029619	Zm00001d029620
1756	1	79904689	79905678	1	79983641	79985235	4	Zm00001d029619	Zm00001d029620
1757	1	79984112	79984993	1	80179626	80180249	3	Zm00001d029620	Zm00001d029625
1758	1	79985433	79986272	1	80181071	80182295	3	Zm00001d029620	Zm00001d029625
1759	1	80600121	80601429	1	80763925	80765158	3	Zm00001d029628	Zm00001d029632
1760	1	80854267	80855898	1	80971878	80972702	5	Zm00001d029636	Zm00001d029646
1761	1	80944458	80945309	1	80970009	80971152	3	Zm00001d029645	Zm00001d029646
1762	1	80945187	80946906	1	81308081	81308729	4	Zm00001d029645	Zm00001d029648
1763	1	80970185	80971529	1	81306873	81307587	4	Zm00001d029646	Zm00001d029648
1764	1	80975775	80976762	1	81319581	81320430	3	Zm00001d029647	Zm00001d029649
1765	1	81307129	81308926	1	81318562	81320366	9	Zm00001d029648	Zm00001d029649
1766	1	81320030	81320784	1	81336488	81337668	4	Zm00001d029649	Zm00001d029650,Zm00001d029651
1767	1	81360923	81361534	1	81458758	81459482	3	Zm00001d029652	Zm00001d029653
1768	1	81458404	81459654	1	81615596	81616298	3	Zm00001d029653	Zm00001d029654
1769	1	81612135	81618895	1	81671472	81677082	66	Zm00001d029654	Zm00001d029656,Zm00001d029657,Zm00001d029658
1770	1	81615448	81616603	1	81680604	81681924	5	Zm00001d029654	Zm00001d029659
1771	1	81703953	81704453	1	166195866	166196401	3	Zm00001d029660,Zm00001d029661	Zm00001d030894
1772	1	81704249	81704946	1	81793567	81794751	3	Zm00001d029660,Zm00001d029661	Zm00001d029662
1773	1	81706338	81708585	1	81798867	81800892	11	Zm00001d029660,Zm00001d029661	Zm00001d029663
1774	1	81706442	81708864	1	81793667	81795246	9	Zm00001d029660,Zm00001d029661	Zm00001d029662
1775	1	81798677	81799594	1	82100766	82102671	4	Zm00001d029663	Zm00001d029672,Zm00001d029673
1776	1	81801172	81802382	1	82100599	82101208	3	Zm00001d029663	Zm00001d029672,Zm00001d029673
1777	1	81803640	81806674	1	82101158	82103383	11	Zm00001d029664	Zm00001d029672,Zm00001d029673
1778	1	81805853	81806527	1	82030642	82031474	3	Zm00001d029664	Zm00001d029669
1779	1	81806493	81808280	1	82028979	82030469	6	Zm00001d029664	Zm00001d029669
1780	1	82028886	82032955	1	82098930	82102721	25	Zm00001d029669	Zm00001d029672,Zm00001d029673
1781	1	82029126	82032562	1	82101326	82104379	21	Zm00001d029669	Zm00001d029672,Zm00001d029673
1782	1	82099743	82100294	1	83226436	83226936	3	Zm00001d029672,Zm00001d029673	Zm00001d029706
1783	1	82829760	82830876	1	83198283	83199110	3	Zm00001d029688	Zm00001d029704,Zm00001d029705
1784	1	83037082	83039008	1	83057626	83058616	4	Zm00001d029697	Zm00001d029699
1785	1	83198448	83199252	1	83226600	83227452	3	Zm00001d029704,Zm00001d029705	Zm00001d029706
1786	1	83263286	83264426	1	83410069	83411763	5	Zm00001d029707	Zm00001d029708
1787	1	83263771	83266354	1	83410521	83412339	10	Zm00001d029707	Zm00001d029708,Zm00001d029709
1788	1	83647252	83648057	1	83660328	83661012	3	Zm00001d029714	Zm00001d029715
1789	1	83648231	83649344	1	83659590	83661686	5	Zm00001d029714	Zm00001d029715
1790	1	83659432	83660929	1	83801930	83803160	6	Zm00001d029715	Zm00001d022770
1791	1	83659960	83661621	1	83803699	83805049	6	Zm00001d029715	Zm00001d029717
1792	1	83660106	83661329	1	83792129	83793103	4	Zm00001d029715	Zm00001d029716
1793	1	83660251	83661362	1	83790951	83791649	3	Zm00001d029715	Zm00001d029716
1794	1	83660405	83661715	1	83800086	83800918	3	Zm00001d029715	Zm00001d022770
1795	1	83789783	83794905	1	83799816	83804888	57	Zm00001d029716	Zm00001d022770,Zm00001d029717
1796	1	83804419	83805906	1	83820039	83821622	6	Zm00001d029717	Zm00001d029718
1797	1	84025017	84028018	1	84034125	84038099	41	Zm00001d029719	Zm00001d029720
1798	1	84025629	84028508	1	84034637	84037286	14	Zm00001d029719	Zm00001d029720
1799	1	84157578	84160655	1	84225761	84229575	17	Zm00001d029723,Zm00001d029724	Zm00001d029725
1800	1	84157779	84158383	1	84230269	84231286	3	Zm00001d029723,Zm00001d029724	Zm00001d029726
1801	1	84158136	84160464	1	84224543	84226192	8	Zm00001d029723,Zm00001d029724	Zm00001d029725
1802	1	84158395	84160222	1	84224522	84225727	8	Zm00001d029723,Zm00001d029724	Zm00001d029725
1803	1	84158601	84159843	1	84226311	84227236	3	Zm00001d029723,Zm00001d029724	Zm00001d029725
1804	1	84225567	84226487	1	84357044	84358362	3	Zm00001d029725	Zm00001d029733
1805	1	84226247	84227471	1	84358905	84360024	3	Zm00001d029725	Zm00001d029733
1806	1	84583492	84587965	1	84663700	84666577	26	Zm00001d029736	Zm00001d029738
1807	1	84585053	84586357	1	84665054	84666028	5	Zm00001d029736	Zm00001d029738
1808	1	84585162	84585662	5	216548131	216548690	3	Zm00001d029736	Zm00001d018204
1809	1	84587144	84588174	1	84664244	84665695	4	Zm00001d029736	Zm00001d029738
1810	1	84665909	84667177	1	85068088	85068868	3	Zm00001d029738	Zm00001d029744
1811	1	85066621	85068059	1	85099250	85100210	3	Zm00001d029744	Zm00001d029745
1812	1	85068715	85070496	1	85098521	85099896	7	Zm00001d029744	Zm00001d029745
1813	1	85471643	85472314	1	85505836	85506566	3	Zm00001d029750	Zm00001d029753
1814	1	85559266	85560367	1	85774557	85775894	4	Zm00001d029754	Zm00001d029755
1815	1	85560585	85561629	1	85774347	85775156	4	Zm00001d029754	Zm00001d029755
1816	1	85777408	85778482	1	86002390	86003614	3	Zm00001d029755,Zm00001d029756	Zm00001d029758
1817	1	85777459	85778537	1	86001106	86002347	3	Zm00001d029756	Zm00001d029758
1818	1	85780805	85781587	1	86001385	86002300	3	Zm00001d029757	Zm00001d029758
1819	1	85782014	85782938	1	86001317	86001933	3	Zm00001d029757	Zm00001d029758
1820	1	85998906	85999916	1	86130088	86131323	3	Zm00001d029758	Zm00001d029762
1821	1	86000829	86001942	1	86061073	86062635	7	Zm00001d029758	Zm00001d029761
1822	1	86126767	86128254	1	86135226	86138136	8	Zm00001d029762	Zm00001d029763
1823	1	86136839	86137875	1	86352021	86353548	5	Zm00001d029763	Zm00001d029772
1824	1	86264002	86267311	1	86290170	86292734	20	Zm00001d029768	Zm00001d029769
1825	1	86264627	86265614	1	86352350	86353325	4	Zm00001d029768	Zm00001d029772
1826	1	86264879	86266164	1	86353592	86354538	3	Zm00001d029768	Zm00001d029772
1827	1	86265523	86267002	1	86330344	86332001	4	Zm00001d029768	Zm00001d029771
1828	1	86265764	86266791	1	86290185	86291223	5	Zm00001d029768	Zm00001d029769
1829	1	86324891	86333273	1	86350052	86356639	71	Zm00001d029771	Zm00001d029772
1830	1	86353025	86354353	1	86387614	86389041	3	Zm00001d029772	Zm00001d029773
1831	1	86480396	86481461	1	86530683	86531999	3	Zm00001d029777	Zm00001d029778
1832	1	86529404	86530922	1	86733723	86735082	5	Zm00001d029778	Zm00001d029783
1833	1	86529527	86530810	1	86640088	86641674	6	Zm00001d029778	Zm00001d029782
1834	1	86529583	86530378	1	86731727	86732906	6	Zm00001d029778	Zm00001d029783
1835	1	86639296	86642319	1	86735303	86736738	11	Zm00001d029782	Zm00001d029783
1836	1	86639440	86641868	1	86731178	86734511	27	Zm00001d029782	Zm00001d029783
1837	1	86640278	86642124	1	86734014	86736778	15	Zm00001d029782	Zm00001d029783
1838	1	86734257	86735146	1	86770485	86771271	3	Zm00001d029783	Zm00001d029785
1839	1	87746694	87747666	1	87836909	87837924	3	Zm00001d029806	Zm00001d029808,Zm00001d029809
1840	1	87746809	87747874	1	87838264	87839289	3	Zm00001d029806	Zm00001d029808,Zm00001d029809
1841	1	87834365	87843188	1	88014576	88021604	94	Zm00001d029808,Zm00001d029809	Zm00001d029810
1842	1	87839187	87844176	1	88013888	88020925	56	Zm00001d029808,Zm00001d029809	Zm00001d029810
1843	1	87840352	87841367	1	88032012	88033102	3	Zm00001d029808	Zm00001d029811
1844	1	88014168	88022504	1	88023075	88033071	135	Zm00001d029810	Zm00001d029811
1845	1	88440462	88445289	1	88454720	88457985	20	Zm00001d029818	Zm00001d029819
1846	1	88440982	88441619	1	88466885	88467587	3	Zm00001d029818	Zm00001d029820
1847	1	88452106	88453137	1	88466433	88467822	3	Zm00001d029819	Zm00001d029820
1848	1	89560961	89562014	1	89587000	89588031	3	Zm00001d029839	Zm00001d029840
1849	1	89863020	89863929	1	89928251	89929152	3	Zm00001d029846	Zm00001d029847,Zm00001d029848
1850	1	90445578	90447315	1	90493874	90495442	7	Zm00001d029855	Zm00001d029856
1851	1	90447157	90448745	1	90495485	90496976	6	Zm00001d029855	Zm00001d029856
1852	1	90494335	90495389	1	90507230	90508264	5	Zm00001d029856	Zm00001d029857
1853	1	90965462	90966614	1	91136441	91137280	3	ENSRNA049439764,ENSRNA049439777,Zm00001d029863,Zm00001d029864,Zm00001d029865	Zm00001d029868
1854	1	90966206	90967103	1	91135941	91136534	4	ENSRNA049439764,ENSRNA049439777,Zm00001d029863,Zm00001d029864,Zm00001d029865	Zm00001d029868
1855	1	90966712	90968065	1	91136860	91138190	6	ENSRNA049439764,ENSRNA049439777,Zm00001d029863,Zm00001d029864,Zm00001d029865	Zm00001d029868
1856	1	90967219	90968094	1	91135690	91136801	3	Zm00001d029865	Zm00001d029868
1857	1	90967378	90968569	1	91135073	91135978	5	Zm00001d029865	Zm00001d029868
1858	1	91144544	91146255	1	91249921	91251186	8	Zm00001d029869	Zm00001d029872
1859	1	91145162	91146259	1	91251188	91251995	3	Zm00001d029869	Zm00001d029872
1860	1	91250431	91251382	1	91421296	91422050	3	Zm00001d029872	Zm00001d029875
1861	1	91252818	91253755	1	91422179	91422858	3	Zm00001d029872	Zm00001d029875
1862	1	92216906	92223432	1	92226338	92233238	106	Zm00001d029885,Zm00001d029886	Zm00001d029887
1863	1	92217148	92217685	1	92224974	92226134	3	Zm00001d029885	Zm00001d029886
1864	1	92231201	92232524	1	92554066	92554979	3	Zm00001d029887	Zm00001d029889
1865	1	92231982	92233199	1	92552433	92553190	5	Zm00001d029887	Zm00001d029889
1866	1	92551920	92557594	1	92733268	92738577	51	Zm00001d029889	Zm00001d029892
1867	1	92679883	92682420	1	92733018	92736086	18	Zm00001d029891	Zm00001d029892
1868	1	92682786	92683759	1	92734723	92735616	3	Zm00001d029891	Zm00001d029892
1869	1	94027375	94028509	1	94346017	94346635	4	Zm00001d029914	Zm00001d029919
1870	1	94336289	94337210	1	94346032	94346604	3	Zm00001d029918	Zm00001d029919
1871	1	95641606	95642578	1	95769644	95770730	3	Zm00001d029938	Zm00001d029940
1872	1	95770645	95771533	1	95845713	95846847	3	Zm00001d029940	Zm00001d029943,Zm00001d029944
1873	1	96573056	96574003	1	96639376	96640466	3	Zm00001d029962,Zm00001d029963	Zm00001d029964
1874	1	96574593	96575786	1	96904748	96905740	3	Zm00001d029963	Zm00001d029968,Zm00001d029969
1875	1	96663956	96665226	1	96701360	96702631	5	Zm00001d022779	Zm00001d029965,Zm00001d029966
1876	1	96664231	96665188	1	96700335	96700980	3	Zm00001d022779	Zm00001d029965
1877	1	96700672	96701643	1	96903653	96904792	3	Zm00001d029965,Zm00001d029966	Zm00001d029968,Zm00001d029969
1878	1	96702324	96702953	1	96901877	96903274	5	Zm00001d029965,Zm00001d029966	Zm00001d029968
1879	1	96903628	96904860	1	97102968	97104678	5	Zm00001d029968,Zm00001d029969	Zm00001d029974
1880	1	96903772	96904940	1	97042381	97043425	3	Zm00001d029968,Zm00001d029969	Zm00001d029970
1881	1	96904693	96906001	1	97104204	97106065	5	Zm00001d029968,Zm00001d029969	Zm00001d029974
1882	1	96904962	96906121	1	97104697	97106514	5	Zm00001d029968,Zm00001d029969	Zm00001d029974
1883	1	96904962	96906268	1	97103815	97104620	5	Zm00001d029968,Zm00001d029969	Zm00001d029974
1884	1	97044102	97044833	1	97097295	97098311	3	Zm00001d029970	Zm00001d029972,Zm00001d029973
1885	1	97097191	97098217	1	97311598	97312645	3	Zm00001d029972,Zm00001d029973	Zm00001d029978
1886	1	97097475	97098359	1	97114635	97115345	3	Zm00001d029972,Zm00001d029973	Zm00001d029975
1887	1	97103582	97104613	1	97209193	97210148	4	Zm00001d029974	Zm00001d029976
1888	1	97103735	97107155	1	97114341	97116926	31	Zm00001d029974	Zm00001d029975
1889	1	97103885	97105031	1	97209801	97211496	4	Zm00001d029974	Zm00001d029976
1890	1	97104932	97107223	1	97210474	97211773	10	Zm00001d029974	Zm00001d029976
1891	1	97105063	97106217	1	97210846	97211538	4	Zm00001d029974	Zm00001d029976
1892	1	97105398	97106521	1	97311596	97312252	3	Zm00001d029974	Zm00001d029978
1893	1	97105499	97107240	1	97114718	97115959	5	Zm00001d029974	Zm00001d029975
1894	1	97105698	97106198	4	165913198	165913732	3	Zm00001d029974	Zm00001d026936,Zm00001d051658
1895	1	97115200	97116392	1	97210129	97211163	4	Zm00001d029975	Zm00001d029976
1896	1	97209806	97211741	1	97311500	97313827	10	Zm00001d029976	Zm00001d029978
1897	1	97311540	97312614	1	97323149	97324457	6	Zm00001d029978	Zm00001d029979
1898	1	97311622	97312292	1	97323143	97324236	3	Zm00001d029978	Zm00001d029979
1899	1	97312740	97314551	1	97322171	97323272	4	Zm00001d029978	Zm00001d029979
1900	1	97320871	97326942	1	97330970	97338098	79	Zm00001d029979	Zm00001d029980,Zm00001d029981
1901	1	97322833	97323809	1	98380395	98381417	3	Zm00001d029979	Zm00001d029997
1902	1	97322916	97324496	9	117549477	117551066	6	Zm00001d029979	Zm00001d047078
1903	1	97323172	97324308	1	97338319	97339459	3	Zm00001d029979	Zm00001d029981
1904	1	97332653	97333488	1	97417914	97418957	3	Zm00001d029980	Zm00001d029983
1905	1	98330640	98331510	1	98380242	98381427	3	Zm00001d029996	Zm00001d029997
1906	1	98532733	98534025	1	98580542	98581587	3	Zm00001d022782	Zm00001d030004
1907	1	98580628	98590750	1	98590889	98600889	98	Zm00001d030004	Zm00001d030005
1908	1	98581479	98582274	1	98961649	98962782	4	Zm00001d030004	Zm00001d030009
1909	1	98888547	98889481	1	98966559	98967643	3	Zm00001d030007	Zm00001d030010
1910	1	98890152	98891104	1	98961585	98962366	3	Zm00001d030007	Zm00001d030009
1911	1	98891173	98893190	1	98961020	98963098	9	Zm00001d030007	Zm00001d030009
1912	1	98892452	98893750	1	98959878	98961944	7	Zm00001d030007	Zm00001d030009
1913	1	99116994	99118109	1	99315047	99315790	3	Zm00001d030011	Zm00001d030012
1914	1	99314689	99315512	1	99420995	99421776	3	Zm00001d030012	Zm00001d030014
1915	1	99422379	99423236	1	99770731	99771565	3	Zm00001d030014	Zm00001d030016
1916	1	99770505	99771480	1	99779376	99780147	3	Zm00001d030016	ENSRNA049471190,ENSRNA049471198
1917	1	99778310	99779584	1	99939898	99941701	5	ENSRNA049471190,ENSRNA049471198	Zm00001d022784,Zm00001d030018,Zm00001d030019
1918	1	99937128	99938520	1	99946203	99946929	4	Zm00001d030019	Zm00001d030020
1919	1	100649386	100650611	1	101087330	101087961	3	ENSRNA049438140,Zm00001d030027	Zm00001d030032
1920	1	100836201	100838202	1	101087321	101088663	6	Zm00001d030031	Zm00001d030032
1921	1	101087426	101088572	1	101177280	101177836	3	Zm00001d030032	Zm00001d030034
1922	1	101088619	101089618	1	101178721	101179629	3	Zm00001d030032	Zm00001d030034
1923	1	101089108	101090257	1	101175538	101176176	3	Zm00001d030032	Zm00001d030034
1924	1	101380597	101381599	1	101465942	101466877	3	Zm00001d030038	Zm00001d030040
1925	1	102061630	102064371	1	102215321	102218683	19	Zm00001d030048,Zm00001d030049	Zm00001d030051
1926	1	102061901	102063003	1	102216423	102217405	3	Zm00001d030048	Zm00001d030051
1927	1	102709991	102710618	7	166767896	166768399	3	Zm00001d030061	Zm00001d021946
1928	1	103284540	103286588	1	103633689	103635293	6	Zm00001d030069	Zm00001d030074
1929	1	103634005	103635893	1	104118672	104120601	11	Zm00001d030074	Zm00001d030079,Zm00001d030080
1930	1	103635036	103635946	1	104117571	104118245	3	Zm00001d030074	Zm00001d030079,Zm00001d030080
1931	1	104118626	104120277	1	104415660	104417818	7	Zm00001d030079,Zm00001d030080	Zm00001d030086
1932	1	104119418	104120830	1	104172110	104172957	4	Zm00001d030079,Zm00001d030080	Zm00001d030083
1933	1	104119782	104120830	1	104418020	104419084	4	Zm00001d030079,Zm00001d030080	Zm00001d030086
1934	1	104120395	104121415	1	104173613	104174549	3	Zm00001d030079,Zm00001d030080	Zm00001d030083
1935	1	104120422	104121434	1	104416910	104417818	3	Zm00001d030079,Zm00001d030080	Zm00001d030086
1936	1	104120901	104121504	1	104172129	104173078	3	Zm00001d030079,Zm00001d030080	Zm00001d030083
1937	1	104121518	104122312	1	104171766	104172753	3	Zm00001d030079	Zm00001d030083
1938	1	104170181	104172891	1	104415501	104417856	10	Zm00001d030083	Zm00001d030086
1939	1	104171612	104172841	1	104419647	104420481	3	Zm00001d030083	Zm00001d030086
1940	1	104172970	104174615	1	104416250	104417529	5	Zm00001d030083	Zm00001d030086
1941	1	104416988	104418170	1	104671658	104672949	4	Zm00001d030086	Zm00001d030087
1942	1	104417019	104418479	1	104673194	104674044	3	Zm00001d030086	Zm00001d030087
1943	1	105182521	105183021	5	1090402	1090913	3	Zm00001d030094	Zm00001d012851
1944	1	105528856	105529723	1	105553803	105554778	3	Zm00001d030096	Zm00001d030098
1945	1	105553169	105554754	1	105866763	105867889	4	Zm00001d030098	Zm00001d030103
1946	1	105866188	105867130	1	105943779	105944502	3	Zm00001d030103	Zm00001d030105
1947	1	106180429	106182814	1	106382652	106384341	12	Zm00001d030108	Zm00001d022787,Zm00001d030110
1948	1	106180810	106181877	1	106381294	106382890	4	Zm00001d030108	Zm00001d030110
1949	1	107684115	107685415	1	107764625	107766638	5	Zm00001d030126	Zm00001d030127
1950	1	107685575	107686160	1	107764768	107765778	3	Zm00001d030126	Zm00001d030127
1951	1	107762974	107766388	1	107864010	107866582	20	Zm00001d030127	Zm00001d030129
1952	1	107763927	107765022	1	108196010	108197738	4	Zm00001d030127	Zm00001d030131
1953	1	107764538	107765688	1	108199494	108200372	4	Zm00001d030127	Zm00001d030131
1954	1	107764555	107765244	1	108004243	108005534	3	Zm00001d030127	Zm00001d030130
1955	1	108199189	108199929	1	108288703	108289437	4	Zm00001d030131	Zm00001d030133
1956	1	108287467	108288189	1	108425692	108426309	3	Zm00001d030133	Zm00001d030138
1957	1	108287868	108289261	1	108426434	108427481	4	Zm00001d030133	Zm00001d030138
1958	1	108288170	108288843	1	108714586	108715190	3	Zm00001d030133	Zm00001d030148
1959	1	108590293	108591576	1	108664837	108666333	5	Zm00001d030143	Zm00001d030146
1960	1	108661158	108666941	1	108713658	108718980	60	Zm00001d030146	Zm00001d030148
1961	1	108663519	108666279	1	108713896	108718658	36	Zm00001d030146	Zm00001d030148
1962	1	108663570	108666264	1	108724559	108726354	9	Zm00001d030146	Zm00001d030149
1963	1	108713120	108715885	1	108723680	108726746	20	Zm00001d030148	Zm00001d030149
1964	1	108714326	108716484	1	108723117	108725682	15	Zm00001d030148	Zm00001d030149
1965	1	108715886	108716548	1	108725200	108726293	4	Zm00001d030148	Zm00001d030149
1966	1	108725548	108727391	1	109045979	109047627	5	Zm00001d030149	Zm00001d030152,Zm00001d030153
1967	1	109412624	109413679	1	109471238	109472732	5	Zm00001d030157	Zm00001d030159
1968	1	109412984	109413812	1	109422620	109423742	5	Zm00001d030157	Zm00001d030158
1969	1	109416897	109418557	1	109470456	109471945	6	Zm00001d022789	Zm00001d030159
1970	1	109420603	109421641	1	109473018	109473894	3	Zm00001d030158	Zm00001d030159
1971	1	109422468	109423223	1	109472261	109473071	3	Zm00001d030158	Zm00001d030159
1972	1	109741166	109741666	2	237420914	237421471	6	Zm00001d030163	Zm00001d007687
1973	1	110006934	110007622	1	110015966	110016910	3	Zm00001d030166	Zm00001d030168
1974	1	110345300	110346625	1	110388061	110389297	6	Zm00001d030172	Zm00001d030173
1975	1	110346780	110348016	1	110386512	110388162	10	Zm00001d030172	Zm00001d030173
1976	1	111873613	111874138	10	148710406	148710922	5	Zm00001d030184	Zm00001d026598
1977	1	113398254	113399828	1	113433765	113435892	7	Zm00001d030212	Zm00001d030213
1978	1	113762572	113763263	1	113770678	113771881	3	Zm00001d030218	Zm00001d030220
1979	1	113763042	113763888	1	113772006	113773026	3	Zm00001d030218	Zm00001d030220
1980	1	126666515	126667369	1	126797124	126798036	3	Zm00001d030366	Zm00001d030370
1981	1	127539625	127540648	1	127556047	127556925	3	Zm00001d030379	Zm00001d030381
1982	1	140849823	140851307	1	140884841	140886515	5	Zm00001d030516,Zm00001d030517	Zm00001d030518
1983	1	141838191	141838848	1	142193694	142194518	3	Zm00001d030527	Zm00001d030532
1984	1	143510692	143511598	1	143648891	143649983	3	Zm00001d030554	Zm00001d030555
1985	1	143749597	143753016	1	143972623	143974964	16	Zm00001d030556	Zm00001d030557
1986	1	143750153	143750825	1	143971248	143972177	3	Zm00001d030556	Zm00001d030557
1987	1	145543889	145544649	1	145679879	145680688	3	Zm00001d030577	Zm00001d030578
1988	1	148691835	148692833	1	148807067	148807783	3	Zm00001d030614	Zm00001d030617
1989	1	148805352	148806686	1	148820729	148822748	7	Zm00001d030617	Zm00001d030618
1990	1	149355669	149359722	1	149518644	149523428	24	Zm00001d030623	Zm00001d030624
1991	1	149356892	149360427	1	149517335	149523090	46	Zm00001d030623	Zm00001d030624
1992	1	149356904	149358043	1	149517393	149518590	4	Zm00001d030623	Zm00001d030624
1993	1	149358781	149359406	1	149604681	149605529	3	Zm00001d030623	Zm00001d030626
1994	1	149517519	149523366	1	149603623	149606970	50	Zm00001d030624	Zm00001d030626
1995	1	149517764	149518644	1	149603881	149604800	4	Zm00001d030624	Zm00001d030626
1996	1	149517936	149518765	1	149605622	149606646	3	Zm00001d030624	Zm00001d030626
1997	1	149519068	149522866	1	149604465	149606738	25	Zm00001d030624	Zm00001d030626
[truncated: 26,878 more rows]

## Sheet: Supplementary Data 4
Supplementary Data 4. Candidate distal elements involved in promoter proximal-distal interactions.
interaction summary	Distal elements regions			interaction information
interaction ID	chromosome	left	right	Distal elements ID	Type
1	1	174731	174952	MNase_peak_4	single_distal_element
2	1	1065782	1066099	MNase_peak_24	multiple_distal_element
3	1	1066197	1066555	MNase_peak_25	multiple_distal_element
4	1	2628546	2628902	MNase_peak_59	single_distal_element
5	1	2784581	2784938	MNase_peak_64	single_distal_element
6	1	3138101	3138498	MNase_peak_82	single_distal_element
7	1	3269619	3269834	MNase_peak_95	multiple_distal_element
8	1	3288565	3288803	MNase_peak_97	multiple_distal_element
9	1	3454215	3454602	MNase_peak_104	multiple_distal_element
10	1	3492209	3492413	MNase_peak_110	multiple_distal_element
11	1	3492660	3493138	MNase_peak_111	multiple_distal_element
12	1	3804233	3804484	MNase_peak_127	single_distal_element
13	1	3965427	3965646	MNase_peak_136	multiple_distal_element
14	1	4139515	4139991	MNase_peak_143	multiple_distal_element
15	1	4898012	4898298	MNase_peak_173	single_distal_element
16	1	5013624	5013859	MNase_peak_177	multiple_distal_element
17	1	5108958	5109159	MNase_peak_178	multiple_distal_element
18	1	5116551	5116765	MNase_peak_180	single_distal_element
19	1	5117027	5117563	MNase_peak_181	multiple_distal_element
20	1	5120374	5120604	MNase_peak_183	single_distal_element
21	1	5168913	5169183	MNase_peak_191	multiple_distal_element
22	1	5171447	5171791	MNase_peak_192	multiple_distal_element
23	1	5172715	5172994	MNase_peak_193	single_distal_element
24	1	5209510	5209966	MNase_peak_195	single_distal_element
25	1	5495742	5496024	MNase_peak_210	multiple_distal_element
26	1	5596829	5597203	MNase_peak_219	multiple_distal_element
27	1	5655174	5655458	MNase_peak_222	single_distal_element
28	1	5660213	5660478	MNase_peak_223	multiple_distal_element
29	1	5661155	5661529	MNase_peak_224	multiple_distal_element
30	1	5697149	5697574	MNase_peak_226	multiple_distal_element
31	1	5701456	5701660	MNase_peak_228	single_distal_element
32	1	5938968	5939346	MNase_peak_235	single_distal_element
33	1	6254308	6254587	MNase_peak_243	multiple_distal_element
34	1	6260766	6261403	MNase_peak_244	multiple_distal_element
35	1	6318173	6318481	MNase_peak_252	multiple_distal_element
36	1	6649917	6650623	MNase_peak_259	single_distal_element
37	1	6785096	6785359	MNase_peak_263	single_distal_element
38	1	6785990	6786471	MNase_peak_264	multiple_distal_element
39	1	7058352	7058597	MNase_peak_276	single_distal_element
40	1	7068136	7068382	MNase_peak_279	multiple_distal_element
41	1	7143647	7143891	MNase_peak_280	multiple_distal_element
42	1	7358599	7358909	MNase_peak_289	multiple_distal_element
43	1	7359174	7359471	MNase_peak_290	multiple_distal_element
44	1	7389387	7389607	MNase_peak_291	multiple_distal_element
45	1	7482842	7483084	MNase_peak_296	multiple_distal_element
46	1	7495949	7496309	MNase_peak_297	single_distal_element
47	1	7496806	7497061	MNase_peak_298	single_distal_element
48	1	7553711	7554112	MNase_peak_299	multiple_distal_element
49	1	7554785	7555012	MNase_peak_300	multiple_distal_element
50	1	8034012	8034280	MNase_peak_312	multiple_distal_element
51	1	8040143	8040854	MNase_peak_314	multiple_distal_element
52	1	8243055	8243283	MNase_peak_326	multiple_distal_element
53	1	8243884	8244241	MNase_peak_327	multiple_distal_element
54	1	8420115	8420319	MNase_peak_333	single_distal_element
55	1	8421070	8421290	MNase_peak_334	single_distal_element
56	1	8467866	8468108	MNase_peak_335	single_distal_element
57	1	8493420	8493659	MNase_peak_337	multiple_distal_element
58	1	8557250	8557754	MNase_peak_339	single_distal_element
59	1	8595928	8596462	MNase_peak_341	multiple_distal_element
60	1	8685099	8685590	MNase_peak_351	single_distal_element
61	1	9163353	9163559	MNase_peak_371	multiple_distal_element
62	1	9269687	9269925	MNase_peak_374	single_distal_element
63	1	9367890	9368472	MNase_peak_380	multiple_distal_element
64	1	10679345	10679589	MNase_peak_417	single_distal_element
65	1	11043500	11043957	MNase_peak_424	single_distal_element
66	1	11044586	11044987	MNase_peak_425	single_distal_element
67	1	11142768	11143105	MNase_peak_432	single_distal_element
68	1	11636463	11636701	MNase_peak_440	single_distal_element
69	1	11637010	11637661	MNase_peak_441	single_distal_element
70	1	11661397	11661837	MNase_peak_442	single_distal_element
71	1	11662223	11662575	MNase_peak_443	single_distal_element
72	1	11663236	11663818	MNase_peak_444	single_distal_element
73	1	11741239	11741506	MNase_peak_448	single_distal_element
74	1	12148999	12149467	MNase_peak_451	multiple_distal_element
75	1	12175653	12175897	MNase_peak_452	single_distal_element
76	1	12614255	12614524	MNase_peak_480	single_distal_element
77	1	12681991	12682283	MNase_peak_483	single_distal_element
78	1	12764743	12765074	MNase_peak_489	single_distal_element
79	1	13188515	13188803	MNase_peak_509	single_distal_element
80	1	13899401	13899934	MNase_peak_516	single_distal_element
81	1	15019969	15020269	MNase_peak_537	multiple_distal_element
82	1	15027151	15027489	MNase_peak_538	single_distal_element
83	1	15077111	15077438	MNase_peak_542	multiple_distal_element
84	1	15238747	15239110	MNase_peak_550	multiple_distal_element
85	1	15310562	15310778	MNase_peak_554	multiple_distal_element
86	1	15317292	15317679	MNase_peak_557	single_distal_element
87	1	15320832	15321135	MNase_peak_558	single_distal_element
88	1	15323105	15323321	MNase_peak_559	single_distal_element
89	1	15387769	15387974	MNase_peak_562	multiple_distal_element
90	1	15389726	15390335	MNase_peak_563	single_distal_element
91	1	15391444	15391752	MNase_peak_564	single_distal_element
92	1	15405348	15405559	MNase_peak_566	single_distal_element
93	1	16037947	16038180	MNase_peak_587	multiple_distal_element
94	1	16048760	16048977	MNase_peak_589	multiple_distal_element
95	1	16049197	16049520	MNase_peak_590	multiple_distal_element
96	1	16050683	16051118	MNase_peak_591	multiple_distal_element
97	1	16280670	16281313	MNase_peak_595	single_distal_element
98	1	16958995	16959722	MNase_peak_622	multiple_distal_element
99	1	17148865	17149110	MNase_peak_627	multiple_distal_element
100	1	17151974	17152175	MNase_peak_628	multiple_distal_element
101	1	17152302	17152775	MNase_peak_629	multiple_distal_element
102	1	17157846	17158063	MNase_peak_632	multiple_distal_element
103	1	17165933	17166160	MNase_peak_635	multiple_distal_element
104	1	17166388	17166941	MNase_peak_636	multiple_distal_element
105	1	17433074	17433488	MNase_peak_644	single_distal_element
106	1	17433689	17434041	MNase_peak_645	single_distal_element
107	1	17806470	17806815	MNase_peak_653	single_distal_element
108	1	17940242	17940741	MNase_peak_659	single_distal_element
109	1	18154649	18154899	MNase_peak_678	single_distal_element
110	1	18191579	18191855	MNase_peak_681	single_distal_element
111	1	18192082	18192343	MNase_peak_682	single_distal_element
112	1	18966305	18966537	MNase_peak_696	multiple_distal_element
113	1	18966674	18966906	MNase_peak_697	multiple_distal_element
114	1	18969747	18970102	MNase_peak_698	single_distal_element
115	1	19565701	19566251	MNase_peak_717	multiple_distal_element
116	1	19566943	19567362	MNase_peak_718	multiple_distal_element
117	1	19569072	19569336	MNase_peak_719	single_distal_element
118	1	19570526	19570846	MNase_peak_720	multiple_distal_element
119	1	19588706	19589135	MNase_peak_723	single_distal_element
120	1	19589488	19589882	MNase_peak_724	single_distal_element
121	1	19591552	19592017	MNase_peak_725	single_distal_element
122	1	20009678	20009997	MNase_peak_743	multiple_distal_element
123	1	20405899	20406178	MNase_peak_757	single_distal_element
124	1	20413996	20414374	MNase_peak_760	single_distal_element
125	1	21718980	21720096	MNase_peak_770	multiple_distal_element
126	1	22009724	22010235	MNase_peak_788	multiple_distal_element
127	1	22051671	22052003	MNase_peak_793	single_distal_element
128	1	22663599	22664007	MNase_peak_800	single_distal_element
129	1	22732190	22732500	MNase_peak_802	single_distal_element
130	1	22837516	22837898	MNase_peak_805	single_distal_element
131	1	22838933	22839408	MNase_peak_806	single_distal_element
132	1	22846589	22846836	MNase_peak_810	single_distal_element
133	1	22847457	22847950	MNase_peak_811	single_distal_element
134	1	22877915	22878378	MNase_peak_813	single_distal_element
135	1	22878621	22879078	MNase_peak_814	multiple_distal_element
136	1	23009449	23009775	MNase_peak_815	multiple_distal_element
137	1	23252656	23253151	MNase_peak_821	multiple_distal_element
138	1	23254017	23254438	MNase_peak_822	single_distal_element
139	1	23378043	23378373	MNase_peak_826	single_distal_element
140	1	23378576	23378989	MNase_peak_827	single_distal_element
141	1	23505546	23505891	MNase_peak_835	multiple_distal_element
142	1	24011689	24011953	MNase_peak_860	multiple_distal_element
143	1	24107611	24108222	MNase_peak_862	single_distal_element
144	1	24119754	24120130	MNase_peak_865	single_distal_element
145	1	24128535	24128935	MNase_peak_866	single_distal_element
146	1	24129090	24129585	MNase_peak_867	single_distal_element
147	1	24132167	24132443	MNase_peak_868	single_distal_element
148	1	24308204	24308409	MNase_peak_872	multiple_distal_element
149	1	25119134	25119350	MNase_peak_907	single_distal_element
150	1	25582425	25582639	MNase_peak_919	single_distal_element
151	1	26140794	26141018	MNase_peak_942	single_distal_element
152	1	27323498	27323979	MNase_peak_980	single_distal_element
153	1	27411216	27411441	MNase_peak_984	multiple_distal_element
154	1	27744343	27744608	MNase_peak_992	multiple_distal_element
155	1	27823207	27823480	MNase_peak_999	multiple_distal_element
156	1	27823824	27824283	MNase_peak_1000	multiple_distal_element
157	1	27824348	27824691	MNase_peak_1001	single_distal_element
158	1	28650937	28651241	MNase_peak_1020	multiple_distal_element
159	1	28651761	28652062	MNase_peak_1021	multiple_distal_element
160	1	28653069	28653654	MNase_peak_1022	multiple_distal_element
161	1	28654373	28654655	MNase_peak_1023	multiple_distal_element
162	1	28655186	28655492	MNase_peak_1024	single_distal_element
163	1	28801059	28801404	MNase_peak_1028	multiple_distal_element
164	1	28801648	28802033	MNase_peak_1029	multiple_distal_element
165	1	28824524	28825126	MNase_peak_1034	single_distal_element
166	1	29003203	29003578	MNase_peak_1038	single_distal_element
167	1	29155273	29155606	MNase_peak_1041	single_distal_element
168	1	29429828	29430175	MNase_peak_1050	multiple_distal_element
169	1	29430556	29430922	MNase_peak_1051	multiple_distal_element
170	1	29488148	29488420	MNase_peak_1057	single_distal_element
171	1	29618460	29619038	MNase_peak_1061	single_distal_element
172	1	29663279	29663710	MNase_peak_1062	single_distal_element
173	1	29676615	29676944	MNase_peak_1067	multiple_distal_element
174	1	29677277	29677739	MNase_peak_1068	multiple_distal_element
175	1	29792969	29793696	MNase_peak_1073	single_distal_element
176	1	29828920	29829174	MNase_peak_1075	single_distal_element
177	1	29838514	29838979	MNase_peak_1078	single_distal_element
178	1	29871120	29871434	MNase_peak_1080	single_distal_element
179	1	29872431	29872945	MNase_peak_1081	single_distal_element
180	1	29955734	29956204	MNase_peak_1084	single_distal_element
181	1	30477164	30477612	MNase_peak_1096	single_distal_element
182	1	30478204	30478630	MNase_peak_1097	single_distal_element
183	1	30965922	30966249	MNase_peak_1118	single_distal_element
184	1	30984441	30984703	MNase_peak_1121	single_distal_element
185	1	32077652	32077914	MNase_peak_1139	single_distal_element
186	1	32109235	32109449	MNase_peak_1142	single_distal_element
187	1	32283153	32283636	MNase_peak_1148	single_distal_element
188	1	32432779	32433123	MNase_peak_1161	single_distal_element
189	1	32527033	32527447	MNase_peak_1165	single_distal_element
190	1	32892851	32893217	MNase_peak_1171	single_distal_element
191	1	32931535	32931834	MNase_peak_1174	single_distal_element
192	1	32932829	32933065	MNase_peak_1175	multiple_distal_element
193	1	32933690	32933984	MNase_peak_1176	single_distal_element
194	1	32934078	32934420	MNase_peak_1177	single_distal_element
195	1	33114866	33115215	MNase_peak_1180	multiple_distal_element
196	1	33295486	33296053	MNase_peak_1189	multiple_distal_element
197	1	33301215	33301506	MNase_peak_1190	single_distal_element
198	1	33302023	33302273	MNase_peak_1191	single_distal_element
199	1	33591276	33591610	MNase_peak_1198	single_distal_element
200	1	33592519	33592829	MNase_peak_1199	single_distal_element
201	1	33594611	33595041	MNase_peak_1200	single_distal_element
202	1	33712200	33712500	MNase_peak_1209	single_distal_element
203	1	33712706	33713409	MNase_peak_1210	single_distal_element
204	1	33948570	33949024	MNase_peak_1223	single_distal_element
205	1	33994667	33995042	MNase_peak_1227	multiple_distal_element
206	1	33995319	33995639	MNase_peak_1228	multiple_distal_element
207	1	33998181	33998762	MNase_peak_1230	single_distal_element
208	1	33999072	33999702	MNase_peak_1231	single_distal_element
209	1	34000113	34000361	MNase_peak_1232	single_distal_element
210	1	34000887	34001553	MNase_peak_1233	single_distal_element
211	1	34214741	34214973	MNase_peak_1240	multiple_distal_element
212	1	34444959	34445233	MNase_peak_1247	multiple_distal_element
213	1	34689909	34690202	MNase_peak_1256	single_distal_element
214	1	34852437	34852781	MNase_peak_1261	single_distal_element
215	1	34930668	34931072	MNase_peak_1265	single_distal_element
216	1	35130262	35130462	MNase_peak_1271	multiple_distal_element
217	1	35253489	35253756	MNase_peak_1273	single_distal_element
218	1	35266477	35266836	MNase_peak_1274	single_distal_element
219	1	35275691	35276005	MNase_peak_1276	multiple_distal_element
220	1	35492903	35493141	MNase_peak_1284	single_distal_element
221	1	35493376	35493583	MNase_peak_1285	single_distal_element
222	1	35942879	35943162	MNase_peak_1299	multiple_distal_element
223	1	36049743	36049963	MNase_peak_1304	single_distal_element
224	1	36393890	36394189	MNase_peak_1309	single_distal_element
225	1	36507720	36508093	MNase_peak_1313	single_distal_element
226	1	37682708	37682943	MNase_peak_1337	single_distal_element
227	1	37906917	37907283	MNase_peak_1339	single_distal_element
228	1	37907457	37907903	MNase_peak_1340	single_distal_element
229	1	38581159	38581430	MNase_peak_1350	multiple_distal_element
230	1	38606977	38607178	MNase_peak_1353	single_distal_element
231	1	38697392	38698190	MNase_peak_1358	multiple_distal_element
232	1	39089630	39089850	MNase_peak_1360	single_distal_element
233	1	39090131	39090352	MNase_peak_1361	single_distal_element
234	1	39231424	39231671	MNase_peak_1370	multiple_distal_element
235	1	39232831	39233047	MNase_peak_1371	multiple_distal_element
236	1	39356515	39356932	MNase_peak_1377	single_distal_element
237	1	39357487	39357857	MNase_peak_1378	single_distal_element
238	1	39358466	39358678	MNase_peak_1379	single_distal_element
239	1	39466590	39466974	MNase_peak_1386	single_distal_element
240	1	39467329	39467605	MNase_peak_1387	single_distal_element
241	1	39488147	39488594	MNase_peak_1389	single_distal_element
242	1	39489152	39489356	MNase_peak_1390	single_distal_element
243	1	39597705	39597954	MNase_peak_1394	single_distal_element
244	1	39598530	39598784	MNase_peak_1395	multiple_distal_element
245	1	39600059	39600418	MNase_peak_1396	single_distal_element
246	1	40009565	40010059	MNase_peak_1400	single_distal_element
247	1	40111428	40112058	MNase_peak_1403	single_distal_element
248	1	40112604	40113136	MNase_peak_1404	multiple_distal_element
249	1	40169275	40169535	MNase_peak_1409	multiple_distal_element
250	1	40410502	40410712	MNase_peak_1420	single_distal_element
251	1	40411215	40411490	MNase_peak_1421	single_distal_element
252	1	40413465	40413842	MNase_peak_1422	single_distal_element
253	1	40423322	40423755	MNase_peak_1424	multiple_distal_element
254	1	40424899	40425141	MNase_peak_1425	multiple_distal_element
255	1	40425322	40425621	MNase_peak_1426	multiple_distal_element
256	1	40457190	40457653	MNase_peak_1430	single_distal_element
257	1	40458066	40458381	MNase_peak_1431	single_distal_element
258	1	40552187	40552541	MNase_peak_1438	single_distal_element
259	1	40599669	40599881	MNase_peak_1441	multiple_distal_element
260	1	40600422	40600812	MNase_peak_1442	multiple_distal_element
261	1	40601776	40602314	MNase_peak_1443	single_distal_element
262	1	40604672	40605349	MNase_peak_1444	single_distal_element
263	1	40772412	40772700	MNase_peak_1452	multiple_distal_element
264	1	40801195	40801546	MNase_peak_1456	multiple_distal_element
265	1	40801623	40801848	MNase_peak_1457	multiple_distal_element
266	1	40801985	40802496	MNase_peak_1458	multiple_distal_element
267	1	40802929	40803269	MNase_peak_1459	single_distal_element
268	1	40934188	40934617	MNase_peak_1463	multiple_distal_element
269	1	40935209	40935504	MNase_peak_1464	multiple_distal_element
270	1	40935673	40935911	MNase_peak_1465	multiple_distal_element
271	1	41085167	41085878	MNase_peak_1469	multiple_distal_element
272	1	41139719	41140302	MNase_peak_1471	multiple_distal_element
273	1	41252250	41252516	MNase_peak_1477	single_distal_element
274	1	41253461	41253732	MNase_peak_1478	single_distal_element
275	1	41599660	41600099	MNase_peak_1489	single_distal_element
276	1	41699669	41699981	MNase_peak_1491	multiple_distal_element
277	1	41700166	41700709	MNase_peak_1492	single_distal_element
278	1	42431802	42432075	MNase_peak_1508	multiple_distal_element
279	1	42432278	42432534	MNase_peak_1509	multiple_distal_element
280	1	42749476	42749800	MNase_peak_1515	multiple_distal_element
281	1	43040349	43040626	MNase_peak_1523	multiple_distal_element
282	1	43104217	43104452	MNase_peak_1531	single_distal_element
283	1	43105427	43105740	MNase_peak_1532	single_distal_element
284	1	43106621	43106902	MNase_peak_1533	single_distal_element
285	1	43305367	43305599	MNase_peak_1536	single_distal_element
286	1	43307362	43307742	MNase_peak_1537	multiple_distal_element
287	1	43553043	43553563	MNase_peak_1548	single_distal_element
288	1	43643202	43643562	MNase_peak_1551	single_distal_element
289	1	43833808	43834201	MNase_peak_1555	multiple_distal_element
290	1	43835153	43835472	MNase_peak_1556	multiple_distal_element
291	1	43893687	43894174	MNase_peak_1558	multiple_distal_element
292	1	44007139	44007366	MNase_peak_1562	single_distal_element
293	1	44020502	44020739	MNase_peak_1564	multiple_distal_element
294	1	44921165	44921367	MNase_peak_1587	single_distal_element
295	1	44922210	44922662	MNase_peak_1588	single_distal_element
296	1	44986379	44986877	MNase_peak_1591	multiple_distal_element
297	1	44987065	44987296	MNase_peak_1592	multiple_distal_element
298	1	45016210	45016572	MNase_peak_1593	multiple_distal_element
299	1	45062311	45062516	MNase_peak_1595	single_distal_element
300	1	45115622	45115879	MNase_peak_1599	multiple_distal_element
301	1	45116625	45116982	MNase_peak_1600	multiple_distal_element
302	1	45575891	45576364	MNase_peak_1626	multiple_distal_element
303	1	45577818	45578389	MNase_peak_1627	multiple_distal_element
304	1	45579168	45579395	MNase_peak_1628	multiple_distal_element
305	1	45986119	45986485	MNase_peak_1640	single_distal_element
306	1	45986708	45986980	MNase_peak_1641	multiple_distal_element
307	1	46178598	46178811	MNase_peak_1645	single_distal_element
308	1	46179758	46180253	MNase_peak_1646	multiple_distal_element
309	1	46496443	46496745	MNase_peak_1655	multiple_distal_element
310	1	46497226	46497487	MNase_peak_1656	multiple_distal_element
311	1	46957905	46958153	MNase_peak_1675	single_distal_element
312	1	47151908	47152160	MNase_peak_1681	single_distal_element
313	1	47726873	47727207	MNase_peak_1692	single_distal_element
314	1	47732209	47732680	MNase_peak_1694	single_distal_element
315	1	47742324	47742716	MNase_peak_1695	single_distal_element
316	1	47744599	47744902	MNase_peak_1696	multiple_distal_element
317	1	47745233	47745586	MNase_peak_1697	multiple_distal_element
318	1	49059286	49059536	MNase_peak_1731	single_distal_element
319	1	49059912	49060738	MNase_peak_1732	single_distal_element
320	1	49087319	49087765	MNase_peak_1736	single_distal_element
321	1	50024007	50024223	MNase_peak_1749	single_distal_element
322	1	50395010	50395263	MNase_peak_1756	single_distal_element
323	1	50395432	50395911	MNase_peak_1757	single_distal_element
324	1	51399299	51399499	MNase_peak_1769	multiple_distal_element
325	1	51400033	51400252	MNase_peak_1770	multiple_distal_element
326	1	51464452	51464661	MNase_peak_1775	single_distal_element
327	1	51601020	51601394	MNase_peak_1777	single_distal_element
328	1	51905351	51905888	MNase_peak_1787	single_distal_element
329	1	51911130	51911744	MNase_peak_1788	single_distal_element
330	1	52016043	52016462	MNase_peak_1792	single_distal_element
331	1	52523477	52523754	MNase_peak_1803	multiple_distal_element
332	1	52582010	52582556	MNase_peak_1804	multiple_distal_element
333	1	52590208	52590599	MNase_peak_1808	multiple_distal_element
334	1	52591731	52591974	MNase_peak_1809	single_distal_element
335	1	52863329	52863732	MNase_peak_1821	multiple_distal_element
336	1	52872098	52872416	MNase_peak_1823	multiple_distal_element
337	1	52872573	52872787	MNase_peak_1824	multiple_distal_element
338	1	53026661	53027118	MNase_peak_1830	multiple_distal_element
339	1	53027613	53027948	MNase_peak_1831	multiple_distal_element
340	1	53048450	53048859	MNase_peak_1833	single_distal_element
341	1	53311223	53311493	MNase_peak_1841	single_distal_element
342	1	53330452	53330692	MNase_peak_1842	single_distal_element
343	1	53332812	53333052	MNase_peak_1843	multiple_distal_element
344	1	53371111	53371442	MNase_peak_1845	multiple_distal_element
345	1	53392553	53392943	MNase_peak_1847	multiple_distal_element
346	1	53757026	53757315	MNase_peak_1858	single_distal_element
347	1	53882238	53882957	MNase_peak_1860	multiple_distal_element
348	1	54024987	54025545	MNase_peak_1863	multiple_distal_element
349	1	54262522	54262849	MNase_peak_1872	single_distal_element
350	1	54298287	54298506	MNase_peak_1874	single_distal_element
351	1	54315079	54315332	MNase_peak_1875	single_distal_element
352	1	54762166	54762656	MNase_peak_1885	single_distal_element
353	1	55060203	55060447	MNase_peak_1888	multiple_distal_element
354	1	55260647	55260975	MNase_peak_1894	multiple_distal_element
355	1	56043299	56043500	MNase_peak_1907	multiple_distal_element
356	1	56132946	56133449	MNase_peak_1911	multiple_distal_element
357	1	57012803	57013152	MNase_peak_1927	multiple_distal_element
358	1	57276265	57276683	MNase_peak_1937	multiple_distal_element
359	1	57324194	57324522	MNase_peak_1939	multiple_distal_element
360	1	57333971	57334402	MNase_peak_1940	single_distal_element
361	1	57586392	57586877	MNase_peak_1946	single_distal_element
362	1	57996855	57997263	MNase_peak_1953	single_distal_element
363	1	58183629	58183856	MNase_peak_1957	multiple_distal_element
364	1	59106964	59107384	MNase_peak_1965	single_distal_element
365	1	59107968	59108365	MNase_peak_1966	single_distal_element
366	1	59110121	59110336	MNase_peak_1967	single_distal_element
367	1	59111496	59111787	MNase_peak_1968	single_distal_element
368	1	59116686	59117737	MNase_peak_1969	single_distal_element
369	1	59118478	59118699	MNase_peak_1970	single_distal_element
370	1	59119080	59119342	MNase_peak_1971	multiple_distal_element
371	1	59120708	59121285	MNase_peak_1972	single_distal_element
372	1	60677857	60678319	MNase_peak_2000	multiple_distal_element
373	1	60678457	60678930	MNase_peak_2001	multiple_distal_element
374	1	61233854	61234236	MNase_peak_2014	single_distal_element
375	1	63211997	63212207	MNase_peak_2045	multiple_distal_element
376	1	63932249	63932849	MNase_peak_2069	single_distal_element
377	1	63938722	63938965	MNase_peak_2070	single_distal_element
378	1	64833484	64833805	MNase_peak_2082	single_distal_element
379	1	64922515	64923606	MNase_peak_2085	single_distal_element
380	1	65103197	65103525	MNase_peak_2092	single_distal_element
381	1	65264230	65264679	MNase_peak_2097	single_distal_element
382	1	65952152	65952559	MNase_peak_2114	multiple_distal_element
383	1	67203894	67204354	MNase_peak_2131	single_distal_element
384	1	67222091	67223053	MNase_peak_2132	multiple_distal_element
385	1	67227036	67227495	MNase_peak_2133	single_distal_element
386	1	67345516	67345766	MNase_peak_2135	multiple_distal_element
387	1	68189644	68190058	MNase_peak_2146	single_distal_element
388	1	68894107	68894402	MNase_peak_2161	multiple_distal_element
389	1	69632653	69632954	MNase_peak_2172	single_distal_element
390	1	70069848	70070048	MNase_peak_2176	single_distal_element
391	1	70845762	70846235	MNase_peak_2189	multiple_distal_element
392	1	70847791	70848165	MNase_peak_2190	multiple_distal_element
393	1	71112038	71112432	MNase_peak_2192	multiple_distal_element
394	1	71113886	71114477	MNase_peak_2193	multiple_distal_element
395	1	71140032	71140375	MNase_peak_2194	multiple_distal_element
396	1	71151488	71151971	MNase_peak_2195	single_distal_element
397	1	72301810	72302092	MNase_peak_2219	single_distal_element
398	1	72339947	72340580	MNase_peak_2221	single_distal_element
399	1	72343015	72343425	MNase_peak_2222	single_distal_element
400	1	72485347	72485850	MNase_peak_2228	multiple_distal_element
401	1	72495915	72496376	MNase_peak_2229	multiple_distal_element
402	1	72836052	72836499	MNase_peak_2233	multiple_distal_element
403	1	74178578	74179052	MNase_peak_2262	single_distal_element
404	1	74179606	74179869	MNase_peak_2263	single_distal_element
405	1	74751228	74751478	MNase_peak_2275	single_distal_element
406	1	75382182	75382425	MNase_peak_2280	single_distal_element
407	1	75382878	75383108	MNase_peak_2281	single_distal_element
408	1	76178116	76178417	MNase_peak_2293	multiple_distal_element
409	1	76208427	76208895	MNase_peak_2294	single_distal_element
410	1	76208963	76209378	MNase_peak_2295	single_distal_element
411	1	76775468	76775704	MNase_peak_2300	single_distal_element
412	1	77704308	77704545	MNase_peak_2317	single_distal_element
413	1	78182294	78182536	MNase_peak_2324	single_distal_element
414	1	78182597	78183030	MNase_peak_2325	single_distal_element
415	1	78354383	78354884	MNase_peak_2329	single_distal_element
416	1	81708101	81708464	MNase_peak_2381	multiple_distal_element
417	1	82088183	82088555	MNase_peak_2389	multiple_distal_element
418	1	82152390	82152627	MNase_peak_2393	multiple_distal_element
419	1	83419679	83419909	MNase_peak_2423	multiple_distal_element
420	1	83553326	83553533	MNase_peak_2427	single_distal_element
421	1	83790600	83790931	MNase_peak_2430	multiple_distal_element
422	1	83803343	83803663	MNase_peak_2433	single_distal_element
423	1	83819898	83820212	MNase_peak_2435	single_distal_element
424	1	83821170	83821442	MNase_peak_2436	single_distal_element
425	1	84249627	84250222	MNase_peak_2444	multiple_distal_element
426	1	84252752	84253226	MNase_peak_2445	multiple_distal_element
427	1	84281677	84281993	MNase_peak_2446	single_distal_element
428	1	84283216	84283461	MNase_peak_2447	single_distal_element
429	1	84401223	84401629	MNase_peak_2450	single_distal_element
430	1	84402017	84402366	MNase_peak_2451	single_distal_element
431	1	84605388	84605638	MNase_peak_2455	single_distal_element
432	1	84617999	84618248	MNase_peak_2456	single_distal_element
433	1	84658134	84658364	MNase_peak_2457	single_distal_element
434	1	84658436	84658718	MNase_peak_2458	single_distal_element
435	1	84664180	84664632	MNase_peak_2459	multiple_distal_element
436	1	84947239	84947575	MNase_peak_2462	multiple_distal_element
437	1	84948636	84948852	MNase_peak_2463	single_distal_element
438	1	86102267	86102635	MNase_peak_2476	single_distal_element
439	1	86149767	86150060	MNase_peak_2480	multiple_distal_element
440	1	86291475	86292054	MNase_peak_2485	single_distal_element
441	1	86325516	86326041	MNase_peak_2486	multiple_distal_element
442	1	86458393	86458773	MNase_peak_2492	single_distal_element
443	1	86747489	86747949	MNase_peak_2506	single_distal_element
444	1	86749035	86749515	MNase_peak_2507	single_distal_element
445	1	87842083	87842455	MNase_peak_2527	multiple_distal_element
446	1	87844628	87845105	MNase_peak_2528	single_distal_element
447	1	88023991	88024225	MNase_peak_2529	single_distal_element
448	1	88509354	88509865	MNase_peak_2535	single_distal_element
449	1	88692540	88692985	MNase_peak_2537	single_distal_element
450	1	88704220	88704546	MNase_peak_2538	single_distal_element
451	1	89825925	89826398	MNase_peak_2553	single_distal_element
452	1	89939805	89940105	MNase_peak_2557	multiple_distal_element
453	1	90298069	90298403	MNase_peak_2564	single_distal_element
454	1	90299073	90299407	MNase_peak_2565	multiple_distal_element
455	1	90299633	90300191	MNase_peak_2566	multiple_distal_element
456	1	90302606	90302807	MNase_peak_2567	single_distal_element
457	1	91141729	91142197	MNase_peak_2587	multiple_distal_element
458	1	91153841	91154272	MNase_peak_2591	single_distal_element
459	1	91155235	91155458	MNase_peak_2592	single_distal_element
460	1	92055967	92056772	MNase_peak_2608	single_distal_element
461	1	92071973	92072353	MNase_peak_2610	single_distal_element
462	1	92184459	92184989	MNase_peak_2611	multiple_distal_element
463	1	92209407	92209758	MNase_peak_2612	multiple_distal_element
464	1	92226781	92227267	MNase_peak_2614	multiple_distal_element
465	1	92227360	92227574	MNase_peak_2615	multiple_distal_element
466	1	92680738	92681129	MNase_peak_2618	single_distal_element
467	1	94368466	94368853	MNase_peak_2664	single_distal_element
468	1	94415722	94415969	MNase_peak_2665	single_distal_element
469	1	94895103	94895385	MNase_peak_2670	single_distal_element
470	1	94919704	94920222	MNase_peak_2672	multiple_distal_element
471	1	94921536	94921966	MNase_peak_2673	single_distal_element
472	1	94934095	94934773	MNase_peak_2674	single_distal_element
473	1	94934893	94935140	MNase_peak_2675	single_distal_element
474	1	96216670	96217187	MNase_peak_2710	multiple_distal_element
475	1	97041983	97042616	MNase_peak_2724	multiple_distal_element
476	1	97318769	97319396	MNase_peak_2732	single_distal_element
477	1	97454554	97455010	MNase_peak_2734	single_distal_element
478	1	97455140	97455405	MNase_peak_2735	single_distal_element
479	1	97457890	97458158	MNase_peak_2736	single_distal_element
480	1	97528277	97528541	MNase_peak_2738	single_distal_element
481	1	97529117	97529470	MNase_peak_2739	single_distal_element
482	1	98583589	98584066	MNase_peak_2757	multiple_distal_element
483	1	98584443	98584689	MNase_peak_2758	multiple_distal_element
484	1	100216913	100217199	MNase_peak_2774	single_distal_element
485	1	100344556	100345090	MNase_peak_2776	single_distal_element
486	1	100649915	100650374	MNase_peak_2781	single_distal_element
487	1	100702119	100702413	MNase_peak_2783	multiple_distal_element
488	1	100702511	100702759	MNase_peak_2784	multiple_distal_element
489	1	100703658	100704034	MNase_peak_2785	multiple_distal_element
490	1	100708054	100708396	MNase_peak_2786	multiple_distal_element
491	1	101080669	101081010	MNase_peak_2787	single_distal_element
492	1	101081213	101081522	MNase_peak_2788	single_distal_element
493	1	101089706	101090809	MNase_peak_2789	single_distal_element
494	1	101179399	101179830	MNase_peak_2792	single_distal_element
495	1	102723719	102723927	MNase_peak_2811	single_distal_element
496	1	104169838	104170065	MNase_peak_2822	multiple_distal_element
497	1	104282680	104283207	MNase_peak_2824	single_distal_element
498	1	104420411	104420778	MNase_peak_2828	single_distal_element
499	1	104837806	104838064	MNase_peak_2832	single_distal_element
500	1	104838453	104838811	MNase_peak_2833	single_distal_element
501	1	104842052	104842333	MNase_peak_2834	multiple_distal_element
502	1	105448045	105448402	MNase_peak_2848	single_distal_element
503	1	105533486	105533908	MNase_peak_2852	single_distal_element
504	1	105938987	105939894	MNase_peak_2863	single_distal_element
505	1	105971757	105972228	MNase_peak_2867	single_distal_element
506	1	106187095	106187310	MNase_peak_2873	multiple_distal_element
507	1	112634333	112634647	MNase_peak_2951	single_distal_element
508	1	112671220	112671521	MNase_peak_2954	multiple_distal_element
509	1	112671720	112671988	MNase_peak_2955	single_distal_element
510	1	114965798	114966353	MNase_peak_2972	single_distal_element
511	1	116945535	116945940	MNase_peak_2992	multiple_distal_element
512	1	141416424	141416813	MNase_peak_3114	single_distal_element
513	1	141669700	141670195	MNase_peak_3115	single_distal_element
514	1	141691642	141692122	MNase_peak_3116	single_distal_element
515	1	143206188	143206400	MNase_peak_3135	single_distal_element
516	1	143915756	143916405	MNase_peak_3143	multiple_distal_element
517	1	143916983	143917248	MNase_peak_3144	multiple_distal_element
518	1	143965364	143965720	MNase_peak_3146	single_distal_element
519	1	143968259	143968544	MNase_peak_3147	single_distal_element
520	1	145511363	145511563	MNase_peak_3151	single_distal_element
521	1	147205303	147205666	MNase_peak_3168	multiple_distal_element
522	1	148438523	148438839	MNase_peak_3180	single_distal_element
523	1	149529318	149529610	MNase_peak_3201	single_distal_element
524	1	151226250	151226455	MNase_peak_3226	single_distal_element
525	1	152407887	152408274	MNase_peak_3241	single_distal_element
526	1	153293178	153293848	MNase_peak_3249	single_distal_element
527	1	153294316	153294710	MNase_peak_3250	single_distal_element
528	1	156928022	156928287	MNase_peak_3292	single_distal_element
529	1	156928565	156929218	MNase_peak_3293	single_distal_element
530	1	157117909	157118567	MNase_peak_3295	single_distal_element
531	1	157530855	157531152	MNase_peak_3301	single_distal_element
532	1	158429326	158430350	MNase_peak_3319	single_distal_element
533	1	158959989	158960343	MNase_peak_3322	multiple_distal_element
534	1	159127787	159128091	MNase_peak_3330	single_distal_element
535	1	162465783	162466008	MNase_peak_3382	single_distal_element
536	1	164031630	164032192	MNase_peak_3411	multiple_distal_element
537	1	164222508	164222708	MNase_peak_3419	single_distal_element
538	1	165587792	165588391	MNase_peak_3428	single_distal_element
539	1	165603832	165604533	MNase_peak_3430	multiple_distal_element
540	1	165605125	165605478	MNase_peak_3431	single_distal_element
541	1	165628731	165629115	MNase_peak_3433	single_distal_element
542	1	165655216	165655622	MNase_peak_3434	single_distal_element
543	1	165688933	165689424	MNase_peak_3435	single_distal_element
544	1	165690803	165691163	MNase_peak_3436	single_distal_element
545	1	165745794	165746196	MNase_peak_3438	single_distal_element
546	1	165927546	165928120	MNase_peak_3440	single_distal_element
547	1	165928603	165928843	MNase_peak_3441	single_distal_element
548	1	165928926	165929522	MNase_peak_3442	single_distal_element
549	1	166134739	166135542	MNase_peak_3450	single_distal_element
550	1	166148699	166148912	MNase_peak_3452	single_distal_element
551	1	168459313	168459660	MNase_peak_3478	multiple_distal_element
552	1	169187887	169188150	MNase_peak_3492	single_distal_element
553	1	169617212	169617768	MNase_peak_3499	single_distal_element
554	1	169635196	169635704	MNase_peak_3500	single_distal_element
555	1	172187968	172188312	MNase_peak_3533	multiple_distal_element
556	1	172188958	172189262	MNase_peak_3534	single_distal_element
557	1	173165104	173165371	MNase_peak_3556	single_distal_element
558	1	174768532	174768924	MNase_peak_3576	multiple_distal_element
559	1	174769628	174769877	MNase_peak_3577	multiple_distal_element
560	1	174769982	174770388	MNase_peak_3578	multiple_distal_element
561	1	174853640	174853897	MNase_peak_3583	single_distal_element
562	1	174853949	174854237	MNase_peak_3584	single_distal_element
563	1	174872334	174872534	MNase_peak_3585	single_distal_element
564	1	175154559	175154759	MNase_peak_3591	multiple_distal_element
565	1	176348484	176348801	MNase_peak_3614	single_distal_element
566	1	177145811	177146197	MNase_peak_3630	single_distal_element
567	1	178041710	178042057	MNase_peak_3652	single_distal_element
568	1	178721050	178721274	MNase_peak_3654	single_distal_element
569	1	178724176	178724490	MNase_peak_3655	single_distal_element
570	1	178724601	178724927	MNase_peak_3656	single_distal_element
571	1	178753102	178753415	MNase_peak_3657	single_distal_element
572	1	178753732	178754565	MNase_peak_3658	single_distal_element
573	1	179543320	179543536	MNase_peak_3672	single_distal_element
574	1	180393486	180394033	MNase_peak_3696	single_distal_element
575	1	181209009	181209290	MNase_peak_3705	single_distal_element
576	1	181299991	181300569	MNase_peak_3706	single_distal_element
577	1	181302164	181302453	MNase_peak_3707	single_distal_element
578	1	181302630	181302977	MNase_peak_3708	single_distal_element
579	1	181558520	181559012	MNase_peak_3711	multiple_distal_element
580	1	181559245	181559618	MNase_peak_3712	multiple_distal_element
581	1	181560084	181560414	MNase_peak_3713	multiple_distal_element
582	1	181560707	181561222	MNase_peak_3714	multiple_distal_element
583	1	181955246	181955503	MNase_peak_3733	multiple_distal_element
584	1	181967828	181968188	MNase_peak_3734	multiple_distal_element
585	1	182277585	182278021	MNase_peak_3740	single_distal_element
586	1	182389570	182389905	MNase_peak_3748	single_distal_element
587	1	182390710	182391311	MNase_peak_3749	single_distal_element
588	1	184354441	184354726	MNase_peak_3777	multiple_distal_element
589	1	184602141	184602549	MNase_peak_3782	single_distal_element
590	1	184639127	184639597	MNase_peak_3784	multiple_distal_element
591	1	184640261	184640462	MNase_peak_3785	multiple_distal_element
592	1	185336679	185336885	MNase_peak_3797	multiple_distal_element
593	1	185921531	185921771	MNase_peak_3816	single_distal_element
594	1	186790080	186790428	MNase_peak_3826	single_distal_element
595	1	189852798	189853069	MNase_peak_3850	single_distal_element
596	1	190227520	190227751	MNase_peak_3867	single_distal_element
597	1	190228389	190228636	MNase_peak_3868	multiple_distal_element
598	1	190276934	190277177	MNase_peak_3872	single_distal_element
599	1	190284260	190284507	MNase_peak_3873	single_distal_element
600	1	190308860	190309439	MNase_peak_3875	single_distal_element
601	1	190309761	190310203	MNase_peak_3876	multiple_distal_element
602	1	190310375	190310747	MNase_peak_3877	multiple_distal_element
603	1	191645118	191645599	MNase_peak_3908	multiple_distal_element
604	1	191773747	191773954	MNase_peak_3910	multiple_distal_element
605	1	192712420	192712745	MNase_peak_3926	single_distal_element
606	1	192713226	192713741	MNase_peak_3927	single_distal_element
607	1	192861081	192861331	MNase_peak_3932	single_distal_element
608	1	192901561	192901962	MNase_peak_3934	multiple_distal_element
609	1	192990292	192991056	MNase_peak_3942	single_distal_element
610	1	193342497	193342887	MNase_peak_3944	multiple_distal_element
611	1	193352274	193352968	MNase_peak_3949	single_distal_element
612	1	193841296	193841886	MNase_peak_3961	single_distal_element
613	1	193843100	193843377	MNase_peak_3962	single_distal_element
614	1	193854006	193854414	MNase_peak_3963	multiple_distal_element
615	1	194106612	194106832	MNase_peak_3965	single_distal_element
616	1	194124820	194125180	MNase_peak_3968	multiple_distal_element
617	1	194350690	194350890	MNase_peak_3978	single_distal_element
618	1	195402544	195402971	MNase_peak_3990	multiple_distal_element
619	1	195950145	195950383	MNase_peak_3999	single_distal_element
620	1	195950561	195950976	MNase_peak_4000	single_distal_element
621	1	196197353	196197570	MNase_peak_4005	multiple_distal_element
622	1	196943788	196944023	MNase_peak_4013	multiple_distal_element
623	1	197057053	197057420	MNase_peak_4020	single_distal_element
624	1	197074851	197075061	MNase_peak_4022	multiple_distal_element
625	1	197075746	197076158	MNase_peak_4023	multiple_distal_element
626	1	197076404	197076611	MNase_peak_4024	multiple_distal_element
627	1	197077347	197077833	MNase_peak_4025	multiple_distal_element
628	1	197420339	197420705	MNase_peak_4029	single_distal_element
629	1	197499583	197500057	MNase_peak_4030	single_distal_element
630	1	197514370	197514906	MNase_peak_4031	single_distal_element
631	1	197515319	197515733	MNase_peak_4032	single_distal_element
632	1	197537672	197538222	MNase_peak_4033	single_distal_element
633	1	197539195	197539549	MNase_peak_4034	multiple_distal_element
634	1	197631545	197632169	MNase_peak_4040	multiple_distal_element
635	1	197642157	197642360	MNase_peak_4041	multiple_distal_element
636	1	197653538	197654176	MNase_peak_4042	single_distal_element
637	1	197777405	197777723	MNase_peak_4052	multiple_distal_element
638	1	197849536	197849775	MNase_peak_4054	multiple_distal_element
639	1	198047363	198047728	MNase_peak_4061	single_distal_element
640	1	199201099	199201617	MNase_peak_4090	single_distal_element
641	1	199201888	199202350	MNase_peak_4091	multiple_distal_element
642	1	199513981	199514240	MNase_peak_4095	single_distal_element
643	1	199712691	199712981	MNase_peak_4099	multiple_distal_element
644	1	199719435	199719739	MNase_peak_4102	multiple_distal_element
645	1	199829750	199830105	MNase_peak_4107	multiple_distal_element
646	1	199830481	199831044	MNase_peak_4108	multiple_distal_element
647	1	199831488	199831972	MNase_peak_4109	multiple_distal_element
648	1	199987719	199988264	MNase_peak_4113	single_distal_element
649	1	200257825	200258317	MNase_peak_4125	single_distal_element
650	1	200426356	200426560	MNase_peak_4129	single_distal_element
651	1	200663462	200663813	MNase_peak_4132	multiple_distal_element
652	1	200664393	200664780	MNase_peak_4133	multiple_distal_element
653	1	202349449	202349675	MNase_peak_4174	single_distal_element
654	1	202412523	202413314	MNase_peak_4175	single_distal_element
655	1	202413443	202413871	MNase_peak_4176	single_distal_element
656	1	203001836	203002172	MNase_peak_4187	single_distal_element
657	1	203118111	203118513	MNase_peak_4188	multiple_distal_element
658	1	203130850	203131235	MNase_peak_4189	single_distal_element
659	1	203132652	203132927	MNase_peak_4190	single_distal_element
660	1	203194970	203195325	MNase_peak_4193	single_distal_element
661	1	204746712	204747178	MNase_peak_4220	single_distal_element
662	1	204747894	204748368	MNase_peak_4221	single_distal_element
663	1	205856986	205857417	MNase_peak_4245	single_distal_element
664	1	205857874	205858280	MNase_peak_4246	single_distal_element
665	1	209762992	209763228	MNase_peak_4305	multiple_distal_element
666	1	209764173	209764602	MNase_peak_4306	multiple_distal_element
667	1	209829994	209830333	MNase_peak_4307	multiple_distal_element
668	1	209862407	209862629	MNase_peak_4311	single_distal_element
669	1	209864386	209864656	MNase_peak_4312	single_distal_element
670	1	209983660	209983962	MNase_peak_4314	multiple_distal_element
671	1	210128592	210128908	MNase_peak_4319	multiple_distal_element
672	1	210517591	210518382	MNase_peak_4333	single_distal_element
673	1	210519972	210520312	MNase_peak_4334	single_distal_element
674	1	210521030	210521292	MNase_peak_4335	single_distal_element
675	1	211148943	211149216	MNase_peak_4346	single_distal_element
676	1	211191642	211192254	MNase_peak_4348	multiple_distal_element
677	1	211954235	211954569	MNase_peak_4368	multiple_distal_element
678	1	211961940	211962291	MNase_peak_4369	single_distal_element
679	1	211963027	211963376	MNase_peak_4370	single_distal_element
680	1	212237830	212238182	MNase_peak_4375	single_distal_element
681	1	213026348	213026726	MNase_peak_4390	single_distal_element
682	1	213255938	213256150	MNase_peak_4395	single_distal_element
683	1	213438842	213439203	MNase_peak_4396	single_distal_element
684	1	213518049	213518450	MNase_peak_4399	single_distal_element
685	1	214051736	214051963	MNase_peak_4416	single_distal_element
686	1	214052865	214053197	MNase_peak_4417	single_distal_element
687	1	214504350	214504802	MNase_peak_4427	multiple_distal_element
688	1	214526611	214526871	MNase_peak_4428	single_distal_element
689	1	214532116	214532732	MNase_peak_4429	single_distal_element
690	1	214589919	214590206	MNase_peak_4437	multiple_distal_element
691	1	214590444	214590775	MNase_peak_4438	multiple_distal_element
692	1	214649215	214649598	MNase_peak_4441	multiple_distal_element
693	1	215234286	215234506	MNase_peak_4446	multiple_distal_element
694	1	215460941	215461409	MNase_peak_4448	single_distal_element
695	1	215600989	215601251	MNase_peak_4452	multiple_distal_element
696	1	216036173	216036430	MNase_peak_4462	multiple_distal_element
697	1	216037532	216037817	MNase_peak_4463	multiple_distal_element
698	1	216211104	216211430	MNase_peak_4467	single_distal_element
699	1	216211827	216212155	MNase_peak_4468	multiple_distal_element
700	1	216342788	216343015	MNase_peak_4476	single_distal_element
701	1	216350406	216351007	MNase_peak_4477	single_distal_element
702	1	216835181	216835519	MNase_peak_4488	single_distal_element
703	1	217795540	217795979	MNase_peak_4497	single_distal_element
704	1	217796066	217796269	MNase_peak_4498	single_distal_element
705	1	218051084	218051676	MNase_peak_4504	single_distal_element
706	1	218141289	218141558	MNase_peak_4508	single_distal_element
707	1	218159829	218160051	MNase_peak_4512	single_distal_element
708	1	218255578	218255935	MNase_peak_4514	single_distal_element
709	1	218257681	218258450	MNase_peak_4515	single_distal_element
710	1	218258614	218259015	MNase_peak_4516	single_distal_element
711	1	218352208	218352416	MNase_peak_4517	single_distal_element
712	1	218352777	218353108	MNase_peak_4518	single_distal_element
713	1	218753244	218753741	MNase_peak_4527	single_distal_element
714	1	218990132	218990759	MNase_peak_4532	multiple_distal_element
715	1	219079936	219080361	MNase_peak_4533	single_distal_element
716	1	219080723	219081254	MNase_peak_4534	single_distal_element
717	1	219143947	219144163	MNase_peak_4536	single_distal_element
718	1	219144278	219144641	MNase_peak_4537	single_distal_element
719	1	219618258	219618519	MNase_peak_4542	single_distal_element
720	1	219636891	219637105	MNase_peak_4544	single_distal_element
721	1	220062145	220062395	MNase_peak_4551	single_distal_element
722	1	220531071	220531387	MNase_peak_4569	single_distal_element
723	1	220532759	220533173	MNase_peak_4570	multiple_distal_element
724	1	220545339	220545794	MNase_peak_4571	multiple_distal_element
725	1	220546877	220547465	MNase_peak_4572	multiple_distal_element
726	1	220758528	220758733	MNase_peak_4576	single_distal_element
727	1	220825618	220826191	MNase_peak_4580	single_distal_element
728	1	220828273	220828511	MNase_peak_4581	multiple_distal_element
729	1	220840318	220840601	MNase_peak_4582	single_distal_element
730	1	221061328	221061622	MNase_peak_4590	single_distal_element
731	1	221061822	221062175	MNase_peak_4591	single_distal_element
732	1	221062709	221062915	MNase_peak_4592	single_distal_element
733	1	221793049	221793327	MNase_peak_4601	single_distal_element
734	1	221793818	221794511	MNase_peak_4602	single_distal_element
735	1	221797627	221797861	MNase_peak_4603	single_distal_element
736	1	221961013	221961313	MNase_peak_4606	single_distal_element
737	1	221996030	221996374	MNase_peak_4607	single_distal_element
738	1	223544910	223545141	MNase_peak_4637	multiple_distal_element
739	1	223967954	223968220	MNase_peak_4645	multiple_distal_element
740	1	224040296	224040586	MNase_peak_4647	single_distal_element
741	1	224770691	224770892	MNase_peak_4658	single_distal_element
742	1	225514657	225514985	MNase_peak_4664	multiple_distal_element
743	1	225528272	225528522	MNase_peak_4665	multiple_distal_element
744	1	225528629	225528877	MNase_peak_4666	multiple_distal_element
745	1	225928783	225929140	MNase_peak_4673	single_distal_element
746	1	226333839	226334218	MNase_peak_4676	multiple_distal_element
747	1	226334492	226334797	MNase_peak_4677	multiple_distal_element
748	1	226369468	226369759	MNase_peak_4678	single_distal_element
749	1	227151259	227151585	MNase_peak_4689	single_distal_element
750	1	227376805	227377074	MNase_peak_4703	multiple_distal_element
751	1	228140891	228141211	MNase_peak_4734	multiple_distal_element
752	1	228200043	228200328	MNase_peak_4738	single_distal_element
753	1	228207091	228207461	MNase_peak_4739	single_distal_element
754	1	228432141	228432398	MNase_peak_4744	multiple_distal_element
755	1	228702689	228703081	MNase_peak_4755	single_distal_element
756	1	229727941	229728206	MNase_peak_4782	multiple_distal_element
757	1	229734872	229735285	MNase_peak_4783	multiple_distal_element
758	1	229735927	229736502	MNase_peak_4784	single_distal_element
759	1	229768176	229768486	MNase_peak_4786	multiple_distal_element
760	1	229847334	229847638	MNase_peak_4789	single_distal_element
761	1	229871734	229871937	MNase_peak_4793	single_distal_element
762	1	229905303	229905564	MNase_peak_4796	multiple_distal_element
763	1	230238664	230238871	MNase_peak_4802	multiple_distal_element
764	1	230442788	230443038	MNase_peak_4806	multiple_distal_element
765	1	231049272	231049501	MNase_peak_4816	single_distal_element
766	1	231682135	231682516	MNase_peak_4826	multiple_distal_element
767	1	231684020	231684393	MNase_peak_4827	multiple_distal_element
768	1	231684957	231685260	MNase_peak_4828	multiple_distal_element
769	1	231686470	231687010	MNase_peak_4829	multiple_distal_element
770	1	231871901	231872618	MNase_peak_4839	single_distal_element
771	1	234151368	234152037	MNase_peak_4887	single_distal_element
772	1	234346917	234347220	MNase_peak_4891	multiple_distal_element
773	1	234381049	234381450	MNase_peak_4895	single_distal_element
774	1	234381937	234382544	MNase_peak_4896	single_distal_element
775	1	234382776	234383010	MNase_peak_4897	single_distal_element
776	1	234489269	234489691	MNase_peak_4904	single_distal_element
777	1	234839517	234839893	MNase_peak_4908	single_distal_element
778	1	234979204	234979449	MNase_peak_4914	single_distal_element
779	1	235072070	235072351	MNase_peak_4918	single_distal_element
780	1	235072484	235072699	MNase_peak_4919	single_distal_element
781	1	236162694	236162931	MNase_peak_4946	single_distal_element
782	1	236473297	236473651	MNase_peak_4955	single_distal_element
783	1	236593224	236593567	MNase_peak_4962	multiple_distal_element
784	1	239120219	239120654	MNase_peak_5008	multiple_distal_element
785	1	239471700	239472248	MNase_peak_5017	single_distal_element
786	1	239496382	239496600	MNase_peak_5018	single_distal_element
787	1	239496747	239497224	MNase_peak_5019	single_distal_element
788	1	240246217	240246492	MNase_peak_5032	single_distal_element
789	1	240931937	240932194	MNase_peak_5045	single_distal_element
790	1	241003956	241004591	MNase_peak_5049	multiple_distal_element
791	1	241005542	241005742	MNase_peak_5050	multiple_distal_element
792	1	241005873	241006102	MNase_peak_5051	multiple_distal_element
793	1	241006279	241006585	MNase_peak_5052	multiple_distal_element
794	1	241213588	241213863	MNase_peak_5059	multiple_distal_element
795	1	242141336	242141548	MNase_peak_5070	multiple_distal_element
796	1	242256324	242256578	MNase_peak_5076	single_distal_element
797	1	242309189	242309518	MNase_peak_5078	single_distal_element
[truncated: 5,496 more rows]

## Sheet: Supplementary Data 5
Supplementary Data 5. Details of promoter proximal-distal interactions (PDI).
[truncated: 9,154 more rows]
