# Supplementary material for: Chromatin interaction maps reveal genetic regulation for quantitative traits in maize
Source: Nat Commun. 2019 Jun 14;10:2632. doi: 10.1038/s41467-019-10602-5 (PMC6572838; doi:10.1038/s41467-019-10602-5)
Supplement: Supplementary file 5 — Source data [file 41467_2019_10602_MOESM5_ESM.xlsx]

## Sheet: Figure 1d
Gene ID	H3K4me3	H3K4me1	H3K4me1	RNAPII	FPKM
ENSRNA049437471	no	no	no	no	0
ENSRNA049437544	no	no	no	no	0
ENSRNA049437607	no	yes	no	no	0
ENSRNA049437614	no	no	no	no	0
ENSRNA049437658	no	no	no	no	0
ENSRNA049437881	no	no	no	no	0
ENSRNA049438083	no	no	no	no	0
ENSRNA049438321	no	no	no	no	0
ENSRNA049438418	no	no	no	no	0
ENSRNA049438552	no	no	yes	no	0
ENSRNA049438664	no	no	no	no	0
ENSRNA049438710	no	no	no	no	0
ENSRNA049438777	no	no	no	no	0
ENSRNA049438795	no	no	no	no	0
ENSRNA049438872	no	no	no	no	0
ENSRNA049438894	no	no	no	no	0
ENSRNA049438906	no	no	no	no	0
ENSRNA049438956	no	no	no	no	0
ENSRNA049438965	no	no	no	no	0
ENSRNA049439064	no	no	no	no	0
ENSRNA049439167	no	no	no	no	0
ENSRNA049439213	no	no	no	no	0
ENSRNA049439227	no	no	no	no	0
ENSRNA049439300	no	no	no	no	0
ENSRNA049439609	no	no	no	no	0
ENSRNA049439730	no	no	no	no	0
ENSRNA049439996	no	no	no	no	0
ENSRNA049440072	no	no	no	no	0
ENSRNA049440088	no	no	no	no	0
ENSRNA049440232	no	no	no	no	0
ENSRNA049440276	no	no	no	no	0
ENSRNA049440572	no	no	no	no	0
ENSRNA049440661	no	no	no	no	0
ENSRNA049440693	no	no	no	no	0
ENSRNA049440843	no	no	no	no	0
ENSRNA049440947	no	no	no	no	0
ENSRNA049441066	no	no	no	no	0
ENSRNA049441078	no	no	no	no	0
ENSRNA049441166	no	no	no	no	0
ENSRNA049441180	no	no	no	no	0
ENSRNA049441235	no	no	no	no	0
ENSRNA049441249	no	no	no	no	0
ENSRNA049441475	no	no	no	no	0
ENSRNA049441530	no	no	no	no	0
ENSRNA049441606	no	no	no	no	0
ENSRNA049441680	no	no	no	no	0
ENSRNA049441819	no	no	no	no	0
ENSRNA049441829	no	no	no	no	0
ENSRNA049441904	no	no	no	no	0
ENSRNA049442036	no	no	no	no	0
ENSRNA049442047	no	no	no	no	0
ENSRNA049442148	no	yes	no	no	0
ENSRNA049442196	no	no	no	no	0
ENSRNA049442230	no	no	no	no	0
ENSRNA049442349	no	no	no	no	0
ENSRNA049442419	no	no	no	no	0
ENSRNA049442482	no	no	no	no	0
ENSRNA049442545	no	no	no	no	0
ENSRNA049442701	no	no	no	no	0
ENSRNA049442711	no	no	no	no	0
ENSRNA049443070	no	no	no	no	0
ENSRNA049443077	no	no	no	no	0
ENSRNA049443081	no	no	no	no	0
ENSRNA049443083	no	no	no	no	0
ENSRNA049443089	no	no	no	no	0
ENSRNA049443234	no	no	no	no	0
ENSRNA049443537	no	no	no	no	0
ENSRNA049443772	no	no	no	no	0
ENSRNA049444035	no	no	no	no	0
ENSRNA049444055	no	no	no	no	0
ENSRNA049444172	no	no	no	no	0
ENSRNA049444291	no	no	no	no	0
ENSRNA049444331	no	no	no	no	0
ENSRNA049444341	no	no	no	no	0
ENSRNA049444372	no	no	no	no	0
ENSRNA049444385	no	no	no	no	0
ENSRNA049444459	no	no	no	no	0
ENSRNA049444619	no	no	no	no	0
ENSRNA049444648	no	yes	no	no	0
ENSRNA049444658	no	no	no	no	0
ENSRNA049444705	no	no	no	no	0
ENSRNA049445038	no	no	no	no	0
ENSRNA049445130	no	no	no	no	0
ENSRNA049445136	no	no	no	no	0
ENSRNA049445197	no	no	no	no	0
ENSRNA049445254	no	no	no	no	0
ENSRNA049445272	no	no	no	no	0
ENSRNA049445360	no	no	no	no	0
ENSRNA049445368	no	no	no	no	0
ENSRNA049445418	no	no	no	no	0
ENSRNA049445432	no	no	no	no	0
ENSRNA049445436	no	no	no	no	0
ENSRNA049445441	no	no	no	no	0
ENSRNA049445478	no	no	no	no	0
ENSRNA049445501	no	no	no	no	0
ENSRNA049445571	no	no	no	no	0
ENSRNA049445609	no	no	no	no	0
ENSRNA049445658	no	no	no	no	0
ENSRNA049445733	no	no	no	no	0
ENSRNA049445740	no	no	no	no	0
ENSRNA049445768	no	no	no	no	0
ENSRNA049446062	no	no	no	no	0
ENSRNA049446082	no	no	no	no	0
ENSRNA049446094	no	no	no	no	0
ENSRNA049446128	no	no	no	no	0
ENSRNA049446167	no	no	no	no	0
ENSRNA049446184	no	no	no	no	0
ENSRNA049446214	no	no	no	no	0
ENSRNA049446227	no	no	no	no	0
ENSRNA049446241	no	no	no	no	0
ENSRNA049446268	no	no	no	no	0
ENSRNA049446278	no	no	no	no	0
ENSRNA049446311	no	no	no	no	0
ENSRNA049446318	no	no	no	no	0
ENSRNA049446338	no	no	no	no	0
ENSRNA049446356	no	no	no	no	0
ENSRNA049446377	no	no	no	no	0
ENSRNA049446390	no	no	no	no	0
ENSRNA049446399	no	no	no	no	0
ENSRNA049446412	no	no	no	no	0
ENSRNA049446421	no	no	no	no	0
ENSRNA049446430	no	no	no	no	0
ENSRNA049446444	no	no	no	no	0
ENSRNA049446451	no	no	no	no	0
ENSRNA049446516	no	no	no	no	0
ENSRNA049446532	no	no	no	no	0
ENSRNA049446541	no	no	no	no	0
ENSRNA049446682	no	no	no	no	0
ENSRNA049446811	no	no	no	no	0
ENSRNA049446878	no	yes	no	no	0
ENSRNA049446955	no	no	no	no	0
ENSRNA049447011	no	no	no	no	0
ENSRNA049447086	no	no	no	no	0
ENSRNA049447196	no	no	no	no	0
ENSRNA049447361	no	no	no	no	0
ENSRNA049447389	no	no	no	no	0
ENSRNA049447456	no	no	no	no	0
ENSRNA049447490	no	no	no	no	0
ENSRNA049447583	no	no	no	no	0
ENSRNA049447605	no	no	no	no	0
ENSRNA049447762	no	no	no	no	0
ENSRNA049447833	no	no	no	no	0
ENSRNA049448124	no	no	no	no	0
ENSRNA049448294	no	no	no	no	0
ENSRNA049448313	no	no	no	no	0
ENSRNA049448326	no	no	no	no	0
ENSRNA049448346	no	no	no	no	0
ENSRNA049448466	no	no	no	no	0
ENSRNA049448493	no	no	no	no	0
ENSRNA049448571	no	no	no	no	0
ENSRNA049448599	yes	no	no	no	0
ENSRNA049448622	no	no	no	no	0
ENSRNA049448648	no	no	no	no	0
ENSRNA049448687	no	no	no	no	0
ENSRNA049448858	no	no	no	no	0
ENSRNA049449061	no	no	no	no	0
ENSRNA049449142	no	no	no	no	0
ENSRNA049449148	no	no	no	no	0
ENSRNA049449156	no	no	no	no	0
ENSRNA049449193	no	no	no	no	0
ENSRNA049449221	no	no	no	no	0
ENSRNA049449262	no	no	no	no	0
ENSRNA049449275	no	no	no	no	0
ENSRNA049449327	no	no	yes	no	0
ENSRNA049449347	no	no	no	no	0
ENSRNA049449610	no	no	no	no	0
ENSRNA049449631	no	no	no	no	0
ENSRNA049449674	no	no	no	no	0
ENSRNA049449682	no	yes	yes	yes	0
ENSRNA049449723	no	no	no	no	0
ENSRNA049449799	no	no	no	no	0
ENSRNA049449962	no	no	no	no	0
ENSRNA049449974	no	no	no	no	0
ENSRNA049449983	no	no	no	no	0
ENSRNA049450016	no	no	no	no	0
ENSRNA049450031	no	no	no	no	0
ENSRNA049450111	no	no	no	no	0
ENSRNA049450181	no	no	no	no	0
ENSRNA049450283	no	no	no	no	0
ENSRNA049450431	no	no	no	no	0
ENSRNA049450532	no	no	no	no	0
ENSRNA049450586	no	no	yes	no	0
ENSRNA049450697	no	no	no	no	0
ENSRNA049450745	no	no	no	no	0
ENSRNA049450888	no	no	no	no	0
ENSRNA049450899	no	no	no	no	0
ENSRNA049450934	no	no	no	no	0
ENSRNA049450950	no	no	no	no	0
ENSRNA049451137	no	no	no	no	0
ENSRNA049451159	no	no	no	no	0
ENSRNA049451230	no	no	yes	no	0
ENSRNA049451266	no	no	no	no	0
ENSRNA049451307	no	no	no	no	0
ENSRNA049451362	no	no	no	no	0
ENSRNA049451374	no	no	no	no	0
ENSRNA049451382	no	no	no	no	0
ENSRNA049451399	no	no	no	no	0
ENSRNA049451572	no	no	yes	no	0
ENSRNA049451616	no	no	no	no	0
ENSRNA049451664	no	no	no	no	0
ENSRNA049451736	no	no	no	no	0
ENSRNA049451776	no	no	no	no	0
ENSRNA049452030	no	no	no	no	0
ENSRNA049452066	no	no	no	no	0
ENSRNA049452118	no	no	no	no	0
ENSRNA049453582	no	no	no	no	0
ENSRNA049453644	no	no	no	no	0
ENSRNA049453670	yes	no	no	no	0
ENSRNA049453693	no	no	yes	yes	0
ENSRNA049453717	no	no	no	no	0
ENSRNA049453784	no	no	no	no	0
ENSRNA049453826	no	no	no	no	0
ENSRNA049453982	no	no	no	no	0
ENSRNA049454111	no	yes	no	no	0
ENSRNA049454125	no	yes	yes	no	0
ENSRNA049454203	no	no	no	no	0
ENSRNA049454254	no	no	no	no	0
ENSRNA049454268	no	no	no	no	0
ENSRNA049454282	no	no	no	no	0
ENSRNA049454293	no	no	no	no	0
ENSRNA049454366	no	no	no	no	0
ENSRNA049454404	no	no	no	no	0
ENSRNA049454705	no	no	no	no	0
ENSRNA049454750	no	no	no	no	0
ENSRNA049454868	yes	no	no	no	0
ENSRNA049454877	no	no	no	no	0
ENSRNA049454895	no	no	no	no	0
ENSRNA049454938	no	no	no	no	0
ENSRNA049454976	no	no	no	no	0
ENSRNA049454997	no	no	no	no	0
ENSRNA049455034	no	no	no	no	0
ENSRNA049455185	no	no	yes	no	0
ENSRNA049455202	no	yes	no	no	0
ENSRNA049455219	no	no	no	no	0
ENSRNA049455242	no	no	no	no	0
ENSRNA049455261	no	no	no	no	0
ENSRNA049455282	no	no	no	no	0
ENSRNA049455301	no	no	no	no	0
ENSRNA049455313	no	no	no	no	0
ENSRNA049455334	no	no	no	no	0
ENSRNA049455358	no	no	no	no	0
ENSRNA049455410	no	no	no	no	0
ENSRNA049455425	no	no	no	no	0
ENSRNA049455527	no	no	no	no	0
ENSRNA049455555	no	no	no	no	0
ENSRNA049455608	no	no	no	no	0.652878
ENSRNA049455651	no	no	no	no	0
ENSRNA049455662	no	no	no	no	0
ENSRNA049455682	no	no	no	no	0
ENSRNA049455853	no	no	no	no	0
ENSRNA049455955	no	no	no	no	1492.18
ENSRNA049456141	no	no	yes	yes	0
ENSRNA049456187	no	no	no	no	0
ENSRNA049456199	no	no	no	no	0
ENSRNA049456227	yes	no	no	no	0
ENSRNA049456243	yes	no	no	no	0
ENSRNA049456278	no	yes	yes	no	0
ENSRNA049456300	no	no	no	no	0
ENSRNA049456320	no	no	yes	no	0
ENSRNA049456385	no	no	yes	no	0
ENSRNA049456396	no	no	no	no	0
ENSRNA049456552	no	no	no	no	0
ENSRNA049456609	yes	no	no	no	0
ENSRNA049456636	no	no	no	no	0
ENSRNA049456661	no	no	no	no	0
ENSRNA049456692	no	no	yes	no	0
ENSRNA049456702	no	no	no	no	0
ENSRNA049456746	no	no	yes	yes	0
ENSRNA049456769	no	no	no	no	0
ENSRNA049456826	no	no	no	no	0
ENSRNA049457014	no	no	yes	no	0
ENSRNA049457038	yes	no	no	no	0
ENSRNA049457187	no	no	no	no	0
ENSRNA049457201	no	no	no	no	0
ENSRNA049457226	no	no	no	no	0
ENSRNA049457253	no	no	no	no	0
ENSRNA049457279	no	no	no	no	0
ENSRNA049457302	no	no	no	no	0
ENSRNA049457319	no	no	no	no	0
ENSRNA049457334	no	no	no	no	0
ENSRNA049457359	no	no	no	no	0
ENSRNA049457405	no	no	no	no	0
ENSRNA049457438	no	no	no	no	0
ENSRNA049457460	no	no	no	no	0
ENSRNA049457503	no	no	no	no	0
ENSRNA049457531	no	no	no	no	0
ENSRNA049457554	no	no	no	no	0
ENSRNA049457570	no	no	no	no	0
ENSRNA049457592	no	no	no	no	0
ENSRNA049457729	no	no	yes	yes	0
ENSRNA049457749	no	no	no	no	0
ENSRNA049457777	no	no	no	no	0
ENSRNA049457806	no	no	no	no	0
ENSRNA049457944	no	no	no	no	0
ENSRNA049458154	yes	no	no	no	0
ENSRNA049458208	no	yes	no	no	0
ENSRNA049458245	no	no	no	no	0
ENSRNA049458293	no	yes	no	no	0
ENSRNA049458322	no	no	no	no	0
ENSRNA049458369	no	no	no	no	0
ENSRNA049458390	no	no	no	no	0
ENSRNA049458426	no	yes	no	no	0
ENSRNA049458448	no	no	no	no	0
ENSRNA049458467	no	yes	no	no	0
ENSRNA049458495	no	no	yes	yes	0
ENSRNA049458540	no	no	no	no	0
ENSRNA049458582	no	no	yes	no	0
ENSRNA049458611	no	no	no	no	0
ENSRNA049458634	no	no	no	no	0
ENSRNA049458655	no	no	no	no	0
ENSRNA049458671	no	no	no	no	0
ENSRNA049458691	no	no	no	no	0
ENSRNA049458706	no	no	no	no	0
ENSRNA049458722	no	no	no	no	0
ENSRNA049458742	no	no	no	no	0
ENSRNA049458758	no	no	no	no	0
ENSRNA049458782	no	no	no	no	2892.88
ENSRNA049458795	no	no	no	no	2645.82
ENSRNA049458812	no	yes	no	no	11532.8
ENSRNA049458846	no	no	no	no	1601.78
ENSRNA049458857	no	no	no	no	0
ENSRNA049458874	no	no	yes	no	92.4494
ENSRNA049458957	no	no	no	no	0
ENSRNA049458986	no	no	yes	no	0
ENSRNA049459008	no	no	yes	no	0
ENSRNA049459026	no	no	yes	no	0
ENSRNA049459041	no	no	no	no	0
ENSRNA049459056	no	no	yes	no	0
ENSRNA049459076	no	no	no	no	0
ENSRNA049459101	no	no	no	no	0
ENSRNA049459156	no	no	no	no	0
ENSRNA049459180	no	no	no	no	0
ENSRNA049459243	no	no	no	no	0
ENSRNA049459267	no	no	no	no	232.46
ENSRNA049459284	no	no	no	no	0
ENSRNA049459300	no	no	no	no	83.2568
ENSRNA049459370	no	no	no	no	0
ENSRNA049459418	no	no	no	no	37.3967
ENSRNA049459426	no	no	no	no	0
ENSRNA049459435	no	no	no	no	0
ENSRNA049459505	no	no	no	no	0
ENSRNA049459562	no	no	no	no	0
ENSRNA049459593	no	yes	no	no	0
ENSRNA049459608	no	no	no	no	0
ENSRNA049459632	no	no	no	no	0
ENSRNA049459739	no	no	no	no	0
ENSRNA049459805	no	no	no	no	0
ENSRNA049459833	no	no	no	no	0
ENSRNA049459870	no	no	yes	no	0
ENSRNA049459897	no	no	no	no	0
ENSRNA049460030	no	no	no	no	0
ENSRNA049460114	no	yes	no	no	0
ENSRNA049460134	no	no	no	no	0
ENSRNA049460151	no	no	no	no	0
ENSRNA049460340	no	no	no	no	0
ENSRNA049460361	no	no	no	no	0
ENSRNA049460379	no	no	no	no	0
ENSRNA049460392	no	no	no	no	0
ENSRNA049460407	no	no	no	no	0
ENSRNA049460422	no	no	no	no	0.393173
ENSRNA049460512	no	no	no	no	0
ENSRNA049460546	no	no	no	no	0
ENSRNA049460564	no	no	no	no	0
ENSRNA049460670	no	no	no	no	0
ENSRNA049460705	no	no	no	no	0
ENSRNA049460723	no	no	no	no	0
ENSRNA049460733	no	no	no	no	0
ENSRNA049460753	no	no	yes	yes	0
ENSRNA049460770	no	no	no	no	0
ENSRNA049460809	no	no	no	no	0
ENSRNA049460846	no	no	no	no	0
ENSRNA049460861	no	no	no	no	0
ENSRNA049460941	no	no	no	no	0
ENSRNA049460987	yes	no	no	no	0
ENSRNA049461002	no	no	no	no	0
ENSRNA049461178	no	no	no	no	0
ENSRNA049461227	no	no	no	no	0
ENSRNA049461250	no	no	no	no	0
ENSRNA049461441	no	no	no	no	0
ENSRNA049461457	no	no	no	no	0
ENSRNA049461468	no	no	no	no	0
ENSRNA049461505	no	no	no	no	0
ENSRNA049461520	no	no	no	no	0
ENSRNA049461533	no	no	no	no	0
ENSRNA049461556	no	yes	no	no	0
ENSRNA049461578	no	no	no	no	0
ENSRNA049461590	no	no	no	no	0
ENSRNA049461612	no	no	no	no	0
ENSRNA049461634	no	no	no	no	0
ENSRNA049461656	no	no	yes	no	0
ENSRNA049461704	no	no	yes	no	0
ENSRNA049461717	no	no	yes	no	0
ENSRNA049461732	no	yes	no	no	0
ENSRNA049461747	no	no	no	no	0
ENSRNA049461783	no	no	no	no	0
ENSRNA049461861	no	no	no	no	0
ENSRNA049461886	no	no	yes	no	0
ENSRNA049461913	no	no	no	no	0
ENSRNA049462043	no	no	yes	yes	0
ENSRNA049462054	no	no	no	no	0
ENSRNA049462239	no	no	no	no	0
ENSRNA049462250	no	no	no	no	19.2785
ENSRNA049462284	no	no	no	no	0
ENSRNA049462303	no	no	no	no	0
ENSRNA049462318	no	no	no	no	5399.67
ENSRNA049462331	no	no	no	no	3.6473
ENSRNA049462348	no	no	no	no	645.304
ENSRNA049462493	no	no	no	no	0
ENSRNA049462522	no	no	no	no	0
ENSRNA049462555	no	no	no	no	0
ENSRNA049462573	no	no	no	no	0
ENSRNA049462587	no	no	no	no	0
ENSRNA049462609	no	no	no	no	0
ENSRNA049462641	no	no	no	no	0
ENSRNA049462656	no	no	no	no	0
ENSRNA049462687	no	no	no	no	0
ENSRNA049462736	no	no	no	no	0
ENSRNA049462828	yes	no	no	no	0
ENSRNA049462923	no	no	no	no	0
ENSRNA049462956	yes	no	no	no	0
ENSRNA049463024	no	no	yes	no	0
ENSRNA049463047	no	no	no	no	0
ENSRNA049463067	no	no	no	no	0
ENSRNA049463085	no	no	no	no	0
ENSRNA049463137	no	no	no	no	0
ENSRNA049463218	no	no	no	no	0
ENSRNA049463340	no	no	no	no	0
ENSRNA049463396	no	yes	yes	no	0
ENSRNA049463412	no	no	no	no	0
ENSRNA049463431	no	no	no	no	0
ENSRNA049463447	no	no	no	no	0
ENSRNA049463473	no	no	no	no	0
ENSRNA049463500	no	no	no	no	0
ENSRNA049463531	no	no	no	no	0
ENSRNA049463546	no	no	yes	yes	0
ENSRNA049463586	no	no	yes	no	0
ENSRNA049463648	no	no	no	no	0
ENSRNA049463686	no	no	no	no	0
ENSRNA049463701	no	no	no	no	0
ENSRNA049463715	no	no	no	no	0
ENSRNA049463738	no	no	no	no	0
ENSRNA049463761	no	no	no	no	0
ENSRNA049463774	no	no	no	no	0
ENSRNA049463813	no	yes	no	no	0
ENSRNA049463828	no	no	no	no	0
ENSRNA049464122	no	no	yes	yes	0
ENSRNA049464139	no	no	no	no	0
ENSRNA049464209	no	no	no	no	0
ENSRNA049464241	no	no	no	no	0
ENSRNA049464263	yes	no	no	no	0
ENSRNA049464284	no	no	no	no	0
ENSRNA049464403	no	no	yes	no	0
ENSRNA049464595	no	no	no	no	0
ENSRNA049464622	no	no	yes	no	0
ENSRNA049464727	no	no	no	no	0
ENSRNA049464922	no	no	no	no	0
ENSRNA049464954	no	no	no	no	0
ENSRNA049464979	no	no	yes	yes	0
ENSRNA049464994	no	no	no	no	0
ENSRNA049465015	no	no	no	no	0
ENSRNA049465074	no	no	no	no	0
ENSRNA049465110	no	no	no	no	1002.86
ENSRNA049465220	no	no	no	no	0
ENSRNA049465281	no	no	no	no	0
ENSRNA049465301	no	no	no	no	0
ENSRNA049465312	no	no	no	no	0
ENSRNA049465331	no	no	yes	no	0
ENSRNA049465355	no	no	no	no	0
ENSRNA049465372	no	no	no	no	0
ENSRNA049465399	no	no	no	no	0
ENSRNA049465428	no	no	no	no	0
ENSRNA049465449	no	no	yes	no	0
ENSRNA049465483	no	no	no	no	0
ENSRNA049465575	no	no	no	no	0
ENSRNA049465590	no	no	no	no	0
ENSRNA049465606	no	no	no	no	0
ENSRNA049465635	no	no	yes	no	0
ENSRNA049465657	no	no	no	no	0
ENSRNA049465733	no	no	no	no	0
ENSRNA049465791	no	no	no	no	0
ENSRNA049465819	no	no	no	no	0
ENSRNA049465834	no	no	yes	yes	0
ENSRNA049465846	no	no	no	no	0
ENSRNA049465879	no	yes	no	no	0
ENSRNA049466083	no	no	yes	no	0
ENSRNA049466198	no	no	no	no	0
ENSRNA049466210	no	no	no	no	0
ENSRNA049466224	no	no	no	no	0
ENSRNA049466250	no	no	no	no	0
ENSRNA049466270	no	no	no	no	0
ENSRNA049466281	no	no	no	no	0
ENSRNA049466325	no	no	no	no	0
ENSRNA049466419	no	no	yes	yes	0
ENSRNA049466442	no	no	yes	no	0
ENSRNA049466579	no	no	yes	no	0
ENSRNA049466589	no	no	no	no	0
ENSRNA049466605	yes	no	no	no	0
ENSRNA049466617	no	yes	no	no	0
ENSRNA049466632	no	no	no	no	0
ENSRNA049466642	no	no	no	no	0
ENSRNA049466657	no	no	no	no	0
ENSRNA049466664	no	no	yes	no	0
ENSRNA049466676	no	no	no	no	0
ENSRNA049466686	yes	no	no	no	0
ENSRNA049466709	no	no	no	no	0
ENSRNA049466789	no	no	no	no	0
ENSRNA049466836	no	no	no	no	0
ENSRNA049466850	no	no	no	no	0
ENSRNA049466858	no	no	no	no	0
ENSRNA049466982	no	no	no	no	0
ENSRNA049466998	no	no	no	no	0
ENSRNA049467030	no	no	no	no	0
ENSRNA049467046	no	no	no	no	0
ENSRNA049467153	no	no	no	no	0
ENSRNA049467197	no	no	no	no	0
ENSRNA049467247	no	no	no	no	0
ENSRNA049467432	no	no	no	no	0
ENSRNA049467544	no	no	no	no	0
ENSRNA049467592	no	yes	no	no	0
ENSRNA049467615	yes	no	no	no	0
ENSRNA049467624	no	no	no	no	0
ENSRNA049467635	no	no	no	no	0
ENSRNA049467643	no	no	no	no	0
ENSRNA049467653	no	no	no	no	0
ENSRNA049467662	no	no	no	no	3580.13
ENSRNA049467670	no	no	no	no	0
ENSRNA049467682	no	no	no	no	0
ENSRNA049467685	no	no	no	no	0
ENSRNA049467695	no	no	no	no	0
ENSRNA049467703	no	no	no	no	0
ENSRNA049467709	no	no	no	no	3606.87
ENSRNA049467718	no	no	no	no	0
ENSRNA049467721	no	no	no	no	0
ENSRNA049467725	no	no	no	no	3351.93
ENSRNA049467728	no	no	no	no	0
ENSRNA049467735	no	no	no	no	0
ENSRNA049467741	no	no	no	no	0
ENSRNA049467747	no	no	no	no	0
ENSRNA049467752	no	no	no	no	0
ENSRNA049467760	no	no	no	no	0
ENSRNA049467768	no	no	no	no	0
ENSRNA049467775	no	no	no	no	0
ENSRNA049467782	no	no	no	no	0
ENSRNA049467788	no	no	no	no	0
ENSRNA049467794	no	no	no	no	0
ENSRNA049467799	no	no	no	no	0
ENSRNA049467811	no	no	no	no	0
ENSRNA049467817	no	no	no	no	0
ENSRNA049467825	no	no	no	no	0
ENSRNA049467831	no	no	no	no	0
ENSRNA049467836	no	no	no	no	0
ENSRNA049467843	no	no	no	no	0
ENSRNA049467850	no	no	no	no	0
ENSRNA049467857	no	no	no	no	0
ENSRNA049467867	no	no	no	no	0
ENSRNA049467876	no	no	no	no	0
ENSRNA049467883	no	no	no	no	0
ENSRNA049467891	no	no	no	no	0
ENSRNA049467894	no	no	no	no	0
ENSRNA049467902	no	no	no	no	0
ENSRNA049467913	no	no	no	no	0
ENSRNA049467926	no	no	no	no	0
ENSRNA049467930	no	no	no	no	0
ENSRNA049467939	no	no	no	no	0
ENSRNA049467947	no	no	no	no	0
ENSRNA049467951	no	no	no	no	0
ENSRNA049467957	no	no	no	no	0
ENSRNA049467962	no	no	no	no	0
ENSRNA049467971	no	no	no	no	0
ENSRNA049467978	no	no	no	no	0
ENSRNA049467983	no	no	no	no	0
ENSRNA049467989	no	no	no	no	0
ENSRNA049467992	no	no	no	no	0
ENSRNA049468001	no	no	no	no	0
ENSRNA049468005	no	no	no	no	0
ENSRNA049468008	no	no	no	no	0
ENSRNA049468013	no	no	no	no	0
ENSRNA049468017	no	no	no	no	0
ENSRNA049468021	no	no	no	no	0
ENSRNA049468030	no	no	no	no	0
ENSRNA049468038	no	no	no	no	0
ENSRNA049468043	no	no	no	no	0
ENSRNA049468049	no	no	no	no	0
ENSRNA049468058	no	no	no	no	0
ENSRNA049468063	no	no	no	no	0
ENSRNA049468070	no	no	no	no	0
ENSRNA049468081	no	no	no	no	0
ENSRNA049468088	no	no	no	no	0
ENSRNA049468103	no	no	no	no	0
ENSRNA049468108	no	no	no	no	0
ENSRNA049468115	no	no	no	no	0
ENSRNA049468120	no	no	no	no	0
ENSRNA049468128	no	no	no	no	0
ENSRNA049468138	no	no	no	no	0
ENSRNA049468142	no	no	no	no	0
ENSRNA049468151	no	no	no	no	0
ENSRNA049468159	no	no	no	no	0
ENSRNA049468173	no	no	no	no	0
ENSRNA049468178	no	no	no	no	0
ENSRNA049468184	no	no	no	no	0
ENSRNA049468191	no	no	no	no	0
ENSRNA049468197	no	no	no	no	0
ENSRNA049468202	no	no	no	no	0
ENSRNA049468209	no	no	no	no	0
ENSRNA049468217	no	no	no	no	0
ENSRNA049468221	no	no	no	no	0
ENSRNA049468229	no	no	no	no	0
ENSRNA049468238	no	no	no	no	190.824
ENSRNA049468304	yes	no	yes	no	0
ENSRNA049468327	no	no	yes	yes	0
ENSRNA049468366	no	no	no	no	0
ENSRNA049468514	no	no	no	no	0
ENSRNA049468588	no	no	yes	yes	0
ENSRNA049468606	no	no	yes	yes	0
ENSRNA049468614	no	no	no	no	0
ENSRNA049468771	no	no	no	no	0
ENSRNA049468782	no	no	no	no	0
ENSRNA049468787	no	no	no	no	0
ENSRNA049468809	no	no	no	no	0
ENSRNA049468829	no	no	no	no	0
ENSRNA049468860	no	no	no	no	0
ENSRNA049468879	no	no	no	no	0
ENSRNA049468892	no	no	no	no	0
ENSRNA049468913	no	yes	yes	yes	0
ENSRNA049468930	no	no	no	no	0
ENSRNA049468936	no	no	no	no	0
ENSRNA049468947	no	no	no	no	0
ENSRNA049468958	no	no	no	no	0
ENSRNA049468969	no	no	no	no	0
ENSRNA049468983	no	no	no	no	0
ENSRNA049468991	no	no	no	no	0
ENSRNA049468999	no	no	no	no	0
ENSRNA049469005	no	no	no	no	0
ENSRNA049469011	no	no	no	no	0
ENSRNA049469029	no	no	no	no	0
ENSRNA049469035	no	no	no	no	0
ENSRNA049469040	no	no	no	no	0
ENSRNA049469049	no	no	no	no	0
ENSRNA049469054	no	no	no	no	0
ENSRNA049469060	no	no	no	no	0
ENSRNA049469066	no	no	no	no	0
ENSRNA049469321	no	no	no	no	0
ENSRNA049469519	no	no	no	no	0
ENSRNA049469639	no	no	no	no	8.87788
ENSRNA049469650	no	no	no	no	0
ENSRNA049469667	no	no	no	no	0
ENSRNA049469740	no	no	yes	no	0
ENSRNA049469775	yes	no	no	no	84.6053
ENSRNA049469783	no	no	no	no	0
ENSRNA049469795	no	no	no	no	0
ENSRNA049469802	no	no	no	no	0
ENSRNA049469892	no	no	no	no	0
ENSRNA049469899	no	no	no	no	0
ENSRNA049469912	no	no	no	no	0
ENSRNA049469919	no	no	no	no	0
ENSRNA049469940	no	yes	no	no	0
ENSRNA049469950	no	no	no	no	0
ENSRNA049470085	no	no	no	no	0
ENSRNA049470144	no	no	no	no	0
ENSRNA049470236	no	no	no	no	0
ENSRNA049470248	no	no	no	no	0
ENSRNA049470257	no	no	yes	no	0
ENSRNA049470263	no	no	no	no	0
ENSRNA049470275	no	no	no	no	0
ENSRNA049470293	no	no	yes	no	0
ENSRNA049470306	no	no	no	no	0
ENSRNA049470348	no	no	no	no	0
ENSRNA049470528	no	no	no	no	0
ENSRNA049470554	no	no	no	no	0
ENSRNA049470560	no	no	no	no	0
ENSRNA049470569	no	no	yes	yes	0
ENSRNA049470584	no	no	no	no	0
ENSRNA049470615	no	no	no	no	0
ENSRNA049470636	no	no	no	no	0
ENSRNA049470662	no	no	no	no	0
ENSRNA049470674	no	no	no	no	0
ENSRNA049470683	no	no	no	no	0
ENSRNA049470774	no	no	no	no	0
ENSRNA049470793	no	yes	no	no	0
ENSRNA049470799	no	no	no	no	0
ENSRNA049470807	no	no	no	no	0
ENSRNA049470850	no	no	no	no	0
ENSRNA049470888	no	no	no	no	0
ENSRNA049470912	no	no	yes	no	0
ENSRNA049470918	no	no	no	no	0
ENSRNA049470931	no	no	no	no	0
ENSRNA049470937	no	no	no	no	0
ENSRNA049470983	no	no	yes	no	0
ENSRNA049471008	no	no	no	no	0
ENSRNA049471095	no	no	no	no	0
ENSRNA049471122	no	no	no	no	0
ENSRNA049471190	no	no	yes	yes	0
ENSRNA049471198	no	no	no	no	0
ENSRNA049471337	no	yes	no	no	0
ENSRNA049471362	yes	no	no	no	0
ENSRNA049471370	no	no	no	no	17.5139
ENSRNA049471509	no	no	no	no	0
ENSRNA049471593	no	no	no	no	0
ENSRNA049471624	no	no	no	no	0
ENSRNA049471630	no	no	no	no	0
ENSRNA049471642	no	no	no	no	0
ENSRNA049471654	no	no	yes	no	0
ENSRNA049471669	no	no	no	no	0
ENSRNA049471800	no	no	no	no	0
ENSRNA049471804	no	no	no	no	0
ENSRNA049471872	no	no	no	no	0
ENSRNA049471957	yes	no	no	no	0
ENSRNA049471967	no	no	no	no	0
ENSRNA049471974	no	no	no	no	0
ENSRNA049471983	no	yes	no	no	0
ENSRNA049472011	no	yes	no	no	0
ENSRNA049472105	no	no	yes	yes	0
ENSRNA049472175	no	no	no	no	0
ENSRNA049472213	no	yes	no	no	0
ENSRNA049472224	no	no	no	no	0
ENSRNA049472261	no	yes	no	no	0
ENSRNA049472265	no	no	no	no	0
ENSRNA049472269	no	no	no	no	0
ENSRNA049472360	yes	no	no	no	0
ENSRNA049472408	no	no	no	no	0
ENSRNA049472415	no	no	no	no	0
ENSRNA049472440	no	no	no	no	0
ENSRNA049472461	no	no	yes	no	0
ENSRNA049472502	no	no	no	no	0
ENSRNA049472504	no	no	no	no	0
ENSRNA049472513	no	yes	no	no	0
ENSRNA049472522	no	no	no	no	0
ENSRNA049472528	no	no	no	no	0
ENSRNA049472540	no	no	no	no	0
ENSRNA049472548	no	no	no	no	0
ENSRNA049472558	no	no	no	no	0
ENSRNA049472564	no	no	no	no	0
ENSRNA049472568	no	no	no	no	0
ENSRNA049472574	no	no	no	no	0
ENSRNA049472580	no	no	yes	no	0
ENSRNA049472588	no	no	no	no	0
ENSRNA049472591	no	no	no	no	0
ENSRNA049472598	no	no	no	no	0
ENSRNA049472604	no	no	no	no	0
ENSRNA049472608	no	no	no	no	0
ENSRNA049472612	no	no	no	no	0
ENSRNA049472620	no	no	no	no	0
ENSRNA049472623	no	no	no	no	0
ENSRNA049472626	no	no	no	no	0
ENSRNA049472630	no	yes	no	no	0
ENSRNA049472638	no	yes	no	no	97.6406
ENSRNA049472641	no	no	no	no	0
ENSRNA049472661	no	no	no	no	0
ENSRNA049472781	no	no	no	no	0
ENSRNA049472786	no	no	yes	yes	0
ENSRNA049472795	no	no	no	no	0
ENSRNA049472860	yes	no	no	no	0
ENSRNA049473008	no	yes	no	no	0
ENSRNA049473059	no	no	no	no	0
ENSRNA049473070	no	no	no	no	0
ENSRNA049473076	no	no	no	no	0
ENSRNA049473080	no	no	no	no	0
ENSRNA049473089	no	no	no	no	0
ENSRNA049473105	no	no	no	no	0
ENSRNA049473114	no	no	no	no	0
ENSRNA049473122	no	no	no	no	0
ENSRNA049473127	no	no	no	no	0
ENSRNA049473133	no	no	no	no	0
ENSRNA049473142	no	no	no	no	0
ENSRNA049473148	no	no	no	no	0
ENSRNA049473154	no	no	no	no	0
ENSRNA049473160	no	no	no	no	0
ENSRNA049473166	no	no	no	no	0
ENSRNA049473170	no	no	no	no	0
ENSRNA049473178	no	no	no	no	0
ENSRNA049473182	no	no	no	no	0
ENSRNA049473188	no	no	no	no	0
ENSRNA049473192	no	no	no	no	0
ENSRNA049473198	no	no	no	no	0
ENSRNA049473204	no	no	no	no	0
ENSRNA049473210	no	no	no	no	0
ENSRNA049473220	no	no	no	no	0
ENSRNA049473225	no	no	no	no	0
ENSRNA049473228	no	no	no	no	0
ENSRNA049473236	no	no	no	no	0
ENSRNA049473241	no	no	no	no	0
ENSRNA049473246	no	no	no	no	0
ENSRNA049473251	no	no	no	no	0
ENSRNA049473254	no	no	no	no	0
ENSRNA049473271	no	no	no	no	0
ENSRNA049473286	no	no	no	no	0
ENSRNA049473290	no	no	no	no	0
ENSRNA049473297	no	no	no	no	0
ENSRNA049473303	no	no	no	no	0
ENSRNA049473307	no	no	no	no	0
ENSRNA049473315	no	no	no	no	0
ENSRNA049473322	no	no	no	no	0
ENSRNA049473328	no	no	no	no	0
ENSRNA049473334	no	no	no	no	0
ENSRNA049473338	no	no	no	no	0
ENSRNA049473346	no	no	no	no	0
ENSRNA049473351	no	no	no	no	0
ENSRNA049473354	no	no	no	no	0
ENSRNA049473363	no	no	no	no	0
ENSRNA049473372	no	no	no	no	0
ENSRNA049473380	no	no	no	no	0
ENSRNA049473385	no	no	no	no	0
ENSRNA049473389	no	no	no	no	0
ENSRNA049473440	no	no	no	no	0
ENSRNA049473449	no	no	no	no	0
ENSRNA049473467	no	no	yes	no	0
ENSRNA049473524	no	no	no	no	0
ENSRNA049473576	no	no	no	no	0
ENSRNA049473603	no	no	no	no	0
ENSRNA049473622	no	yes	no	no	0
ENSRNA049473638	no	no	no	no	0
ENSRNA049473644	no	yes	no	no	4.05489
ENSRNA049473738	no	yes	no	no	0
ENSRNA049473748	no	no	no	no	0
ENSRNA049473755	no	no	no	no	0
ENSRNA049473875	no	no	no	no	0
ENSRNA049473886	no	yes	no	no	0
ENSRNA049473920	no	no	no	no	0
ENSRNA049473923	no	no	no	no	0
ENSRNA049473965	no	no	no	no	0
ENSRNA049473978	no	no	no	no	0
ENSRNA049474065	no	no	no	no	0
ENSRNA049474094	yes	no	no	no	0
ENSRNA049474167	no	no	yes	yes	0
ENSRNA049474187	no	no	no	no	0
ENSRNA049474237	yes	no	no	no	0
ENSRNA049474255	no	no	no	no	0
ENSRNA049474264	no	no	no	no	0.000691677
ENSRNA049474320	no	no	no	no	0
ENSRNA049474334	no	no	no	no	0
ENSRNA049474364	no	yes	no	no	0
ENSRNA049474375	no	no	no	no	0
ENSRNA049474421	no	no	no	no	0
ENSRNA049474454	no	no	no	no	0
ENSRNA049474463	no	no	no	no	0
ENSRNA049474470	no	yes	no	no	0
ENSRNA049474479	no	no	no	no	0
ENSRNA049474486	no	no	no	no	0
ENSRNA049474492	no	no	no	no	0
ENSRNA049474524	no	no	no	no	0
ENSRNA049474541	no	no	no	no	0
ENSRNA049474580	no	no	no	no	0
ENSRNA049474585	no	no	yes	no	0
ENSRNA049474589	no	no	no	no	0
ENSRNA049474593	no	no	no	no	0
ENSRNA049474645	no	yes	yes	yes	0
ENSRNA049474652	yes	no	no	no	0
ENSRNA049474661	no	no	no	no	0
ENSRNA049474668	no	no	no	no	0
ENSRNA049474675	no	no	no	no	0
ENSRNA049474679	no	no	no	no	0
ENSRNA049474685	no	no	no	no	0
ENSRNA049474713	no	no	yes	no	17.2315
ENSRNA049474736	no	no	no	no	0
ENSRNA049474750	yes	no	no	no	0
ENSRNA049474758	no	no	no	no	0
ENSRNA049474764	no	no	no	no	0
ENSRNA049474767	no	no	no	no	0
ENSRNA049474778	no	no	no	no	0
ENSRNA049474787	no	no	no	no	0
ENSRNA049474794	no	no	no	no	0
ENSRNA049474799	no	no	no	no	0
ENSRNA049474807	no	no	no	no	0
ENSRNA049474812	no	no	no	no	0
ENSRNA049474818	no	no	no	no	0
ENSRNA049474823	no	no	no	no	0
ENSRNA049474832	no	no	no	no	0
ENSRNA049474838	no	no	no	no	0
ENSRNA049474843	no	no	no	no	0
ENSRNA049474847	no	no	no	no	0
ENSRNA049474852	no	no	no	no	0
ENSRNA049474866	no	no	no	no	0
ENSRNA049474872	no	no	no	no	0
ENSRNA049474877	no	no	no	no	0
ENSRNA049474882	no	no	no	no	0
ENSRNA049474888	no	no	no	no	0
ENSRNA049474894	no	no	no	no	0
ENSRNA049474898	no	no	no	no	0
ENSRNA049474903	no	no	no	no	0
ENSRNA049474907	no	no	no	no	0
ENSRNA049474911	no	yes	no	no	0
ENSRNA049474917	no	no	no	no	38.3117
ENSRNA049474924	no	yes	no	no	12.7244
ENSRNA049474946	no	yes	no	no	0
ENSRNA049474953	no	no	no	no	0
ENSRNA049474986	no	no	no	no	0
ENSRNA049474992	no	no	yes	yes	0
ENSRNA049475000	no	no	no	no	0
ENSRNA049475040	no	no	no	no	0
ENSRNA049475047	yes	no	no	no	0
ENSRNA049475115	no	no	yes	no	0
ENSRNA049475121	yes	no	yes	no	0
ENSRNA049475128	no	no	no	no	0
ENSRNA049475135	no	no	yes	yes	0
ENSRNA049475171	no	no	no	no	0
ENSRNA049475181	no	no	no	no	0
ENSRNA049475200	no	no	no	no	0
ENSRNA049475237	no	no	yes	no	0
ENSRNA049475307	no	no	no	no	0
ENSRNA049475322	no	no	no	no	0
ENSRNA049475327	no	no	no	no	0
ENSRNA049475331	no	no	no	no	0
ENSRNA049475336	no	no	no	no	0
ENSRNA049475340	no	no	no	no	0
ENSRNA049475344	no	no	no	no	0
ENSRNA049475348	no	no	no	no	0
ENSRNA049475356	no	no	no	no	0
ENSRNA049475359	no	no	no	no	0
ENSRNA049475429	no	yes	no	no	0
ENSRNA049475445	no	no	no	no	0
ENSRNA049475455	no	no	no	no	0
ENSRNA049475459	no	no	no	no	0
ENSRNA049475486	no	no	no	no	0
ENSRNA049475492	no	no	no	no	0
ENSRNA049475506	yes	no	yes	no	0
ENSRNA049475518	no	no	no	no	0
ENSRNA049475525	no	no	no	no	0
ENSRNA049475532	no	no	no	no	0
ENSRNA049475551	no	no	yes	yes	0
ENSRNA049475560	no	no	no	no	0
ENSRNA049475565	yes	no	no	no	0
ENSRNA049475586	no	no	yes	no	0
ENSRNA049475603	no	no	no	no	0
ENSRNA049475606	no	no	no	no	0
ENSRNA049475610	no	no	no	no	0
ENSRNA049475617	no	no	no	no	0
ENSRNA049475622	no	yes	no	no	0
ENSRNA049475639	no	no	no	no	0
ENSRNA049475645	no	no	no	no	2.91177
ENSRNA049475668	no	no	no	no	0
ENSRNA049475683	no	no	no	no	0
ENSRNA049475693	no	no	no	no	0
ENSRNA049475702	no	yes	no	no	0
ENSRNA049475716	no	yes	no	no	0
ENSRNA049475740	no	no	no	no	0
ENSRNA049475761	no	yes	no	no	0
ENSRNA049475771	no	no	no	no	0
ENSRNA049475800	no	no	no	no	0
ENSRNA049475883	no	no	no	no	0
ENSRNA049475958	no	no	no	no	0
ENSRNA049475967	no	no	no	no	0
ENSRNA049475976	no	no	no	no	0
ENSRNA049476001	no	no	no	no	0
ENSRNA049476004	no	no	no	no	0
ENSRNA049476008	no	no	yes	no	0
ENSRNA049476010	no	no	no	no	0
ENSRNA049476041	no	no	no	no	26.4518
ENSRNA049476045	no	no	no	no	0
ENSRNA049476054	no	no	no	no	0
ENSRNA049476060	no	no	no	no	0
ENSRNA049476075	no	no	no	no	0
ENSRNA049476092	no	no	no	no	0
ENSRNA049476098	no	no	no	no	0
ENSRNA049476101	no	no	no	no	0
ENSRNA049476107	yes	no	no	no	0
ENSRNA049476110	no	no	no	no	0
ENSRNA049476112	no	no	no	no	0
ENSRNA049476131	no	no	no	no	0
ENSRNA049476138	no	no	no	no	0
ENSRNA049476145	no	no	no	no	0
ENSRNA049476166	no	no	no	no	0
ENSRNA049476173	no	no	yes	no	0
ENSRNA049476180	no	no	no	no	0
ENSRNA049476213	yes	no	no	no	0
ENSRNA049476216	no	no	no	no	0
ENSRNA049476271	no	no	no	no	0
ENSRNA049476276	yes	no	yes	yes	0
ENSRNA049476283	no	no	yes	no	0
ENSRNA049476303	no	yes	no	no	0
ENSRNA049476306	no	no	no	no	0
ENSRNA049476313	no	no	yes	yes	0
ENSRNA049476322	no	no	yes	no	0
ENSRNA049476328	no	no	no	no	0
ENSRNA049476380	no	no	no	no	0
ENSRNA049476386	no	yes	no	no	0
ENSRNA049476402	no	no	no	no	0
ENSRNA049476438	no	no	no	no	175.033
ENSRNA049476460	no	no	no	no	0
ENSRNA049476473	no	no	no	no	0
ENSRNA049476480	no	no	no	no	0
ENSRNA049476520	no	yes	yes	no	0
ENSRNA049476538	no	no	no	no	0
ENSRNA049476545	no	no	no	no	0
ENSRNA049476580	no	no	no	no	0
ENSRNA049476585	no	no	no	no	0
ENSRNA049476589	no	no	no	no	0
ENSRNA049476598	no	no	no	no	0
ENSRNA049476604	no	no	yes	no	0
ENSRNA049476610	no	yes	no	no	0
ENSRNA049476616	no	no	no	no	0
ENSRNA049476666	no	no	no	no	0
ENSRNA049476670	no	no	no	no	0
ENSRNA049476674	no	no	no	no	0
ENSRNA049476678	no	no	no	no	0
ENSRNA049476681	no	no	no	no	0
ENSRNA049476688	no	no	no	no	0
ENSRNA049476704	no	no	no	no	0
ENSRNA049476711	no	no	no	no	0
ENSRNA049476719	no	yes	no	no	303.597
ENSRNA049476737	no	no	no	no	0
ENSRNA049476743	no	yes	no	no	0
ENSRNA049476748	no	no	no	no	0
ENSRNA049476754	no	no	no	no	0
ENSRNA049476758	no	no	no	no	0
ENSRNA049476764	no	no	yes	no	0
ENSRNA049476781	no	no	no	no	0
ENSRNA049476796	no	no	no	no	0
ENSRNA049476801	no	yes	no	no	0
ENSRNA049476824	no	no	no	no	0
ENSRNA049476856	no	no	no	no	0
ENSRNA049476863	no	no	no	no	0
ENSRNA049476878	no	no	no	no	0
ENSRNA049476890	no	no	no	no	0
ENSRNA049476908	no	yes	no	no	0
ENSRNA049476916	no	no	no	no	0
ENSRNA049476922	no	yes	no	no	0
ENSRNA049476935	no	no	no	no	0
ENSRNA049476941	no	no	no	no	0
ENSRNA049476973	no	yes	no	no	0
ENSRNA049476978	no	no	no	no	0
ENSRNA049476980	no	no	no	no	0
ENSRNA049476983	no	no	no	no	0
ENSRNA049476994	no	no	no	no	0
ENSRNA049477007	no	no	no	no	0
ENSRNA049477011	no	no	no	no	0
ENSRNA049477025	no	no	no	no	0
ENSRNA049477031	no	no	no	no	0
ENSRNA049477034	no	no	no	no	0
ENSRNA049477036	no	no	no	no	0
ENSRNA049477038	no	no	no	no	0
ENSRNA049477042	no	no	no	no	0
ENSRNA049477046	no	no	no	no	0
ENSRNA049477060	no	no	no	no	0
ENSRNA049477064	no	no	no	no	0
ENSRNA049477080	no	no	no	no	72.1948
ENSRNA049477082	no	no	no	no	3.14898
ENSRNA049477092	no	no	no	no	0
ENSRNA049477097	no	no	no	no	0
ENSRNA049477101	no	no	no	no	0
ENSRNA049477115	no	no	no	no	0
ENSRNA049477133	no	no	no	no	0
ENSRNA049477136	no	no	no	no	0
ENSRNA049477146	no	no	no	no	0
ENSRNA049477151	no	no	no	no	0
ENSRNA049477174	no	no	no	no	0
ENSRNA049477188	no	no	no	no	0
ENSRNA049477192	no	no	no	no	0
ENSRNA049477193	no	no	yes	yes	0
ENSRNA049477203	no	no	yes	no	0
ENSRNA049477263	no	no	no	no	0
ENSRNA049477299	no	no	no	no	0
ENSRNA049477351	no	no	yes	yes	0
ENSRNA049477360	no	no	no	no	0
ENSRNA049477366	no	no	no	no	0
ENSRNA049477371	no	no	no	no	0
ENSRNA049477376	no	no	no	no	0
ENSRNA049477387	no	yes	no	no	0
ENSRNA049477401	no	no	no	no	0
ENSRNA049477405	no	no	no	no	0.173473
ENSRNA049477408	no	no	no	no	0
ENSRNA049477412	no	no	no	no	0
ENSRNA049477415	no	no	no	no	0
ENSRNA049477418	no	no	no	no	0
ENSRNA049477429	no	no	no	no	0
ENSRNA049477435	no	no	no	no	0
ENSRNA049477439	no	no	no	no	0
ENSRNA049477447	no	no	no	no	0
ENSRNA049477471	no	no	no	no	0
ENSRNA049477485	no	no	no	no	0
ENSRNA049477491	no	no	no	no	0
ENSRNA049477494	no	yes	yes	no	0
ENSRNA049477498	no	yes	no	no	0
ENSRNA049477503	no	no	no	no	0
ENSRNA049477506	yes	no	no	no	0
ENSRNA049477514	no	no	yes	yes	0
ENSRNA049477519	no	no	no	no	0
ENSRNA049477528	no	no	no	no	0
ENSRNA049477554	no	no	no	no	0
ENSRNA049477560	no	no	no	no	0
ENSRNA049477611	no	no	no	no	0
ENSRNA049477621	no	no	no	no	0
ENSRNA049477631	no	no	no	no	0
ENSRNA049477656	no	no	no	no	0
ENSRNA049477708	no	yes	no	no	0
ENSRNA049477719	no	no	no	no	0
ENSRNA049477722	no	no	no	no	0
ENSRNA049477727	no	no	no	no	0
ENSRNA049477729	no	no	no	no	0
ENSRNA049477741	no	no	no	no	5.5714
ENSRNA049477744	no	no	no	no	0
ENSRNA049477769	no	yes	no	no	0
ENSRNA049477866	no	no	no	no	0
ENSRNA049477898	no	yes	no	no	0
ENSRNA049477899	no	no	no	no	0
ENSRNA049477903	no	no	no	no	0
ENSRNA049477934	no	no	no	no	0
ENSRNA049477941	no	no	no	no	612.7
ENSRNA049477944	no	no	no	no	0
ENSRNA049477973	no	no	no	no	0
ENSRNA049477975	no	no	no	no	0
ENSRNA049477984	no	no	no	no	0
ENSRNA049477989	yes	no	no	no	0
ENSRNA049478017	no	yes	no	no	0
ENSRNA049478030	no	no	no	no	0
ENSRNA049478035	no	no	yes	no	0
ENSRNA049478041	no	no	no	no	0
ENSRNA049478060	no	no	no	no	0
ENSRNA049478106	no	no	no	no	0
ENSRNA049478109	no	no	no	no	0.126763
ENSRNA049478113	no	no	no	no	0
ENSRNA049478119	no	no	no	no	0
ENSRNA049478122	no	no	no	no	0.0490589
ENSRNA049478126	no	no	no	no	0.174791
ENSRNA049478131	no	no	no	no	0.024842
ENSRNA049478136	no	no	no	no	0
ENSRNA049478138	no	no	no	no	0.0496778
ENSRNA049478140	no	no	no	no	0.0245639
ENSRNA049478144	no	no	no	no	0.0486772
ENSRNA049478147	no	no	no	no	0
ENSRNA049478153	no	no	no	no	0.0251351
ENSRNA049478156	no	no	no	no	4.96682
ENSRNA049478162	no	no	no	no	0.233546
ENSRNA049478167	no	no	no	no	0
ENSRNA049478177	no	no	no	no	0
ENSRNA049478183	no	no	no	no	0
ENSRNA049478188	no	no	no	no	0
ENSRNA049478193	no	no	no	no	0
ENSRNA049478201	no	no	no	no	0
ENSRNA049478203	no	no	no	no	0
ENSRNA049478205	no	no	no	no	0
ENSRNA049478207	no	no	no	no	158.57
ENSRNA049478212	no	no	no	no	0
ENSRNA049478218	no	no	no	no	0
ENSRNA049478221	no	no	no	no	761.354
ENSRNA049478226	no	no	no	no	0
ENSRNA049478227	no	no	no	no	0
ENSRNA049478230	no	no	no	no	0
ENSRNA049478234	no	no	no	no	0
ENSRNA049478239	no	no	no	no	0
ENSRNA049478241	no	no	no	no	0
ENSRNA049478247	no	no	no	no	0
ENSRNA049478252	no	no	no	no	0
ENSRNA049478260	no	no	no	no	0
ENSRNA049478262	no	no	no	no	0
ENSRNA049478267	no	no	no	no	0
ENSRNA049478272	no	no	no	no	0
ENSRNA049478275	no	no	no	no	0
ENSRNA049478282	no	no	no	no	0
ENSRNA049478287	no	no	no	no	0
ENSRNA049478292	no	no	no	no	0
ENSRNA049478301	no	no	no	no	0
ENSRNA049478307	no	no	no	no	0
ENSRNA049478313	no	no	no	no	0
ENSRNA049478320	no	no	no	no	0
ENSRNA049478328	no	no	no	no	0
ENSRNA049478333	no	no	no	no	0
ENSRNA049478336	no	no	no	no	0
ENSRNA049478343	no	no	no	no	0
ENSRNA049478350	no	no	no	no	0
ENSRNA049478355	no	no	no	no	0
ENSRNA049478362	no	no	no	no	0
ENSRNA049478368	no	no	no	no	0
ENSRNA049478375	no	no	no	no	0
ENSRNA049478381	no	no	no	no	0
ENSRNA049478387	no	no	no	no	0
ENSRNA049478392	no	no	no	no	0
ENSRNA049478400	no	no	no	no	0
ENSRNA049478409	no	no	no	no	0
ENSRNA049478438	no	no	no	no	0
ENSRNA049478445	no	no	no	no	0
ENSRNA049478455	no	no	yes	no	0
ENSRNA049478461	no	no	no	no	0
ENSRNA049479127	no	yes	no	no	0
ENSRNA049479136	no	no	no	no	0
ENSRNA049479153	no	no	no	no	0
ENSRNA049479158	no	no	no	no	0
ENSRNA049479169	no	no	no	no	0
ENSRNA049479178	no	no	no	no	0
ENSRNA049479185	no	no	no	no	0
ENSRNA049479186	no	no	no	no	0
ENSRNA049479211	no	no	no	no	0
ENSRNA049479219	no	no	no	no	0
ENSRNA049479257	no	no	no	no	0.0252654
ENSRNA049479261	no	no	no	no	0
ENSRNA049479266	no	no	no	no	0
ENSRNA049479276	no	no	no	no	0
ENSRNA049479284	yes	no	no	no	0
ENSRNA049479292	no	no	no	no	0
ENSRNA049479303	no	no	no	no	0
ENSRNA049479317	no	no	no	no	0
ENSRNA049479365	no	no	yes	no	0
ENSRNA049479381	no	no	no	no	0
ENSRNA049479390	no	no	yes	yes	0
ENSRNA049479402	no	no	no	no	0
ENSRNA049479409	no	no	no	no	0
ENSRNA049479419	no	no	no	no	0
ENSRNA049479424	no	no	no	no	0
ENSRNA049479432	no	no	no	no	0
ENSRNA049479442	no	no	no	no	0
ENSRNA049479449	no	no	no	no	0
ENSRNA049479456	no	no	no	no	0
ENSRNA049479461	no	no	no	no	0
ENSRNA049479467	no	yes	no	no	0
ENSRNA049479501	no	yes	yes	no	0
ENSRNA049479509	no	no	yes	yes	0
ENSRNA049479518	no	no	yes	no	0
ENSRNA049479540	no	no	no	no	0
ENSRNA049479546	no	no	no	no	0
ENSRNA049479549	no	no	no	no	0
ENSRNA049479556	no	no	no	no	0
ENSRNA049479649	no	no	no	no	0
ENSRNA049479657	no	no	no	no	0
ENSRNA049479663	no	no	no	no	0
ENSRNA049479675	no	no	no	no	0
ENSRNA049479684	no	no	no	no	0
ENSRNA049479692	no	no	no	no	0
ENSRNA049479700	no	no	no	no	0
ENSRNA049479709	no	no	no	no	0
ENSRNA049479717	no	no	no	no	0
ENSRNA049479725	no	no	no	no	0
ENSRNA049479731	no	no	no	no	0
ENSRNA049479739	no	no	no	no	0
ENSRNA049479745	no	no	no	no	0
ENSRNA049479751	no	no	no	no	0
ENSRNA049479761	no	no	no	no	0
ENSRNA049479768	no	no	no	no	0
ENSRNA049479776	no	no	no	no	0
ENSRNA049479781	no	no	no	no	0
ENSRNA049479790	no	no	no	no	0
ENSRNA049762431	no	no	no	no	0
ENSRNA049762436	no	no	no	no	0
GRMZM5G800096	no	no	no	no	0
GRMZM5G800101	no	no	no	no	0
GRMZM5G800457	no	no	no	no	0
GRMZM5G800780	no	no	no	no	0
GRMZM5G800980	no	no	no	no	0
GRMZM5G801074	no	no	no	no	0
GRMZM5G801746	no	no	no	no	0
GRMZM5G801958	no	no	no	no	0
GRMZM5G804358	no	no	no	no	0
GRMZM5G804671	no	no	no	no	0
GRMZM5G804708	no	no	no	no	0
GRMZM5G804776	no	no	no	no	0
GRMZM5G805421	no	no	no	no	0
GRMZM5G805940	no	no	no	no	0
GRMZM5G806435	no	no	no	no	0
GRMZM5G806488	no	no	no	no	0
GRMZM5G807592	no	no	no	no	0
GRMZM5G808402	no	no	no	no	0
GRMZM5G808939	no	no	no	no	0
GRMZM5G809869	no	no	no	no	0
GRMZM5G810298	no	no	no	no	0
GRMZM5G811749	no	no	no	no	0
GRMZM5G813608	no	no	no	no	0
GRMZM5G813949	no	no	no	no	0
GRMZM5G814594	no	no	no	no	0
GRMZM5G815453	no	no	no	no	0
GRMZM5G815553	no	no	no	no	0
GRMZM5G815606	no	no	no	no	0
GRMZM5G816274	no	no	no	no	0
GRMZM5G816453	no	no	no	no	0
GRMZM5G816772	no	no	no	no	0
GRMZM5G817985	no	no	no	no	0
GRMZM5G818111	no	no	no	no	0
GRMZM5G819109	no	no	no	no	0
GRMZM5G819258	no	no	no	no	0
GRMZM5G821527	no	no	no	no	0
GRMZM5G821687	no	no	no	no	0
GRMZM5G822170	no	no	no	no	0
GRMZM5G822401	no	no	no	no	0
GRMZM5G822734	no	no	no	no	0
GRMZM5G824660	no	no	no	no	0
GRMZM5G825253	no	no	no	no	0
GRMZM5G826322	no	no	no	no	0
GRMZM5G826672	no	no	no	no	0
GRMZM5G827309	no	no	no	no	0
GRMZM5G827951	no	no	no	no	0
GRMZM5G828883	no	no	no	no	0
GRMZM5G830210	no	no	no	no	0
GRMZM5G831399	no	no	no	no	0
GRMZM5G831540	no	no	no	no	0
GRMZM5G833299	no	no	no	no	0
GRMZM5G834128	no	no	no	no	0
GRMZM5G834207	no	no	no	no	0
GRMZM5G834282	no	no	no	no	0
GRMZM5G834298	no	no	no	no	0
GRMZM5G834666	no	no	no	no	0
GRMZM5G834908	no	no	no	no	0
GRMZM5G834995	no	no	no	no	0
GRMZM5G835775	no	no	no	no	0
GRMZM5G836544	no	no	no	no	0
GRMZM5G836994	no	no	no	no	0
GRMZM5G837015	no	no	no	no	0
GRMZM5G838396	no	no	no	no	0
GRMZM5G838554	no	no	no	no	0
GRMZM5G838963	no	no	no	no	0
GRMZM5G839924	no	no	no	no	0
GRMZM5G841635	no	no	no	no	0
GRMZM5G842963	no	no	no	no	0
GRMZM5G844030	no	no	no	no	0
GRMZM5G844074	no	no	no	no	0
GRMZM5G844331	no	no	no	no	0
GRMZM5G844605	no	no	no	no	0
GRMZM5G844628	no	no	no	no	0
GRMZM5G844657	no	no	no	no	0
GRMZM5G845024	no	no	no	no	0
GRMZM5G845230	no	no	no	no	0
GRMZM5G845244	no	no	no	no	0
GRMZM5G845496	no	no	no	no	0
GRMZM5G845792	no	no	no	no	0
GRMZM5G846068	no	no	no	no	0
GRMZM5G846968	no	no	no	no	0
GRMZM5G847102	no	no	no	no	0
GRMZM5G848448	no	no	no	no	0
GRMZM5G849018	no	no	no	no	0
GRMZM5G849223	no	no	no	no	0
GRMZM5G850100	no	no	no	no	0
GRMZM5G851130	no	no	no	no	0
GRMZM5G851708	no	no	no	no	0
GRMZM5G851769	no	no	no	no	0
GRMZM5G851921	no	no	no	no	0
GRMZM5G852144	no	no	no	no	0
GRMZM5G853305	no	no	no	no	0
GRMZM5G853409	no	no	no	no	0
GRMZM5G853723	no	no	no	no	0
GRMZM5G854065	no	no	no	no	0
GRMZM5G855343	no	no	no	no	0
GRMZM5G856027	no	no	no	no	0
GRMZM5G856189	no	no	no	no	0
GRMZM5G856777	no	no	no	no	0
GRMZM5G856972	no	no	no	no	0
GRMZM5G857320	no	no	no	no	0
GRMZM5G858045	no	no	no	no	0
GRMZM5G858556	no	no	no	no	0
GRMZM5G859187	no	no	no	no	0
GRMZM5G859440	no	no	no	no	0
GRMZM5G860062	no	no	no	no	0
GRMZM5G861212	no	no	no	no	0
GRMZM5G861353	no	no	no	no	0
GRMZM5G861791	no	no	no	no	0
GRMZM5G862955	no	no	no	no	0
GRMZM5G863003	no	no	no	no	0
GRMZM5G864407	no	no	no	no	0
GRMZM5G865196	no	no	no	no	0
GRMZM5G866064	no	no	no	no	0
GRMZM5G866223	no	no	no	no	0
GRMZM5G866761	no	no	no	no	0
GRMZM5G866979	no	no	no	no	0
GRMZM5G866990	no	no	no	no	0
GRMZM5G867512	no	no	no	no	0
GRMZM5G870438	no	no	no	no	0
GRMZM5G871099	no	no	no	no	0
GRMZM5G871174	no	no	no	no	0
GRMZM5G872234	no	no	no	no	0
GRMZM5G872747	no	no	no	no	0
GRMZM5G872899	no	no	no	no	0
GRMZM5G873916	no	no	no	no	0
GRMZM5G874394	no	no	no	no	0
GRMZM5G874448	no	no	no	no	0
GRMZM5G874740	no	no	no	no	0
GRMZM5G875046	no	no	no	no	0
GRMZM5G875287	no	no	no	no	0
GRMZM5G875789	no	no	no	no	0
GRMZM5G876106	no	no	no	no	0
GRMZM5G876913	no	no	no	no	0
GRMZM5G877040	no	no	no	no	0
GRMZM5G877173	no	no	no	no	0
GRMZM5G877454	no	no	no	no	0
GRMZM5G878344	no	no	no	no	0
GRMZM5G879235	no	no	no	no	0
GRMZM5G881135	no	no	no	no	0
GRMZM5G881661	no	no	no	no	0
GRMZM5G882520	no	no	no	no	0
GRMZM5G883882	no	no	no	no	0
GRMZM5G884538	no	no	no	no	0
GRMZM5G884707	no	no	no	no	0
GRMZM5G884912	no	no	no	no	0
GRMZM5G884960	no	no	no	no	0
GRMZM5G885905	no	no	no	no	0
GRMZM5G887290	no	no	no	no	0
GRMZM5G887911	no	no	no	no	0
GRMZM5G889036	no	no	no	no	0
GRMZM5G889299	no	no	no	no	0
GRMZM5G889790	no	no	no	no	0
GRMZM5G889905	no	no	no	no	0
GRMZM5G890451	no	no	no	no	0
GRMZM5G890747	no	no	no	no	0
GRMZM5G891801	no	no	no	no	0
GRMZM5G892247	no	no	no	no	0
GRMZM5G892769	no	no	no	no	0
GRMZM5G892983	no	no	no	no	0
GRMZM5G893089	no	no	no	no	0
GRMZM5G894376	no	no	no	no	0
GRMZM5G894515	no	no	no	no	0
GRMZM5G897615	no	no	no	no	0
GRMZM5G897626	no	no	no	no	0
GRMZM5G897755	no	no	no	no	0
GRMZM5G898442	no	no	no	no	0
GRMZM5G898466	no	no	no	no	0
GRMZM5G898647	no	no	no	no	0
GRMZM5G898772	no	no	no	no	0
GRMZM5G899366	no	no	no	no	0
GRMZM5G899452	no	no	no	no	0
GRMZM5G899836	no	no	no	no	0
GRMZM5G899892	no	no	no	no	0
Zm00001d000462	yes	no	no	no	0
Zm00001d000463	no	no	no	no	0
Zm00001d000464	no	no	no	no	0
Zm00001d000465	no	no	no	no	0
Zm00001d000466	no	no	no	no	0
Zm00001d000467	no	no	no	no	0
Zm00001d000468	yes	no	no	no	0
Zm00001d000469	no	no	no	no	0
Zm00001d000470	no	no	no	no	0
Zm00001d000471	no	no	no	no	0
Zm00001d000472	no	yes	no	no	0.0342283
Zm00001d000473	no	no	no	no	0
Zm00001d000474	no	yes	yes	yes	0.226866
Zm00001d000475	no	no	no	no	0
Zm00001d000476	no	no	no	no	0
Zm00001d000477	no	no	no	no	0.13111
Zm00001d000478	no	no	no	no	0
Zm00001d000479	no	no	yes	no	0
Zm00001d000480	no	no	no	no	0
Zm00001d000481	no	no	no	no	0
Zm00001d000482	no	no	yes	no	0
Zm00001d000484	no	no	no	no	0
Zm00001d000486	no	yes	no	no	0
Zm00001d000487	no	no	no	no	0
Zm00001d000488	no	no	no	no	0
Zm00001d000489	no	no	no	no	0
Zm00001d000491	no	no	no	no	0
Zm00001d000492	no	no	no	no	0.294358
Zm00001d000493	no	no	no	no	0.34816
Zm00001d000494	no	no	no	no	0
Zm00001d000495	no	no	no	no	0
Zm00001d000496	no	no	no	no	0
Zm00001d000497	no	no	no	no	0.22953
Zm00001d000498	no	no	no	no	0
Zm00001d000499	no	no	no	no	1.09892
Zm00001d000500	no	yes	yes	yes	0.0376383
Zm00001d000501	no	no	no	no	0.402139
Zm00001d000502	no	no	no	no	3.25352
Zm00001d000503	no	no	no	no	0
Zm00001d000504	no	no	yes	no	1.0437
Zm00001d000505	no	no	no	no	5.60704
Zm00001d000506	no	no	no	no	0.515938
Zm00001d000507	no	no	yes	yes	0
Zm00001d000508	no	no	yes	yes	4.2937
Zm00001d000509	no	no	no	no	0
Zm00001d000511	no	no	no	no	0
Zm00001d000512	no	no	no	no	1.25342
Zm00001d000513	no	no	no	no	0
Zm00001d000514	no	no	yes	no	0.758327
Zm00001d000515	no	no	no	no	0
Zm00001d000516	no	no	yes	no	0
Zm00001d000517	no	no	no	no	0.249671
Zm00001d000518	no	no	yes	no	0
Zm00001d000519	no	no	yes	no	0
Zm00001d000520	no	no	no	no	0
Zm00001d000521	no	no	no	no	0.121211
Zm00001d000522	no	no	no	no	138.25
Zm00001d000523	no	no	no	no	4.75407
Zm00001d000524	no	no	yes	no	43.1456
Zm00001d000526	no	no	yes	yes	24.643
Zm00001d000528	yes	no	no	no	0
Zm00001d000529	no	no	yes	yes	0.205221
Zm00001d000530	no	no	no	no	0
Zm00001d000531	no	no	no	no	0.932527
Zm00001d000532	yes	no	no	no	0
Zm00001d000533	no	no	yes	no	1.27357
Zm00001d000534	no	no	yes	no	0.650766
Zm00001d000535	no	no	no	no	0
Zm00001d000536	no	no	no	no	0
Zm00001d000537	no	no	no	no	0
Zm00001d000538	no	no	no	no	0
Zm00001d000539	no	no	no	no	0
Zm00001d000540	no	no	no	no	0
Zm00001d000541	no	no	no	no	0
Zm00001d000542	no	no	yes	no	0
Zm00001d000543	no	no	no	no	0
Zm00001d000545	no	no	yes	yes	9.94107
Zm00001d000546	no	no	no	no	0
Zm00001d000547	no	no	no	no	2.76575
Zm00001d000548	no	no	no	no	0.250976
Zm00001d000549	no	no	no	no	0
Zm00001d000550	no	no	no	no	0.352822
Zm00001d000551	no	no	yes	no	40.3775
Zm00001d000552	no	no	no	no	0
Zm00001d000553	no	no	no	no	0
Zm00001d000554	no	no	no	no	0
Zm00001d000555	yes	no	no	no	0
Zm00001d000557	no	no	no	no	0
Zm00001d000558	no	no	yes	no	1.13217
Zm00001d000559	no	no	no	no	0
Zm00001d000560	no	no	no	no	0
Zm00001d000561	no	yes	yes	no	1.91623
Zm00001d000562	no	no	no	no	0
Zm00001d000563	no	no	no	no	0
Zm00001d000564	no	no	no	no	0
Zm00001d000565	no	no	no	no	23.6603
Zm00001d000566	no	no	yes	no	0.324884
Zm00001d000567	no	no	no	no	0
Zm00001d000568	no	no	yes	no	0.581536
Zm00001d000571	no	no	yes	no	2.10979
Zm00001d000572	no	no	yes	no	0.240206
Zm00001d000573	yes	no	no	no	0
Zm00001d000574	no	no	yes	no	0
Zm00001d000575	no	no	no	no	0
Zm00001d000576	no	no	no	no	2.28326
Zm00001d000579	no	no	no	no	0
Zm00001d000580	no	no	yes	no	1.29517
Zm00001d000581	no	no	no	no	0
Zm00001d000582	no	yes	no	no	3.88362
Zm00001d000583	no	no	no	no	0
Zm00001d000584	no	no	no	no	0
Zm00001d000585	no	no	yes	no	0
Zm00001d000586	yes	no	no	no	0
Zm00001d000587	no	no	no	no	0
Zm00001d000588	no	no	no	no	0
Zm00001d000589	no	yes	no	no	0.168356
Zm00001d000590	no	no	yes	no	0
Zm00001d000591	no	no	no	no	0
Zm00001d000592	no	no	no	no	0
Zm00001d000593	no	no	yes	no	0
Zm00001d000594	yes	no	yes	no	0
Zm00001d000595	no	no	no	no	0
Zm00001d000596	no	no	yes	no	10.1393
Zm00001d000597	no	no	no	no	0
Zm00001d000598	yes	no	no	no	0
Zm00001d000599	no	no	no	no	0.301376
Zm00001d000600	no	no	no	no	0
Zm00001d000601	no	no	no	no	0
Zm00001d000602	no	no	no	no	0
Zm00001d000603	yes	no	yes	no	2.37583
Zm00001d000604	no	no	no	no	0
Zm00001d000605	no	no	yes	no	0
Zm00001d000606	yes	no	yes	no	0
Zm00001d000607	yes	no	yes	no	321.572
Zm00001d000608	no	no	no	no	1.72004
Zm00001d000609	no	no	no	no	0
Zm00001d000610	no	yes	yes	no	0.17005
Zm00001d000611	no	no	no	no	0
Zm00001d000612	no	no	no	no	3.87057
Zm00001d000613	no	no	no	no	0
Zm00001d000614	no	no	yes	no	0
Zm00001d000615	no	no	no	no	0
Zm00001d000616	no	no	no	no	0
Zm00001d000618	no	no	yes	no	11.8791
Zm00001d000619	no	no	yes	no	0.177497
Zm00001d000620	no	no	no	no	0
Zm00001d000621	yes	no	no	no	0
Zm00001d000622	no	no	no	no	0
Zm00001d000623	no	yes	no	no	0
Zm00001d000625	no	no	no	no	0.0302797
Zm00001d000626	no	no	no	no	0
Zm00001d000627	no	no	no	no	0
Zm00001d000628	no	no	no	no	0
Zm00001d000629	no	no	no	no	0
Zm00001d000630	no	no	no	no	0
Zm00001d000631	no	no	yes	no	0
Zm00001d000632	no	no	yes	yes	0
Zm00001d000633	no	no	yes	no	0
Zm00001d000634	no	no	no	no	1.61901
Zm00001d000635	no	no	no	no	0
Zm00001d000636	no	no	yes	yes	5.88437
Zm00001d000637	no	no	yes	no	0
Zm00001d000638	no	no	no	no	0
Zm00001d000639	yes	no	yes	no	0
Zm00001d000640	no	no	yes	yes	4.07629
Zm00001d000642	yes	no	no	no	0
Zm00001d000643	no	no	no	no	0
Zm00001d000646	no	no	no	no	0.135018
Zm00001d000647	no	no	no	no	0
Zm00001d000648	no	no	no	no	0
Zm00001d000649	no	no	no	no	0
Zm00001d000650	no	yes	yes	yes	0.322172
Zm00001d000651	yes	no	no	no	0
Zm00001d000653	no	no	no	no	0
Zm00001d000654	no	no	no	no	0
Zm00001d000655	no	yes	no	no	0.489445
Zm00001d000656	no	no	no	no	0
Zm00001d000657	no	yes	no	no	0
Zm00001d000658	no	no	no	no	0
Zm00001d000659	no	no	yes	no	1.63256
Zm00001d000660	no	no	no	no	0
Zm00001d000661	no	no	no	no	0
Zm00001d000662	no	no	yes	no	0
Zm00001d000663	no	no	no	no	0
Zm00001d000664	no	no	no	no	0
Zm00001d000665	no	no	no	no	0.168794
Zm00001d000666	no	no	no	no	0
Zm00001d000667	no	yes	no	no	0
Zm00001d000668	no	no	no	no	0
Zm00001d000669	no	no	no	no	0
Zm00001d000670	no	no	no	no	0
Zm00001d000671	no	no	no	no	0
Zm00001d000673	no	no	yes	no	1.51353
Zm00001d000674	no	no	no	no	1.03717
Zm00001d000675	yes	no	no	no	6.46789
Zm00001d000676	no	no	no	no	7.56697e-05
Zm00001d000677	no	no	no	no	0
Zm00001d000678	yes	no	no	no	0
Zm00001d000679	no	no	no	no	0
Zm00001d000680	yes	no	no	no	0.456506
Zm00001d000681	no	no	yes	yes	3.03421
Zm00001d000682	no	yes	yes	no	2.64507
Zm00001d000683	no	yes	no	no	0
Zm00001d000684	no	yes	no	no	0
Zm00001d000685	no	no	no	no	0.0565192
Zm00001d000686	no	no	no	no	0.347828
Zm00001d000687	no	yes	no	no	0
Zm00001d000688	no	no	no	no	2.2038
Zm00001d000689	no	no	yes	no	0
Zm00001d000690	no	no	no	no	0.151703
Zm00001d000691	no	no	no	no	0
Zm00001d000692	no	no	yes	no	0
Zm00001d000693	no	no	no	no	0
Zm00001d000694	no	no	no	no	0
Zm00001d000695	no	no	no	no	0.454552
Zm00001d000696	no	no	no	no	0
Zm00001d000697	no	no	no	no	0
Zm00001d000698	no	no	no	no	0
Zm00001d000699	yes	no	no	no	0
Zm00001d000700	no	no	yes	no	0.323701
Zm00001d000701	no	no	no	no	0
Zm00001d000702	no	no	no	no	0
Zm00001d000703	no	no	no	no	0
Zm00001d000704	no	no	no	no	0
Zm00001d000705	no	no	no	no	0
Zm00001d000706	no	no	yes	no	5.41856
Zm00001d000707	no	yes	no	no	0.652491
Zm00001d000708	no	no	no	no	0
Zm00001d000710	no	no	no	no	0
Zm00001d000711	no	yes	no	no	0.000316568
Zm00001d000712	no	no	no	no	0
Zm00001d000713	no	no	no	no	0
Zm00001d000714	no	no	no	no	30.1662
Zm00001d000715	no	no	yes	no	0.0615395
Zm00001d000716	no	no	yes	no	0.0929419
Zm00001d000717	no	no	no	no	0
Zm00001d000718	no	no	no	no	0
Zm00001d000719	no	yes	no	no	25.2797
Zm00001d000720	no	no	no	no	0
Zm00001d000721	no	yes	no	no	0.129587
Zm00001d000723	no	no	no	no	0.0550305
Zm00001d000724	no	no	no	no	0
Zm00001d000725	no	no	no	no	0
Zm00001d000726	no	no	no	no	0
Zm00001d000727	no	no	no	no	0
Zm00001d000728	no	yes	yes	no	0
Zm00001d000729	no	no	no	no	4.29508
Zm00001d000731	no	no	no	no	0
Zm00001d000732	yes	no	no	no	0
Zm00001d000733	no	no	no	no	2.89422
Zm00001d000734	no	yes	no	no	0
Zm00001d000735	no	no	no	no	0
Zm00001d000737	no	no	no	no	0
Zm00001d000738	no	no	yes	no	36.5729
Zm00001d000739	no	no	yes	no	1.44004
Zm00001d000740	no	no	yes	no	1.62085
Zm00001d000741	no	no	no	no	1.24283
Zm00001d000742	no	no	no	no	0
Zm00001d000743	no	no	no	no	0
Zm00001d000744	yes	no	no	no	0
Zm00001d000746	no	no	no	no	0
Zm00001d000747	yes	no	no	no	0
Zm00001d000748	no	no	no	no	0
Zm00001d000749	no	no	yes	no	0
Zm00001d000750	no	yes	yes	no	2.03812
Zm00001d000751	no	no	no	no	0
Zm00001d000752	no	no	yes	no	0
Zm00001d000753	no	no	yes	no	0
Zm00001d000754	no	no	no	no	0
Zm00001d000755	no	no	no	no	0
Zm00001d000756	no	no	no	no	0
Zm00001d000757	no	no	yes	no	0.941927
Zm00001d000758	no	no	no	no	0
Zm00001d000759	no	no	no	no	0
Zm00001d000760	yes	no	no	no	0
Zm00001d000761	no	no	no	no	0.0509594
Zm00001d000762	yes	no	no	no	0
Zm00001d000763	no	no	yes	no	0.535628
Zm00001d000764	no	yes	no	no	0.36746
Zm00001d000765	yes	no	no	no	0
Zm00001d000766	no	no	no	no	0
Zm00001d000768	yes	no	no	no	0
Zm00001d000769	no	no	no	no	0.284629
Zm00001d000770	no	no	no	no	0
Zm00001d000771	no	yes	no	no	0
Zm00001d000773	no	yes	no	no	0
Zm00001d000774	no	no	no	no	0
Zm00001d000776	no	no	no	no	0
Zm00001d000777	no	no	no	no	0.459369
Zm00001d000778	no	no	yes	no	0
Zm00001d000779	no	no	no	no	0
Zm00001d000780	no	no	no	no	0
Zm00001d000781	no	no	no	no	0
Zm00001d000782	no	no	no	no	0
Zm00001d000783	no	no	no	no	0
Zm00001d000784	no	no	no	no	0.295554
Zm00001d000785	no	no	no	no	0.506488
Zm00001d000786	yes	no	no	no	0
Zm00001d000787	no	no	no	no	0
Zm00001d000788	no	no	no	no	0.163745
Zm00001d000789	no	no	no	no	0
Zm00001d000790	no	no	no	no	0
Zm00001d000791	no	yes	yes	yes	32.0532
Zm00001d000792	no	no	no	no	0
Zm00001d000793	no	no	no	no	0
Zm00001d000794	no	no	no	no	0
Zm00001d000795	no	no	no	no	0
Zm00001d000796	no	no	no	no	0
Zm00001d000797	no	no	no	no	0
Zm00001d000798	no	no	no	no	0
Zm00001d000800	yes	no	yes	no	0.00733108
Zm00001d000801	no	no	no	no	0
Zm00001d000802	no	no	no	no	0
Zm00001d000803	no	no	no	no	0
Zm00001d000804	no	no	no	no	3.63263
Zm00001d000805	no	no	yes	no	17.7483
Zm00001d000806	no	no	no	no	0.0242494
Zm00001d000807	no	no	yes	no	0
Zm00001d000809	no	no	no	no	0
Zm00001d000810	no	no	no	no	0
Zm00001d000811	no	no	yes	no	0
Zm00001d000812	yes	no	no	no	0
Zm00001d000813	no	no	no	no	0
Zm00001d000814	no	no	no	no	0
Zm00001d000815	no	no	no	no	0
Zm00001d000816	no	no	yes	no	0
Zm00001d000817	no	no	no	no	0
Zm00001d000818	yes	no	no	no	0
Zm00001d000819	no	no	no	no	0
Zm00001d000820	no	no	no	no	0
Zm00001d000821	no	no	no	no	0
Zm00001d000822	yes	no	no	no	0
Zm00001d000823	no	no	no	no	0
Zm00001d000824	no	no	no	no	0
Zm00001d000825	yes	no	no	no	0
Zm00001d000826	no	no	no	no	0
Zm00001d000827	no	yes	no	no	0.320415
Zm00001d000828	no	no	no	no	0
Zm00001d000829	no	no	no	no	0.230156
Zm00001d000830	no	no	no	no	0
Zm00001d000831	no	no	no	no	0
Zm00001d000832	no	no	no	no	0
Zm00001d000833	no	no	no	no	0
Zm00001d000835	no	no	yes	no	0
Zm00001d000836	no	no	no	no	0
Zm00001d000837	no	no	no	no	0
Zm00001d000838	no	no	no	no	2017.58
Zm00001d000839	no	no	no	no	0
Zm00001d000840	no	no	yes	yes	184.288
Zm00001d000841	no	no	yes	no	0.0112974
Zm00001d000842	no	no	no	no	0.537522
Zm00001d000843	no	no	yes	yes	6.28934
Zm00001d000844	no	no	yes	no	0
Zm00001d000845	no	no	no	no	0
Zm00001d000846	no	no	yes	no	0
Zm00001d000847	yes	no	yes	no	4.3345
Zm00001d000848	no	no	no	no	0
Zm00001d000849	no	no	yes	yes	1.4689
Zm00001d000850	no	no	no	no	0
Zm00001d000851	no	no	no	no	0
Zm00001d000852	no	no	no	no	0.576679
Zm00001d000853	no	no	no	no	4.16699
Zm00001d000854	no	no	yes	yes	0.329084
Zm00001d000855	no	no	yes	yes	0
Zm00001d000856	no	no	no	no	0
Zm00001d000857	yes	no	no	no	0
Zm00001d000858	yes	no	no	no	0
Zm00001d000859	yes	no	yes	no	0
Zm00001d000860	no	no	no	no	1.14717
Zm00001d000861	yes	no	no	no	0
Zm00001d000862	yes	no	no	no	0
Zm00001d000863	yes	no	yes	no	0
Zm00001d000864	no	no	no	no	0.054523
Zm00001d000865	no	no	no	no	0
Zm00001d000866	no	no	yes	no	3.25
Zm00001d000867	no	no	no	no	0
Zm00001d000868	no	no	no	no	0
Zm00001d000869	no	no	no	no	0.398354
Zm00001d000870	yes	no	no	no	0
Zm00001d000871	yes	no	yes	yes	0
Zm00001d000872	no	no	no	no	0
Zm00001d000873	no	no	no	no	0
Zm00001d000874	no	no	no	no	0
Zm00001d000875	no	no	no	no	0.00822079
Zm00001d000876	no	no	yes	no	0
Zm00001d000877	no	no	yes	yes	1.29221
Zm00001d000878	no	no	yes	no	0.544391
Zm00001d000880	no	no	yes	yes	0
Zm00001d000881	no	no	no	no	0
Zm00001d000882	no	no	no	no	0.00252923
Zm00001d000884	no	no	no	no	4.05167
Zm00001d000885	no	no	no	no	0
Zm00001d000886	no	no	no	no	0
Zm00001d000887	no	no	no	no	0
Zm00001d000888	no	no	no	no	0.874976
Zm00001d000889	yes	no	yes	no	0
Zm00001d000890	no	no	no	no	0
Zm00001d000891	no	no	no	no	0
Zm00001d000892	no	no	no	no	1.64283
Zm00001d000893	no	no	no	no	0
Zm00001d000894	no	no	yes	no	0.67202
Zm00001d000895	no	no	no	no	0
Zm00001d000896	no	yes	no	no	27.7843
Zm00001d000897	yes	no	no	no	0
Zm00001d000898	no	no	no	no	0
Zm00001d000899	no	yes	no	no	0
Zm00001d000900	no	no	yes	no	0
Zm00001d000901	no	no	yes	yes	0.290278
Zm00001d000902	no	no	no	no	0
Zm00001d000903	no	no	no	no	0.16605
Zm00001d000904	no	no	no	no	0.0363289
Zm00001d000905	no	yes	yes	no	0.173402
Zm00001d000906	no	no	yes	no	0
Zm00001d000907	no	no	yes	no	0
Zm00001d000908	no	no	yes	no	3.84498
Zm00001d000909	no	no	no	no	99.5939
Zm00001d000910	no	no	yes	no	11.856
Zm00001d000911	no	no	no	no	0
Zm00001d000912	no	no	no	no	0
Zm00001d000913	no	no	no	no	0.0766678
Zm00001d000914	no	no	no	no	0.0236273
Zm00001d000915	no	no	yes	yes	0.268292
Zm00001d000916	no	no	yes	no	0
Zm00001d000917	no	no	yes	no	0
Zm00001d000918	no	no	yes	no	0
Zm00001d000920	no	no	yes	yes	3.4138
Zm00001d000921	no	no	no	no	1.32917
Zm00001d000922	no	no	no	no	0
Zm00001d000923	no	no	no	no	0
Zm00001d000924	no	no	no	no	0.491433
Zm00001d000925	no	no	no	no	0
Zm00001d000926	yes	no	no	no	0
Zm00001d000927	no	no	no	no	0
Zm00001d000928	no	no	no	no	0
Zm00001d000929	no	yes	no	no	17.9015
Zm00001d000930	no	yes	no	no	10.8439
Zm00001d000931	no	no	yes	no	0
Zm00001d000932	no	no	no	no	0
Zm00001d000933	no	no	no	no	0
Zm00001d000934	no	no	no	no	0
Zm00001d000935	no	no	no	no	0
Zm00001d000936	yes	no	no	no	0
Zm00001d000937	yes	no	no	no	0
Zm00001d000938	yes	no	no	no	0
Zm00001d000939	no	no	no	no	0
Zm00001d000940	no	no	no	no	0
Zm00001d000941	yes	no	no	no	0
Zm00001d000942	no	no	no	no	4.80443
Zm00001d000943	no	no	yes	yes	13.3117
Zm00001d000944	no	no	no	no	0
Zm00001d000945	no	no	no	no	0
Zm00001d000946	no	no	no	no	0.0498116
Zm00001d000947	no	no	no	no	4.62784
Zm00001d000948	no	no	no	no	0
Zm00001d000949	no	no	no	no	0
Zm00001d000950	yes	no	yes	no	0
Zm00001d000951	no	no	no	no	0
Zm00001d000952	no	no	no	no	0
Zm00001d000953	no	no	no	no	0
Zm00001d000954	no	no	yes	no	0
Zm00001d000955	no	no	no	no	0
Zm00001d000956	no	no	no	no	0
Zm00001d000957	no	no	no	no	0
Zm00001d000958	no	no	no	no	0
Zm00001d000959	no	no	no	no	0
Zm00001d000960	no	no	yes	no	0
Zm00001d000961	yes	no	yes	no	0
Zm00001d000962	no	yes	no	no	0
Zm00001d000963	no	no	no	no	0
Zm00001d000964	no	no	no	no	0
Zm00001d000965	no	no	no	no	0
Zm00001d000966	no	yes	no	no	0
Zm00001d000967	no	no	yes	yes	7.96664
Zm00001d000968	no	no	no	no	0
Zm00001d000969	no	no	no	no	0
Zm00001d000971	no	no	no	no	0
Zm00001d000972	no	no	no	no	1.12054
Zm00001d000973	yes	no	no	no	0.0928441
Zm00001d000974	no	no	no	no	0
Zm00001d000975	no	yes	no	no	0
Zm00001d000976	no	yes	no	no	0.28447
Zm00001d000977	yes	no	no	no	2.25689
Zm00001d000978	no	no	yes	no	9.04945
Zm00001d000979	no	no	no	no	0
Zm00001d000980	yes	no	no	no	1.03953
Zm00001d000981	no	no	no	no	0
Zm00001d000982	no	no	no	no	0
Zm00001d000983	no	no	no	no	0
Zm00001d000984	no	no	no	no	0
Zm00001d000985	no	yes	no	no	0
Zm00001d000986	no	yes	no	no	0
Zm00001d000987	no	no	yes	yes	2.52454
Zm00001d000988	no	no	no	no	0
Zm00001d000989	no	no	no	no	0
Zm00001d000990	no	no	no	no	0
Zm00001d000991	no	no	no	no	0
Zm00001d000992	no	no	no	no	0
Zm00001d000994	no	no	no	no	0
Zm00001d000995	no	no	no	no	0
Zm00001d000997	no	no	no	no	0
Zm00001d000998	no	no	no	no	0.160531
Zm00001d000999	no	no	yes	no	0.0309038
Zm00001d001000	no	yes	no	no	0
Zm00001d001001	no	no	no	no	0
Zm00001d001002	no	no	no	no	0
Zm00001d001003	no	no	no	no	0
Zm00001d001004	no	yes	yes	no	0.0127452
Zm00001d001005	no	yes	no	no	204.182
Zm00001d001007	no	no	no	no	0
Zm00001d001009	no	no	no	no	0
Zm00001d001010	no	no	no	no	0.131034
Zm00001d001011	no	no	no	no	3.14498
Zm00001d001012	no	yes	yes	yes	1.23002
Zm00001d001013	no	yes	yes	no	0.0618767
Zm00001d001014	no	no	no	no	24.1061
Zm00001d001015	no	no	no	no	0
Zm00001d001016	no	yes	no	no	0.0561516
Zm00001d001017	yes	no	yes	no	0
Zm00001d001018	no	no	no	no	0
Zm00001d001019	no	no	no	no	9.96194
Zm00001d001020	no	no	no	no	0
Zm00001d001021	yes	no	no	no	0
Zm00001d001022	no	no	no	no	0.0236349
Zm00001d001024	no	no	no	no	0.172558
Zm00001d001025	no	no	no	no	0
Zm00001d001026	no	no	no	no	0
Zm00001d001027	no	no	no	no	0
Zm00001d001029	no	no	no	no	0
Zm00001d001030	no	no	yes	no	0
Zm00001d001031	no	no	no	no	2687.26
Zm00001d001032	no	no	yes	no	0
Zm00001d001033	no	no	yes	no	0
Zm00001d001034	no	no	no	no	0
Zm00001d001035	no	no	yes	no	4.05046
Zm00001d001037	no	no	yes	no	0
Zm00001d001038	no	no	yes	no	0.679237
Zm00001d001039	no	yes	no	no	0.219602
Zm00001d001040	no	no	no	no	0
Zm00001d001041	no	no	no	no	0
Zm00001d001043	no	yes	no	no	0.153875
Zm00001d001044	no	no	no	no	0
Zm00001d001045	no	no	no	no	0
Zm00001d001049	no	no	no	no	0
Zm00001d001050	no	no	no	no	0
Zm00001d001051	no	no	no	no	0
Zm00001d001052	no	no	no	no	0
Zm00001d001053	no	no	no	no	0
Zm00001d001054	no	no	no	no	0
Zm00001d001055	no	no	no	no	0
Zm00001d001056	no	no	no	no	0
Zm00001d001057	no	no	no	no	0
Zm00001d001058	no	no	yes	no	0.99679
Zm00001d001059	no	no	no	no	0
Zm00001d001060	no	no	no	no	0
Zm00001d001061	yes	no	yes	no	0.0500381
Zm00001d001062	no	no	no	no	0
Zm00001d001063	no	no	no	no	0.80627
Zm00001d001064	no	no	yes	no	0.10639
Zm00001d001066	no	no	no	no	0.172048
Zm00001d001067	no	no	no	no	0
Zm00001d001068	no	yes	no	no	2.90272
Zm00001d001069	no	yes	yes	yes	0
Zm00001d001070	no	no	no	no	0
Zm00001d001071	no	no	no	no	0.697866
Zm00001d001072	no	no	yes	no	0
Zm00001d001073	yes	no	no	no	0
Zm00001d001074	no	no	no	no	0
Zm00001d001075	no	no	yes	no	0
Zm00001d001076	no	no	no	no	155.847
Zm00001d001077	no	no	no	no	0
Zm00001d001078	no	no	no	no	1.43441
Zm00001d001080	no	no	no	no	11.3872
Zm00001d001081	no	no	yes	no	0
Zm00001d001083	no	yes	no	no	0.406844
Zm00001d001084	no	yes	no	no	0
Zm00001d001085	no	no	no	no	0
Zm00001d001086	no	no	no	no	0
Zm00001d001087	no	no	no	no	2.99277
Zm00001d001089	no	no	yes	no	0
Zm00001d001090	no	no	no	no	0
Zm00001d001091	no	no	no	no	0
Zm00001d001092	no	no	no	no	0
Zm00001d001093	no	no	no	no	0
Zm00001d001094	no	no	no	no	0
Zm00001d001095	no	no	no	no	0
Zm00001d001096	no	no	no	no	0
Zm00001d001098	no	no	no	no	0
Zm00001d001099	no	no	no	no	0
Zm00001d001100	yes	no	yes	no	3.06511
Zm00001d001102	no	no	no	no	0
Zm00001d001103	no	no	no	no	0
Zm00001d001104	no	no	no	no	0
Zm00001d001105	no	no	no	no	0
Zm00001d001106	no	no	no	no	66.13
[truncated: 41,059 more rows]

## Sheet: Figure 1e
Gene ID	H3K4me3	H3K4me1	H3K4me1	RNAPII	Expression Breadth
ENSRNA049437607	no	yes	no	no	0
ENSRNA049442148	no	yes	no	no	0
ENSRNA049444648	no	yes	no	no	0
ENSRNA049446878	no	yes	no	no	0
ENSRNA049448599	yes	no	no	no	0
ENSRNA049449682	no	yes	yes	yes	0
ENSRNA049453670	yes	no	no	no	0
ENSRNA049454111	no	yes	no	no	0
ENSRNA049454125	no	yes	yes	no	65
ENSRNA049454868	yes	no	no	no	0
ENSRNA049455202	no	yes	no	no	1
ENSRNA049456227	yes	no	no	no	5
ENSRNA049456243	yes	no	no	no	0
ENSRNA049456278	no	yes	yes	no	0
ENSRNA049456609	yes	no	no	no	8
ENSRNA049457038	yes	no	no	no	15
ENSRNA049458154	yes	no	no	no	0
ENSRNA049458208	no	yes	no	no	23
ENSRNA049458293	no	yes	no	no	0
ENSRNA049458426	no	yes	no	no	53
ENSRNA049458467	no	yes	no	no	73
ENSRNA049458812	no	yes	no	no	79
ENSRNA049459593	no	yes	no	no	0
ENSRNA049460114	no	yes	no	no	1
ENSRNA049460987	yes	no	no	no	0
ENSRNA049461556	no	yes	no	no	73
ENSRNA049461732	no	yes	no	no	17
ENSRNA049462828	yes	no	no	no	0
ENSRNA049462956	yes	no	no	no	0
ENSRNA049463396	no	yes	yes	no	1
ENSRNA049463813	no	yes	no	no	63
ENSRNA049464263	yes	no	no	no	0
ENSRNA049465879	no	yes	no	no	0
ENSRNA049466605	yes	no	no	no	26
ENSRNA049466617	no	yes	no	no	79
ENSRNA049466686	yes	no	no	no	0
ENSRNA049467592	no	yes	no	no	0
ENSRNA049467615	yes	no	no	no	0
ENSRNA049468304	yes	no	yes	no	1
ENSRNA049468913	no	yes	yes	yes	74
ENSRNA049469775	yes	no	no	no	56
ENSRNA049469940	no	yes	no	no	0
ENSRNA049470793	no	yes	no	no	19
ENSRNA049471337	no	yes	no	no	57
ENSRNA049471362	yes	no	no	no	17
ENSRNA049471957	yes	no	no	no	0
ENSRNA049471983	no	yes	no	no	0
ENSRNA049472011	no	yes	no	no	64
ENSRNA049472213	no	yes	no	no	68
ENSRNA049472261	no	yes	no	no	0
ENSRNA049472360	yes	no	no	no	0
ENSRNA049472513	no	yes	no	no	3
ENSRNA049472630	no	yes	no	no	9
ENSRNA049472638	no	yes	no	no	68
ENSRNA049472860	yes	no	no	no	0
ENSRNA049473008	no	yes	no	no	0
ENSRNA049473622	no	yes	no	no	0
ENSRNA049473644	no	yes	no	no	6
ENSRNA049473738	no	yes	no	no	7
ENSRNA049473886	no	yes	no	no	1
ENSRNA049474094	yes	no	no	no	8
ENSRNA049474237	yes	no	no	no	0
ENSRNA049474364	no	yes	no	no	0
ENSRNA049474470	no	yes	no	no	25
ENSRNA049474645	no	yes	yes	yes	0
ENSRNA049474652	yes	no	no	no	4
ENSRNA049474750	yes	no	no	no	0
ENSRNA049474911	no	yes	no	no	33
ENSRNA049474924	no	yes	no	no	32
ENSRNA049474946	no	yes	no	no	2
ENSRNA049475047	yes	no	no	no	10
ENSRNA049475121	yes	no	yes	no	3
ENSRNA049475429	no	yes	no	no	0
ENSRNA049475506	yes	no	yes	no	31
ENSRNA049475565	yes	no	no	no	0
ENSRNA049475622	no	yes	no	no	30
ENSRNA049475702	no	yes	no	no	1
ENSRNA049475716	no	yes	no	no	0
ENSRNA049475761	no	yes	no	no	0
ENSRNA049476107	yes	no	no	no	1
ENSRNA049476213	yes	no	no	no	0
ENSRNA049476303	no	yes	no	no	0
ENSRNA049476386	no	yes	no	no	26
ENSRNA049476520	no	yes	yes	no	49
ENSRNA049476610	no	yes	no	no	50
ENSRNA049476719	no	yes	no	no	79
ENSRNA049476743	no	yes	no	no	0
ENSRNA049476801	no	yes	no	no	38
ENSRNA049476908	no	yes	no	no	69
ENSRNA049476922	no	yes	no	no	0
ENSRNA049476973	no	yes	no	no	27
ENSRNA049477387	no	yes	no	no	3
ENSRNA049477494	no	yes	yes	no	30
ENSRNA049477498	no	yes	no	no	4
ENSRNA049477506	yes	no	no	no	0
ENSRNA049477708	no	yes	no	no	0
ENSRNA049477769	no	yes	no	no	20
ENSRNA049477898	no	yes	no	no	12
ENSRNA049477989	yes	no	no	no	0
ENSRNA049478017	no	yes	no	no	21
ENSRNA049479127	no	yes	no	no	1
ENSRNA049479284	yes	no	no	no	0
ENSRNA049479467	no	yes	no	no	79
ENSRNA049479501	no	yes	yes	no	0
Zm00001d000462	yes	no	no	no	0
Zm00001d000468	yes	no	no	no	1
Zm00001d000472	no	yes	no	no	8
Zm00001d000474	no	yes	yes	yes	0
Zm00001d000486	no	yes	no	no	0
Zm00001d000500	no	yes	yes	yes	8
Zm00001d000528	yes	no	no	no	0
Zm00001d000532	yes	no	no	no	0
Zm00001d000555	yes	no	no	no	0
Zm00001d000561	no	yes	yes	no	79
Zm00001d000573	yes	no	no	no	0
Zm00001d000582	no	yes	no	no	0
Zm00001d000586	yes	no	no	no	5
Zm00001d000589	no	yes	no	no	10
Zm00001d000594	yes	no	yes	no	0
Zm00001d000598	yes	no	no	no	0
Zm00001d000603	yes	no	yes	no	18
Zm00001d000606	yes	no	yes	no	0
Zm00001d000607	yes	no	yes	no	5
Zm00001d000610	no	yes	yes	no	5
Zm00001d000621	yes	no	no	no	3
Zm00001d000623	no	yes	no	no	0
Zm00001d000639	yes	no	yes	no	0
Zm00001d000642	yes	no	no	no	0
Zm00001d000650	no	yes	yes	yes	5
Zm00001d000651	yes	no	no	no	0
Zm00001d000655	no	yes	no	no	0
Zm00001d000657	no	yes	no	no	1
Zm00001d000667	no	yes	no	no	0
Zm00001d000675	yes	no	no	no	9
Zm00001d000678	yes	no	no	no	0
Zm00001d000680	yes	no	no	no	0
Zm00001d000682	no	yes	yes	no	53
Zm00001d000683	no	yes	no	no	1
Zm00001d000684	no	yes	no	no	1
Zm00001d000687	no	yes	no	no	0
Zm00001d000699	yes	no	no	no	1
Zm00001d000707	no	yes	no	no	72
Zm00001d000711	no	yes	no	no	0
Zm00001d000719	no	yes	no	no	0
Zm00001d000721	no	yes	no	no	3
Zm00001d000728	no	yes	yes	no	0
Zm00001d000732	yes	no	no	no	0
Zm00001d000734	no	yes	no	no	27
Zm00001d000744	yes	no	no	no	0
Zm00001d000747	yes	no	no	no	0
Zm00001d000750	no	yes	yes	no	9
Zm00001d000760	yes	no	no	no	0
Zm00001d000762	yes	no	no	no	0
Zm00001d000764	no	yes	no	no	17
Zm00001d000765	yes	no	no	no	0
Zm00001d000768	yes	no	no	no	0
Zm00001d000771	no	yes	no	no	0
Zm00001d000773	no	yes	no	no	1
Zm00001d000786	yes	no	no	no	0
Zm00001d000791	no	yes	yes	yes	27
Zm00001d000800	yes	no	yes	no	24
Zm00001d000812	yes	no	no	no	9
Zm00001d000818	yes	no	no	no	0
Zm00001d000822	yes	no	no	no	1
Zm00001d000825	yes	no	no	no	35
Zm00001d000827	no	yes	no	no	14
Zm00001d000847	yes	no	yes	no	2
Zm00001d000857	yes	no	no	no	0
Zm00001d000858	yes	no	no	no	1
Zm00001d000859	yes	no	yes	no	0
Zm00001d000861	yes	no	no	no	1
Zm00001d000862	yes	no	no	no	1
Zm00001d000863	yes	no	yes	no	0
Zm00001d000870	yes	no	no	no	1
Zm00001d000889	yes	no	yes	no	0
Zm00001d000896	no	yes	no	no	4
Zm00001d000897	yes	no	no	no	0
Zm00001d000899	no	yes	no	no	3
Zm00001d000905	no	yes	yes	no	6
Zm00001d000926	yes	no	no	no	0
Zm00001d000929	no	yes	no	no	2
Zm00001d000930	no	yes	no	no	1
Zm00001d000936	yes	no	no	no	1
Zm00001d000937	yes	no	no	no	1
Zm00001d000938	yes	no	no	no	0
Zm00001d000941	yes	no	no	no	0
Zm00001d000950	yes	no	yes	no	1
Zm00001d000961	yes	no	yes	no	0
Zm00001d000962	no	yes	no	no	0
Zm00001d000966	no	yes	no	no	0
Zm00001d000973	yes	no	no	no	2
Zm00001d000975	no	yes	no	no	0
Zm00001d000976	no	yes	no	no	32
Zm00001d000977	yes	no	no	no	5
Zm00001d000980	yes	no	no	no	0
Zm00001d000985	no	yes	no	no	0
Zm00001d000986	no	yes	no	no	62
Zm00001d001000	no	yes	no	no	0
Zm00001d001004	no	yes	yes	no	6
Zm00001d001005	no	yes	no	no	79
Zm00001d001012	no	yes	yes	yes	73
Zm00001d001013	no	yes	yes	no	0
Zm00001d001016	no	yes	no	no	3
Zm00001d001017	yes	no	yes	no	0
Zm00001d001021	yes	no	no	no	0
Zm00001d001039	no	yes	no	no	1
Zm00001d001043	no	yes	no	no	18
Zm00001d001061	yes	no	yes	no	35
Zm00001d001068	no	yes	no	no	74
Zm00001d001069	no	yes	yes	yes	0
Zm00001d001073	yes	no	no	no	0
Zm00001d001083	no	yes	no	no	77
Zm00001d001084	no	yes	no	no	4
Zm00001d001100	yes	no	yes	no	5
Zm00001d001110	no	yes	no	no	42
Zm00001d001113	no	yes	no	no	0
Zm00001d001120	yes	no	no	no	0
Zm00001d001122	yes	no	no	no	0
Zm00001d001124	yes	no	no	no	0
Zm00001d001126	yes	no	yes	no	0
Zm00001d001130	yes	no	no	no	0
Zm00001d001133	yes	no	yes	no	1
Zm00001d001134	no	yes	no	no	0
Zm00001d001144	yes	no	no	no	0
Zm00001d001172	no	yes	no	no	77
Zm00001d001180	no	yes	no	no	3
Zm00001d001181	yes	no	yes	no	0
Zm00001d001185	no	yes	no	no	19
Zm00001d001189	yes	no	yes	no	0
Zm00001d001215	yes	no	no	no	0
Zm00001d001219	no	yes	no	no	1
Zm00001d001228	no	yes	no	no	1
Zm00001d001230	no	yes	yes	no	43
Zm00001d001231	yes	no	yes	no	0
Zm00001d001240	no	yes	yes	no	61
Zm00001d001255	yes	no	no	no	0
Zm00001d001262	no	yes	no	no	0
Zm00001d001265	no	yes	no	no	0
Zm00001d001268	yes	no	no	no	0
Zm00001d001269	no	yes	no	no	0
Zm00001d001280	yes	no	no	no	1
Zm00001d001290	yes	no	no	no	0
Zm00001d001291	no	yes	no	no	0
Zm00001d001295	no	yes	no	no	1
Zm00001d001309	yes	no	yes	no	0
Zm00001d001317	no	yes	no	no	0
Zm00001d001319	yes	no	no	no	2
Zm00001d001327	no	yes	no	no	0
Zm00001d001331	no	yes	no	no	0
Zm00001d001334	no	yes	yes	no	12
Zm00001d001357	no	yes	no	no	0
Zm00001d001362	no	yes	no	no	0
Zm00001d001391	no	yes	no	no	0
Zm00001d001392	yes	no	yes	no	0
Zm00001d001395	no	yes	yes	no	0
Zm00001d001397	yes	no	yes	no	0
Zm00001d001398	yes	no	no	no	8
Zm00001d001402	yes	no	yes	no	5
Zm00001d001406	yes	no	no	no	2
Zm00001d001412	no	yes	no	no	0
Zm00001d001426	yes	no	yes	no	0
Zm00001d001431	yes	no	no	no	0
Zm00001d001433	yes	no	no	no	0
Zm00001d001441	no	yes	no	no	2
Zm00001d001443	yes	no	no	no	0
Zm00001d001444	no	yes	no	no	0
Zm00001d001451	yes	no	no	no	0
Zm00001d001453	no	yes	yes	no	0
Zm00001d001456	no	yes	yes	no	54
Zm00001d001457	yes	no	yes	no	0
Zm00001d001466	yes	no	no	no	13
Zm00001d001471	no	yes	no	no	79
Zm00001d001473	no	yes	no	no	0
Zm00001d001475	no	yes	yes	no	24
Zm00001d001476	no	yes	no	no	39
Zm00001d001487	yes	no	no	no	0
Zm00001d001490	no	yes	yes	no	79
Zm00001d001492	no	yes	yes	yes	24
Zm00001d001493	no	yes	no	no	10
Zm00001d001496	no	yes	no	no	1
Zm00001d001497	no	yes	yes	no	29
Zm00001d001508	no	yes	no	no	0
Zm00001d001510	yes	no	no	no	0
Zm00001d001516	no	yes	yes	yes	74
Zm00001d001518	yes	no	no	no	1
Zm00001d001520	no	yes	yes	yes	1
Zm00001d001522	no	yes	no	no	0
Zm00001d001536	yes	no	no	no	9
Zm00001d001537	yes	no	yes	no	0
Zm00001d001540	yes	no	yes	no	1
Zm00001d001543	yes	no	no	no	0
Zm00001d001546	yes	no	yes	no	0
Zm00001d001554	no	yes	no	no	0
Zm00001d001558	yes	no	no	no	0
Zm00001d001559	yes	no	no	no	1
Zm00001d001569	yes	no	no	no	6
Zm00001d001572	no	yes	yes	no	0
Zm00001d001574	yes	no	no	no	0
Zm00001d001577	no	yes	no	no	79
Zm00001d001583	yes	no	no	no	0
Zm00001d001586	yes	no	no	no	0
Zm00001d001590	no	yes	no	no	0
Zm00001d001602	yes	no	yes	no	0
Zm00001d001617	no	yes	no	no	0
Zm00001d001639	yes	no	yes	no	1
Zm00001d001645	no	yes	yes	yes	2
Zm00001d001652	no	yes	no	no	0
Zm00001d001655	yes	no	yes	no	0
Zm00001d001675	no	yes	no	no	3
Zm00001d001676	no	yes	no	no	0
Zm00001d001683	yes	no	no	no	0
Zm00001d001685	yes	no	no	no	0
Zm00001d001688	no	yes	yes	yes	40
Zm00001d001691	no	yes	no	no	1
Zm00001d001696	no	yes	no	no	27
Zm00001d001697	no	yes	no	no	14
Zm00001d001700	no	yes	yes	no	68
Zm00001d001714	no	yes	yes	yes	76
Zm00001d001718	yes	no	no	no	0
Zm00001d001721	no	yes	no	no	16
Zm00001d001725	no	yes	no	no	7
Zm00001d001732	yes	no	no	no	0
Zm00001d001736	yes	no	no	no	0
Zm00001d001737	no	yes	no	no	0
Zm00001d001739	no	yes	no	no	0
Zm00001d001742	no	yes	no	no	0
Zm00001d001747	no	yes	yes	no	79
Zm00001d001750	no	yes	no	no	0
Zm00001d001751	no	yes	no	no	0
Zm00001d001752	no	yes	no	no	0
Zm00001d001753	yes	no	no	no	0
Zm00001d001756	yes	no	yes	no	72
Zm00001d001757	yes	no	yes	no	0
Zm00001d001759	yes	no	no	no	1
Zm00001d001765	no	yes	yes	yes	79
Zm00001d001773	no	yes	yes	yes	28
Zm00001d001776	yes	no	no	no	8
Zm00001d001780	no	yes	yes	no	79
Zm00001d001785	no	yes	yes	no	61
Zm00001d001786	no	yes	yes	no	63
Zm00001d001787	no	yes	yes	no	79
Zm00001d001788	no	yes	yes	yes	79
Zm00001d001789	no	yes	yes	yes	79
Zm00001d001797	no	yes	yes	yes	79
Zm00001d001799	no	yes	yes	no	79
Zm00001d001806	no	yes	yes	yes	63
Zm00001d001807	no	yes	yes	yes	79
Zm00001d001808	no	yes	yes	no	79
Zm00001d001809	no	yes	yes	no	79
Zm00001d001811	no	yes	yes	yes	79
Zm00001d001814	no	yes	yes	yes	79
Zm00001d001818	no	yes	yes	no	15
Zm00001d001819	no	yes	yes	no	72
Zm00001d001825	no	yes	yes	yes	70
Zm00001d001827	no	yes	yes	no	79
Zm00001d001828	no	yes	yes	yes	78
Zm00001d001830	no	yes	yes	no	79
Zm00001d001831	no	yes	yes	yes	79
Zm00001d001834	no	yes	yes	no	79
Zm00001d001835	yes	no	yes	no	12
Zm00001d001837	no	yes	yes	yes	79
Zm00001d001841	no	yes	no	no	78
Zm00001d001842	no	yes	yes	yes	4
Zm00001d001844	no	yes	yes	no	72
Zm00001d001845	no	yes	yes	no	47
Zm00001d001846	no	yes	yes	no	79
Zm00001d001848	no	yes	yes	yes	79
Zm00001d001850	no	yes	yes	yes	2
Zm00001d001852	yes	no	no	no	21
Zm00001d001855	no	yes	yes	yes	72
Zm00001d001856	no	yes	yes	no	79
Zm00001d001858	no	yes	yes	no	38
Zm00001d001864	no	yes	yes	no	64
Zm00001d001869	no	yes	yes	yes	78
Zm00001d001870	no	yes	yes	yes	79
Zm00001d001871	no	yes	yes	yes	62
Zm00001d001877	no	yes	yes	yes	72
Zm00001d001879	no	yes	yes	yes	78
Zm00001d001880	no	yes	yes	no	79
Zm00001d001881	no	yes	yes	no	79
Zm00001d001882	no	yes	yes	yes	68
Zm00001d001883	no	yes	yes	yes	79
Zm00001d001884	no	yes	yes	yes	79
Zm00001d001888	no	yes	no	no	0
Zm00001d001894	yes	no	yes	no	13
Zm00001d001895	no	yes	yes	yes	79
Zm00001d001896	no	yes	yes	no	79
Zm00001d001897	no	yes	yes	no	76
Zm00001d001898	no	yes	yes	yes	79
Zm00001d001900	no	yes	yes	yes	70
Zm00001d001901	no	yes	yes	yes	79
Zm00001d001903	no	yes	yes	no	79
Zm00001d001905	yes	no	yes	no	37
Zm00001d001908	no	yes	yes	yes	79
Zm00001d001910	no	yes	yes	no	55
Zm00001d001913	no	yes	yes	yes	79
Zm00001d001914	no	yes	yes	yes	79
Zm00001d001916	no	yes	yes	no	36
Zm00001d001917	no	yes	yes	no	79
Zm00001d001920	no	yes	no	no	0
Zm00001d001923	no	yes	yes	yes	79
Zm00001d001927	no	yes	no	no	0
Zm00001d001928	no	yes	yes	yes	66
Zm00001d001930	no	yes	yes	yes	0
Zm00001d001932	no	yes	yes	yes	79
Zm00001d001934	yes	no	yes	no	2
Zm00001d001936	no	yes	yes	yes	26
Zm00001d001937	no	yes	yes	yes	75
Zm00001d001939	no	yes	yes	no	79
Zm00001d001940	no	yes	yes	no	79
Zm00001d001944	yes	no	yes	no	17
Zm00001d001946	no	yes	yes	yes	77
Zm00001d001947	no	yes	yes	yes	79
Zm00001d001950	no	yes	no	no	0
Zm00001d001951	no	yes	no	no	79
Zm00001d001952	no	yes	yes	yes	79
Zm00001d001953	no	yes	yes	no	70
Zm00001d001959	no	yes	yes	yes	79
Zm00001d001962	no	yes	yes	yes	79
Zm00001d001966	no	yes	yes	yes	79
Zm00001d001967	no	yes	no	no	79
Zm00001d001972	no	yes	yes	yes	79
Zm00001d001973	no	yes	yes	no	77
Zm00001d001974	no	yes	yes	no	78
Zm00001d001978	no	yes	yes	yes	79
Zm00001d001980	no	yes	yes	yes	79
Zm00001d001983	no	yes	yes	no	79
Zm00001d001987	no	yes	yes	no	78
Zm00001d001988	no	yes	yes	yes	79
Zm00001d001989	no	yes	yes	yes	75
Zm00001d001990	yes	no	yes	no	1
Zm00001d001993	no	yes	yes	no	0
Zm00001d001994	no	yes	yes	yes	79
Zm00001d001997	no	yes	yes	no	79
Zm00001d001999	no	yes	yes	yes	79
Zm00001d002001	yes	no	yes	no	40
Zm00001d002003	no	yes	yes	no	79
Zm00001d002012	no	yes	yes	yes	79
Zm00001d002022	no	yes	yes	yes	79
Zm00001d002024	no	yes	yes	yes	79
Zm00001d002025	yes	no	yes	no	36
Zm00001d002026	no	yes	yes	yes	54
Zm00001d002027	no	yes	yes	no	79
Zm00001d002029	no	yes	yes	yes	79
Zm00001d002032	no	yes	yes	no	77
Zm00001d002034	no	yes	yes	no	79
Zm00001d002035	yes	no	yes	no	55
Zm00001d002036	no	yes	yes	no	79
Zm00001d002044	no	yes	no	no	0
Zm00001d002046	no	yes	yes	no	74
Zm00001d002051	no	yes	yes	no	79
Zm00001d002054	no	yes	yes	yes	77
Zm00001d002056	no	yes	yes	yes	52
Zm00001d002064	no	yes	yes	yes	76
Zm00001d002065	no	yes	yes	yes	76
Zm00001d002068	no	yes	yes	no	56
Zm00001d002072	yes	no	yes	no	12
Zm00001d002075	no	yes	yes	yes	74
Zm00001d002080	no	yes	yes	yes	79
Zm00001d002082	no	yes	yes	no	60
Zm00001d002083	yes	no	yes	no	1
Zm00001d002084	no	yes	yes	no	79
Zm00001d002085	no	yes	yes	no	75
Zm00001d002086	no	yes	yes	no	69
Zm00001d002087	no	yes	yes	yes	79
Zm00001d002090	no	yes	yes	no	78
Zm00001d002091	no	yes	yes	no	78
Zm00001d002093	yes	no	yes	no	11
Zm00001d002094	no	yes	yes	yes	34
Zm00001d002096	yes	no	yes	no	19
Zm00001d002097	yes	no	no	no	7
Zm00001d002098	no	yes	yes	yes	20
Zm00001d002099	no	yes	yes	no	79
Zm00001d002103	no	yes	yes	no	75
Zm00001d002104	no	yes	yes	yes	79
Zm00001d002113	no	yes	yes	no	74
Zm00001d002115	no	yes	yes	no	68
Zm00001d002119	no	yes	yes	no	54
Zm00001d002120	yes	no	no	no	0
Zm00001d002122	no	yes	yes	yes	79
Zm00001d002124	yes	no	yes	no	1
Zm00001d002125	no	yes	yes	no	79
Zm00001d002128	yes	no	yes	no	79
Zm00001d002129	no	yes	yes	no	59
Zm00001d002133	yes	no	no	no	19
Zm00001d002134	no	yes	yes	yes	0
Zm00001d002137	yes	no	yes	no	46
Zm00001d002138	yes	no	no	no	0
Zm00001d002140	no	yes	yes	yes	79
Zm00001d002141	no	yes	yes	yes	79
Zm00001d002145	no	yes	yes	no	79
Zm00001d002147	no	yes	yes	yes	70
Zm00001d002148	no	yes	yes	yes	79
Zm00001d002149	no	yes	yes	no	72
Zm00001d002154	no	yes	no	no	79
Zm00001d002157	no	yes	yes	no	47
Zm00001d002158	no	yes	yes	yes	68
Zm00001d002163	no	yes	yes	yes	79
Zm00001d002164	no	yes	yes	no	51
Zm00001d002166	no	yes	yes	yes	79
Zm00001d002169	no	yes	yes	yes	79
Zm00001d002172	no	yes	yes	no	11
Zm00001d002174	no	yes	yes	no	24
Zm00001d002175	no	yes	yes	yes	73
Zm00001d002176	yes	no	no	no	2
Zm00001d002178	no	yes	no	no	6
Zm00001d002182	no	yes	no	no	8
Zm00001d002185	no	yes	yes	no	79
Zm00001d002186	no	yes	yes	no	71
Zm00001d002190	no	yes	yes	no	79
Zm00001d002198	yes	no	yes	no	26
Zm00001d002212	yes	no	no	no	0
Zm00001d002235	no	yes	yes	no	79
Zm00001d002241	no	yes	yes	yes	79
Zm00001d002243	no	yes	yes	no	79
Zm00001d002244	no	yes	yes	no	79
Zm00001d002246	no	yes	yes	no	79
Zm00001d002250	no	yes	yes	no	79
Zm00001d002253	no	yes	yes	no	79
Zm00001d002256	no	yes	yes	no	79
Zm00001d002257	no	yes	yes	yes	79
Zm00001d002259	no	yes	yes	no	79
Zm00001d002260	no	yes	yes	no	34
Zm00001d002261	no	yes	yes	no	75
Zm00001d002266	no	yes	yes	yes	79
Zm00001d002268	no	yes	no	no	0
Zm00001d002272	no	yes	yes	no	79
Zm00001d002275	no	yes	yes	yes	79
Zm00001d002282	no	yes	yes	no	71
Zm00001d002283	no	yes	yes	yes	71
Zm00001d002284	no	yes	yes	no	64
Zm00001d002285	yes	no	no	no	23
Zm00001d002288	no	yes	no	no	47
Zm00001d002289	yes	no	yes	no	0
Zm00001d002296	no	yes	yes	no	79
Zm00001d002304	yes	no	yes	no	1
Zm00001d002307	no	yes	yes	yes	61
Zm00001d002309	yes	no	yes	no	19
Zm00001d002311	no	yes	no	no	0
Zm00001d002312	no	yes	no	no	54
Zm00001d002313	no	yes	yes	yes	75
Zm00001d002314	no	yes	yes	yes	79
Zm00001d002317	no	yes	yes	yes	79
Zm00001d002323	no	yes	yes	yes	74
Zm00001d002325	no	yes	yes	yes	79
Zm00001d002326	no	yes	yes	yes	79
Zm00001d002330	no	yes	yes	no	70
Zm00001d002332	no	yes	yes	yes	79
Zm00001d002333	no	yes	yes	no	34
Zm00001d002334	no	yes	yes	no	79
Zm00001d002339	no	yes	yes	yes	79
Zm00001d002340	no	yes	no	no	79
Zm00001d002341	no	yes	yes	yes	61
Zm00001d002343	no	yes	no	no	29
Zm00001d002345	no	yes	yes	yes	75
Zm00001d002346	no	yes	yes	no	40
Zm00001d002348	no	yes	yes	no	10
Zm00001d002352	no	yes	yes	yes	79
Zm00001d002355	yes	no	no	no	0
Zm00001d002358	no	yes	yes	yes	79
Zm00001d002359	no	yes	yes	no	79
Zm00001d002360	yes	no	yes	no	14
Zm00001d002362	no	yes	yes	yes	46
Zm00001d002364	yes	no	yes	no	38
Zm00001d002365	yes	no	no	no	1
Zm00001d002366	no	yes	yes	yes	79
Zm00001d002369	no	yes	yes	yes	73
Zm00001d002370	yes	no	yes	no	11
Zm00001d002372	no	yes	yes	yes	64
Zm00001d002373	no	yes	yes	no	79
Zm00001d002375	no	yes	no	no	0
Zm00001d002377	no	yes	yes	yes	79
Zm00001d002378	yes	no	yes	no	13
Zm00001d002382	no	yes	yes	yes	79
Zm00001d002385	no	yes	yes	yes	66
Zm00001d002387	no	yes	yes	no	79
Zm00001d002389	no	yes	no	no	0
Zm00001d002390	no	yes	yes	no	79
Zm00001d002391	no	yes	no	no	78
Zm00001d002393	yes	no	yes	no	2
Zm00001d002395	no	yes	yes	yes	79
Zm00001d002396	no	yes	yes	yes	76
Zm00001d002401	yes	no	no	no	0
Zm00001d002403	no	yes	yes	no	67
Zm00001d002409	yes	no	no	no	15
Zm00001d002416	no	yes	yes	yes	60
Zm00001d002418	no	yes	yes	no	79
Zm00001d002419	no	yes	yes	no	79
Zm00001d002421	no	yes	yes	yes	52
Zm00001d002422	no	yes	yes	no	64
Zm00001d002423	no	yes	yes	no	78
Zm00001d002425	no	yes	yes	no	57
Zm00001d002427	no	yes	no	no	0
Zm00001d002429	no	yes	yes	yes	63
Zm00001d002431	no	yes	no	no	1
Zm00001d002433	no	yes	yes	no	79
Zm00001d002434	yes	no	yes	no	21
Zm00001d002435	yes	no	yes	no	14
Zm00001d002436	yes	no	yes	no	46
Zm00001d002440	no	yes	yes	no	79
Zm00001d002441	no	yes	no	no	27
Zm00001d002444	no	yes	yes	no	68
Zm00001d002446	no	yes	yes	no	58
Zm00001d002449	yes	no	yes	no	5
Zm00001d002450	no	yes	yes	no	79
Zm00001d002451	no	yes	yes	yes	79
Zm00001d002454	yes	no	yes	no	41
Zm00001d002455	no	yes	yes	yes	79
Zm00001d002456	no	yes	no	no	79
Zm00001d002457	no	yes	yes	no	38
Zm00001d002461	no	yes	yes	no	0
Zm00001d002463	no	yes	no	no	0
Zm00001d002473	no	yes	no	no	26
Zm00001d002475	no	yes	yes	no	79
Zm00001d002477	no	yes	no	no	1
Zm00001d002481	no	yes	yes	no	76
Zm00001d002483	no	yes	yes	no	73
Zm00001d002485	no	yes	yes	yes	79
Zm00001d002492	yes	no	yes	no	1
Zm00001d002497	yes	no	no	no	0
Zm00001d002498	yes	no	yes	no	8
Zm00001d002499	no	yes	yes	no	79
Zm00001d002501	no	yes	yes	no	79
Zm00001d002503	no	yes	yes	yes	63
Zm00001d002504	no	yes	yes	no	79
Zm00001d002505	yes	no	yes	no	0
Zm00001d002510	no	yes	yes	no	60
Zm00001d002511	no	yes	no	no	79
Zm00001d002514	yes	no	yes	no	21
Zm00001d002515	yes	no	no	no	1
Zm00001d002517	yes	no	no	no	2
Zm00001d002519	yes	no	yes	no	9
Zm00001d002524	yes	no	no	no	4
Zm00001d002531	no	yes	yes	no	38
Zm00001d002532	no	yes	yes	no	32
Zm00001d002534	no	yes	yes	no	53
Zm00001d002537	no	yes	yes	no	78
Zm00001d002541	no	yes	yes	no	1
Zm00001d002544	no	yes	yes	no	54
Zm00001d002547	no	yes	no	no	10
Zm00001d002548	no	yes	yes	no	71
Zm00001d002551	no	yes	no	no	0
Zm00001d002557	yes	no	no	no	1
Zm00001d002564	yes	no	no	no	10
Zm00001d002572	no	yes	yes	no	51
Zm00001d002580	no	yes	yes	no	79
Zm00001d002585	no	yes	yes	no	79
Zm00001d002590	yes	no	yes	no	35
Zm00001d002593	no	yes	yes	yes	61
Zm00001d002595	no	yes	yes	no	77
Zm00001d002597	no	yes	yes	yes	78
Zm00001d002598	no	yes	no	no	79
Zm00001d002599	no	yes	yes	no	43
Zm00001d002600	no	yes	yes	no	69
Zm00001d002607	yes	no	yes	no	58
Zm00001d002611	no	yes	yes	yes	79
Zm00001d002613	yes	no	yes	no	7
Zm00001d002614	no	yes	yes	yes	67
Zm00001d002615	no	yes	yes	yes	79
Zm00001d002616	yes	no	yes	no	2
Zm00001d002617	no	yes	yes	no	79
Zm00001d002622	no	yes	no	no	0
Zm00001d002624	no	yes	yes	yes	73
Zm00001d002625	no	yes	yes	yes	78
Zm00001d002626	yes	no	yes	no	26
Zm00001d002631	no	yes	yes	yes	75
Zm00001d002639	no	yes	yes	yes	79
Zm00001d002640	no	yes	yes	yes	79
Zm00001d002641	no	yes	yes	yes	69
Zm00001d002644	no	yes	yes	no	79
Zm00001d002650	no	yes	yes	no	79
Zm00001d002656	no	yes	yes	no	79
Zm00001d002658	no	yes	yes	yes	75
Zm00001d002662	no	yes	yes	no	52
Zm00001d002664	no	yes	no	no	0
Zm00001d002668	no	yes	yes	yes	76
Zm00001d002669	no	yes	yes	no	36
Zm00001d002673	yes	no	yes	no	35
Zm00001d002674	no	yes	yes	no	66
Zm00001d002676	no	yes	yes	no	78
Zm00001d002677	no	yes	yes	no	79
Zm00001d002678	no	yes	yes	yes	79
Zm00001d002679	no	yes	yes	no	8
Zm00001d002680	no	yes	yes	yes	54
Zm00001d002683	no	yes	no	no	0
Zm00001d002684	no	yes	yes	no	79
Zm00001d002693	no	yes	yes	yes	71
Zm00001d002694	no	yes	yes	no	69
Zm00001d002695	no	yes	yes	no	61
Zm00001d002698	yes	no	yes	no	0
Zm00001d002699	yes	no	no	no	0
Zm00001d002703	no	yes	yes	yes	79
Zm00001d002704	no	yes	yes	yes	79
Zm00001d002705	no	yes	yes	no	59
Zm00001d002707	yes	no	yes	no	17
Zm00001d002708	yes	no	yes	no	69
Zm00001d002709	no	yes	no	no	1
Zm00001d002711	no	yes	yes	no	78
Zm00001d002712	yes	no	yes	no	5
Zm00001d002715	no	yes	yes	no	79
Zm00001d002716	no	yes	yes	yes	79
Zm00001d002718	no	yes	yes	yes	76
Zm00001d002720	yes	no	no	no	0
Zm00001d002723	yes	no	yes	no	0
Zm00001d002725	no	yes	yes	yes	74
Zm00001d002727	no	yes	yes	no	65
Zm00001d002729	yes	no	no	no	5
Zm00001d002731	yes	no	yes	no	3
Zm00001d002732	yes	no	no	no	1
Zm00001d002736	no	yes	no	no	13
Zm00001d002737	no	yes	yes	yes	79
Zm00001d002739	no	yes	yes	no	77
Zm00001d002742	no	yes	yes	no	79
Zm00001d002743	yes	no	no	no	0
Zm00001d002747	yes	no	no	no	2
Zm00001d002751	no	yes	yes	no	77
Zm00001d002753	yes	no	no	no	0
Zm00001d002756	yes	no	yes	no	33
Zm00001d002758	no	yes	yes	yes	76
Zm00001d002761	yes	no	yes	no	0
Zm00001d002768	yes	no	yes	no	24
Zm00001d002770	no	yes	yes	yes	79
Zm00001d002771	no	yes	yes	no	1
Zm00001d002772	yes	no	yes	no	32
Zm00001d002775	no	yes	yes	yes	79
Zm00001d002778	no	yes	yes	yes	79
Zm00001d002781	no	yes	yes	yes	79
Zm00001d002782	no	yes	yes	yes	78
Zm00001d002783	no	yes	no	no	1
Zm00001d002784	no	yes	yes	yes	5
Zm00001d002787	no	yes	yes	no	79
Zm00001d002789	no	yes	yes	yes	59
Zm00001d002790	no	yes	yes	no	76
Zm00001d002791	no	yes	yes	no	79
Zm00001d002796	no	yes	yes	no	63
Zm00001d002797	no	yes	yes	yes	79
Zm00001d002803	yes	no	yes	no	1
Zm00001d002806	no	yes	yes	yes	23
Zm00001d002810	no	yes	yes	yes	79
Zm00001d002812	no	yes	yes	no	78
Zm00001d002814	no	yes	yes	no	75
Zm00001d002817	no	yes	no	no	60
Zm00001d002819	no	yes	yes	no	77
Zm00001d002822	no	yes	yes	yes	79
Zm00001d002823	no	yes	yes	no	79
Zm00001d002827	no	yes	yes	no	79
Zm00001d002828	yes	no	no	no	29
Zm00001d002829	yes	no	yes	no	11
Zm00001d002835	no	yes	yes	no	60
Zm00001d002836	no	yes	yes	no	68
Zm00001d002837	no	yes	yes	no	61
Zm00001d002842	no	yes	yes	yes	79
Zm00001d002843	yes	no	yes	no	13
Zm00001d002845	no	yes	no	no	8
Zm00001d002847	no	yes	yes	yes	40
Zm00001d002848	no	yes	yes	no	49
Zm00001d002854	no	yes	yes	yes	79
Zm00001d002857	no	yes	yes	yes	79
Zm00001d002864	no	yes	yes	yes	74
Zm00001d002865	no	yes	yes	yes	79
Zm00001d002876	no	yes	yes	no	71
Zm00001d002878	no	yes	yes	no	79
Zm00001d002879	no	yes	no	no	75
Zm00001d002880	no	yes	yes	no	79
Zm00001d002882	no	yes	yes	no	79
Zm00001d002885	yes	no	yes	no	0
Zm00001d002888	yes	no	no	no	1
Zm00001d002889	no	yes	yes	no	79
Zm00001d002891	no	yes	yes	no	79
Zm00001d002893	yes	no	yes	no	21
Zm00001d002896	no	yes	yes	yes	79
Zm00001d002898	yes	no	yes	no	21
Zm00001d002902	yes	no	no	no	1
Zm00001d002904	yes	no	yes	no	1
Zm00001d002905	no	yes	yes	yes	59
Zm00001d002915	yes	no	no	no	0
Zm00001d002919	no	yes	yes	no	79
Zm00001d002925	no	yes	yes	yes	79
Zm00001d002928	no	yes	yes	yes	59
Zm00001d002929	yes	no	yes	no	2
Zm00001d002933	no	yes	yes	no	79
Zm00001d002934	yes	no	yes	no	32
Zm00001d002936	no	yes	yes	no	79
Zm00001d002937	no	yes	yes	no	79
Zm00001d002938	no	yes	yes	no	79
Zm00001d002940	yes	no	no	no	43
Zm00001d002941	no	yes	yes	yes	79
Zm00001d002942	no	yes	no	no	79
Zm00001d002943	no	yes	yes	yes	79
Zm00001d002945	no	yes	yes	no	79
Zm00001d002946	no	yes	yes	no	79
Zm00001d002950	no	yes	yes	yes	79
Zm00001d002953	no	yes	yes	no	79
Zm00001d002954	no	yes	yes	yes	55
Zm00001d002956	no	yes	yes	no	78
Zm00001d002959	yes	no	no	no	6
Zm00001d002961	no	yes	yes	no	73
Zm00001d002962	no	yes	no	no	79
Zm00001d002967	no	yes	yes	yes	74
Zm00001d002968	no	yes	yes	no	1
Zm00001d002970	yes	no	no	no	0
Zm00001d002972	yes	no	no	no	2
Zm00001d002978	no	yes	yes	no	79
Zm00001d002982	yes	no	no	no	8
Zm00001d002984	yes	no	no	no	4
Zm00001d002989	yes	no	yes	no	9
Zm00001d002990	no	yes	no	no	14
Zm00001d002993	no	yes	yes	yes	24
Zm00001d002997	yes	no	yes	no	2
Zm00001d003002	no	yes	no	no	46
Zm00001d003012	no	yes	yes	no	50
Zm00001d003013	yes	no	no	no	18
Zm00001d003014	no	yes	yes	no	79
Zm00001d003017	no	yes	yes	no	73
Zm00001d003019	no	yes	yes	no	35
Zm00001d003022	yes	no	no	no	3
Zm00001d003024	yes	no	yes	no	40
Zm00001d003032	no	yes	yes	yes	0
Zm00001d003033	no	yes	yes	no	72
Zm00001d003034	no	yes	yes	no	77
Zm00001d003037	no	yes	no	no	16
Zm00001d003038	no	yes	yes	no	46
Zm00001d003039	no	yes	no	no	41
Zm00001d003045	yes	no	no	no	1
Zm00001d003046	yes	no	no	no	1
Zm00001d003047	no	yes	yes	no	63
Zm00001d003048	no	yes	yes	yes	35
Zm00001d003049	no	yes	yes	yes	79
Zm00001d003052	yes	no	no	no	37
Zm00001d003057	yes	no	yes	no	5
Zm00001d003059	no	yes	yes	no	63
Zm00001d003060	yes	no	yes	no	1
Zm00001d003061	yes	no	no	no	0
Zm00001d003062	no	yes	yes	no	60
Zm00001d003066	no	yes	no	no	79
Zm00001d003067	no	yes	yes	no	75
Zm00001d003069	no	yes	no	no	0
Zm00001d003071	no	yes	yes	no	79
Zm00001d003072	no	yes	yes	no	66
Zm00001d003076	no	yes	yes	no	79
Zm00001d003079	yes	no	yes	no	1
Zm00001d003080	yes	no	yes	no	0
Zm00001d003081	no	yes	yes	yes	79
Zm00001d003083	no	yes	yes	yes	79
Zm00001d003084	no	yes	yes	no	79
Zm00001d003086	yes	no	no	no	26
Zm00001d003087	no	yes	yes	yes	77
Zm00001d003089	no	yes	yes	yes	65
Zm00001d003099	no	yes	yes	no	55
Zm00001d003101	no	yes	yes	yes	76
Zm00001d003103	no	yes	yes	no	78
Zm00001d003106	no	yes	yes	yes	79
Zm00001d003110	no	yes	yes	yes	67
Zm00001d003112	no	yes	yes	yes	78
Zm00001d003114	no	yes	yes	yes	77
Zm00001d003116	no	yes	yes	no	73
Zm00001d003118	no	yes	no	no	4
Zm00001d003119	no	yes	yes	no	79
Zm00001d003123	no	yes	yes	no	79
Zm00001d003124	no	yes	yes	no	65
Zm00001d003126	no	yes	no	no	0
Zm00001d003129	no	yes	yes	yes	78
Zm00001d003139	yes	no	no	no	1
Zm00001d003142	yes	no	yes	no	15
Zm00001d003143	no	yes	yes	no	60
Zm00001d003144	yes	no	yes	no	24
Zm00001d003148	no	yes	yes	no	74
Zm00001d003155	no	yes	yes	no	40
Zm00001d003157	no	yes	yes	yes	79
Zm00001d003159	no	yes	yes	yes	79
Zm00001d003160	yes	no	yes	no	20
Zm00001d003161	no	yes	yes	no	54
Zm00001d003166	no	yes	yes	yes	79
Zm00001d003174	yes	no	no	no	15
Zm00001d003175	yes	no	yes	no	30
Zm00001d003176	no	yes	yes	yes	79
Zm00001d003179	no	yes	yes	yes	79
Zm00001d003180	no	yes	yes	no	59
Zm00001d003183	yes	no	yes	no	10
Zm00001d003184	yes	no	yes	no	14
Zm00001d003186	yes	no	yes	no	23
Zm00001d003187	no	yes	no	no	15
Zm00001d003188	yes	no	no	no	3
Zm00001d003190	yes	no	no	no	57
Zm00001d003193	yes	no	yes	no	65
Zm00001d003196	no	yes	yes	yes	78
Zm00001d003198	no	yes	yes	yes	79
Zm00001d003202	no	yes	yes	no	53
Zm00001d003203	no	yes	yes	no	79
Zm00001d003205	yes	no	yes	no	0
Zm00001d003207	no	yes	yes	yes	79
Zm00001d003208	yes	no	no	no	15
Zm00001d003214	no	yes	yes	no	79
Zm00001d003219	no	yes	no	no	3
Zm00001d003220	no	yes	yes	no	79
Zm00001d003222	no	yes	yes	yes	79
Zm00001d003223	no	yes	yes	yes	79
Zm00001d003226	no	yes	no	no	51
Zm00001d003227	no	yes	yes	no	63
Zm00001d003229	no	yes	yes	no	1
Zm00001d003232	yes	no	no	no	1
Zm00001d003234	yes	no	yes	no	1
Zm00001d003242	no	yes	yes	yes	79
Zm00001d003245	no	yes	yes	yes	71
Zm00001d003246	no	yes	yes	no	72
Zm00001d003247	yes	no	yes	no	59
Zm00001d003248	no	yes	yes	no	79
Zm00001d003250	no	yes	yes	yes	79
Zm00001d003251	no	yes	yes	yes	65
Zm00001d003252	no	yes	yes	no	75
Zm00001d003254	no	yes	yes	no	79
Zm00001d003256	no	yes	yes	no	79
Zm00001d003257	no	yes	yes	yes	79
Zm00001d003259	no	yes	yes	no	79
Zm00001d003261	no	yes	yes	no	78
Zm00001d003264	no	yes	yes	no	33
Zm00001d003266	no	yes	yes	yes	54
Zm00001d003267	no	yes	yes	no	79
Zm00001d003268	no	yes	yes	no	79
Zm00001d003269	yes	no	yes	no	19
Zm00001d003273	no	yes	no	no	44
Zm00001d003275	no	yes	yes	yes	68
Zm00001d003277	no	yes	yes	no	75
Zm00001d003281	yes	no	yes	no	26
Zm00001d003284	no	yes	yes	no	79
Zm00001d003288	no	yes	yes	yes	79
Zm00001d003291	no	yes	yes	yes	79
Zm00001d003292	no	yes	yes	yes	77
Zm00001d003293	no	yes	no	no	3
Zm00001d003296	no	yes	yes	no	0
Zm00001d003302	no	yes	yes	no	79
Zm00001d003308	no	yes	yes	no	67
Zm00001d003309	no	yes	yes	no	79
Zm00001d003312	no	yes	yes	yes	79
Zm00001d003313	no	yes	yes	no	71
Zm00001d003316	no	yes	no	no	0
Zm00001d003320	yes	no	no	no	8
Zm00001d003322	no	yes	yes	no	55
Zm00001d003329	no	yes	yes	no	79
Zm00001d003334	no	yes	yes	no	73
Zm00001d003336	yes	no	yes	no	0
Zm00001d003344	yes	no	no	no	0
Zm00001d003346	no	yes	yes	yes	79
Zm00001d003347	no	yes	yes	no	79
Zm00001d003352	no	yes	yes	no	79
Zm00001d003367	yes	no	no	no	0
Zm00001d003368	no	yes	yes	no	42
Zm00001d003372	no	yes	yes	no	78
Zm00001d003373	no	yes	yes	no	51
Zm00001d003374	no	yes	no	no	1
Zm00001d003375	yes	no	no	no	9
Zm00001d003378	no	yes	yes	no	77
Zm00001d003380	yes	no	yes	no	43
Zm00001d003382	no	yes	yes	no	79
Zm00001d003392	no	yes	yes	yes	0
Zm00001d003394	no	yes	yes	yes	79
Zm00001d003395	no	yes	yes	no	79
Zm00001d003400	no	yes	yes	yes	60
Zm00001d003401	no	yes	yes	no	79
Zm00001d003403	yes	no	no	no	16
Zm00001d003409	yes	no	no	no	27
Zm00001d003414	yes	no	yes	no	40
Zm00001d003415	no	yes	yes	no	79
Zm00001d003418	yes	no	no	no	17
Zm00001d003423	no	yes	yes	no	72
Zm00001d003427	no	yes	yes	no	79
Zm00001d003428	no	yes	yes	yes	79
Zm00001d003434	yes	no	yes	no	64
Zm00001d003436	yes	no	yes	no	14
Zm00001d003438	no	yes	no	no	79
Zm00001d003445	no	yes	yes	no	79
Zm00001d003446	no	yes	yes	yes	65
Zm00001d003448	no	yes	yes	no	79
Zm00001d003451	yes	no	yes	no	17
Zm00001d003459	no	yes	yes	yes	40
Zm00001d003460	no	yes	yes	yes	79
Zm00001d003462	no	yes	yes	no	79
Zm00001d003464	no	yes	yes	no	79
Zm00001d003470	no	yes	yes	yes	73
Zm00001d003472	no	yes	yes	no	79
Zm00001d003476	no	yes	yes	no	79
Zm00001d003477	no	yes	yes	yes	69
Zm00001d003482	yes	no	no	no	2
Zm00001d003483	yes	no	yes	no	7
Zm00001d003488	yes	no	yes	no	1
Zm00001d003491	no	yes	yes	no	79
Zm00001d003493	no	yes	yes	no	79
Zm00001d003495	no	yes	yes	yes	78
Zm00001d003500	no	yes	yes	no	79
Zm00001d003502	no	yes	yes	no	78
Zm00001d003508	no	yes	yes	yes	56
Zm00001d003509	no	yes	yes	yes	79
Zm00001d003512	no	yes	yes	no	63
Zm00001d003514	no	yes	no	no	0
Zm00001d003515	yes	no	yes	no	15
Zm00001d003517	no	yes	yes	yes	0
Zm00001d003518	no	yes	yes	yes	79
Zm00001d003522	yes	no	no	no	30
Zm00001d003524	yes	no	yes	no	40
Zm00001d003525	no	yes	yes	no	79
Zm00001d003530	yes	no	yes	no	19
Zm00001d003531	yes	no	no	no	1
Zm00001d003539	no	yes	yes	yes	79
Zm00001d003544	no	yes	no	no	21
Zm00001d003547	no	yes	no	no	0
Zm00001d003553	yes	no	yes	no	0
Zm00001d003554	yes	no	yes	no	0
Zm00001d003556	no	yes	yes	no	79
Zm00001d003559	no	yes	yes	yes	49
Zm00001d003563	yes	no	yes	no	7
Zm00001d003572	no	yes	yes	no	79
Zm00001d003581	yes	no	yes	no	10
Zm00001d003583	yes	no	yes	no	9
Zm00001d003584	no	yes	yes	yes	78
Zm00001d003589	no	yes	yes	no	79
Zm00001d003590	no	yes	yes	yes	79
Zm00001d003601	no	yes	yes	yes	79
Zm00001d003602	no	yes	yes	yes	79
Zm00001d003607	no	yes	yes	yes	49
Zm00001d003611	no	yes	yes	no	79
Zm00001d003613	no	yes	no	no	79
Zm00001d003615	no	yes	yes	yes	79
Zm00001d003616	no	yes	yes	yes	79
Zm00001d003617	no	yes	yes	no	66
Zm00001d003621	no	yes	yes	no	79
Zm00001d003622	no	yes	no	no	0
Zm00001d003630	no	yes	yes	no	79
Zm00001d003632	no	yes	yes	yes	76
Zm00001d003640	no	yes	yes	no	79
Zm00001d003643	no	yes	yes	no	79
Zm00001d003644	no	yes	yes	no	71
Zm00001d003648	no	yes	yes	no	39
Zm00001d003649	no	yes	yes	no	78
Zm00001d003652	no	yes	yes	no	79
Zm00001d003653	no	yes	yes	no	79
Zm00001d003654	no	yes	yes	no	78
Zm00001d003655	no	yes	yes	no	79
Zm00001d003657	yes	no	yes	no	1
Zm00001d003658	no	yes	yes	no	78
Zm00001d003661	no	yes	no	no	0
Zm00001d003663	no	yes	yes	yes	79
Zm00001d003664	no	yes	yes	yes	79
Zm00001d003666	yes	no	yes	no	0
Zm00001d003667	no	yes	yes	yes	40
Zm00001d003670	no	yes	yes	yes	44
Zm00001d003671	no	yes	yes	yes	44
Zm00001d003672	no	yes	yes	yes	79
Zm00001d003677	yes	no	yes	no	20
Zm00001d003678	no	yes	yes	no	78
Zm00001d003679	no	yes	yes	no	79
Zm00001d003680	no	yes	yes	yes	69
Zm00001d003683	no	yes	yes	yes	79
Zm00001d003684	no	yes	yes	yes	79
Zm00001d003685	no	yes	yes	no	79
Zm00001d003695	yes	no	no	no	0
Zm00001d003696	yes	no	yes	no	0
Zm00001d003699	yes	no	yes	no	0
Zm00001d003701	yes	no	no	no	1
Zm00001d003707	yes	no	yes	no	23
Zm00001d003710	no	yes	yes	no	79
Zm00001d003713	no	yes	yes	no	79
Zm00001d003717	yes	no	no	no	1
Zm00001d003722	yes	no	no	no	0
Zm00001d003723	yes	no	no	no	0
Zm00001d003729	no	yes	yes	yes	79
Zm00001d003730	no	yes	yes	yes	68
Zm00001d003742	no	yes	yes	yes	60
Zm00001d003749	yes	no	no	no	15
Zm00001d003750	no	yes	yes	yes	79
Zm00001d003754	yes	no	yes	no	2
Zm00001d003755	yes	no	no	no	0
Zm00001d003756	no	yes	yes	yes	69
Zm00001d003762	yes	no	yes	no	12
Zm00001d003769	yes	no	yes	no	0
Zm00001d003770	no	yes	yes	yes	74
Zm00001d003773	no	yes	yes	no	79
Zm00001d003774	no	yes	yes	no	58
Zm00001d003776	yes	no	no	no	25
Zm00001d003777	yes	no	yes	no	1
Zm00001d003778	no	yes	yes	no	78
Zm00001d003780	yes	no	yes	no	2
Zm00001d003794	no	yes	no	no	0
Zm00001d003799	yes	no	no	no	0
Zm00001d003804	yes	no	no	no	14
Zm00001d003806	yes	no	no	no	8
Zm00001d003812	no	yes	yes	yes	79
Zm00001d003817	no	yes	yes	yes	79
Zm00001d003822	no	yes	yes	no	79
Zm00001d003836	no	yes	yes	no	79
Zm00001d003846	no	yes	yes	yes	79
Zm00001d003847	no	yes	yes	no	72
Zm00001d003848	no	yes	yes	yes	68
Zm00001d003851	no	yes	yes	yes	79
Zm00001d003855	no	yes	yes	yes	78
Zm00001d003856	yes	no	yes	no	22
Zm00001d003857	no	yes	yes	yes	79
Zm00001d003859	yes	no	no	no	0
Zm00001d003864	no	yes	yes	yes	79
Zm00001d003865	yes	no	no	no	32
Zm00001d003869	yes	no	yes	no	7
Zm00001d003871	yes	no	yes	no	0
Zm00001d003877	no	yes	yes	no	13
Zm00001d003879	no	yes	yes	yes	79
Zm00001d003884	yes	no	yes	no	10
Zm00001d003888	no	yes	yes	no	64
Zm00001d003889	no	yes	yes	yes	78
Zm00001d003894	no	yes	yes	yes	79
Zm00001d003895	no	yes	yes	no	49
Zm00001d003896	no	yes	yes	yes	79
Zm00001d003897	yes	no	yes	no	32
Zm00001d003902	no	yes	yes	yes	79
Zm00001d003904	no	yes	yes	no	79
Zm00001d003911	no	yes	yes	yes	79
Zm00001d003912	yes	no	no	no	2
Zm00001d003913	no	yes	yes	yes	79
Zm00001d003914	yes	no	yes	no	0
Zm00001d003915	yes	no	no	no	0
Zm00001d003917	no	yes	yes	yes	79
Zm00001d003922	no	yes	no	no	79
Zm00001d003923	no	yes	yes	yes	79
Zm00001d003924	yes	no	yes	no	53
Zm00001d003925	no	yes	yes	yes	77
Zm00001d003927	yes	no	yes	no	4
Zm00001d003928	no	yes	yes	no	79
Zm00001d003929	yes	no	no	no	14
Zm00001d003935	no	yes	yes	no	79
Zm00001d003937	no	yes	yes	no	78
Zm00001d003939	no	yes	yes	no	68
Zm00001d003941	no	yes	yes	no	79
Zm00001d003947	no	yes	yes	no	79
Zm00001d003948	no	yes	yes	no	79
Zm00001d003949	no	yes	yes	no	42
Zm00001d003950	no	yes	yes	yes	75
Zm00001d003957	no	yes	yes	no	79
Zm00001d003958	no	yes	yes	no	79
Zm00001d003961	yes	no	yes	no	16
Zm00001d003975	no	yes	yes	no	79
Zm00001d003984	no	yes	yes	no	79
Zm00001d003986	no	yes	yes	no	19
Zm00001d003994	yes	no	no	no	18
Zm00001d003996	no	yes	yes	no	29
Zm00001d003999	yes	no	yes	no	34
Zm00001d004004	no	yes	no	no	61
Zm00001d004006	no	yes	yes	yes	79
Zm00001d004007	yes	no	yes	no	17
Zm00001d004008	no	yes	yes	no	77
Zm00001d004009	no	yes	yes	yes	79
Zm00001d004010	yes	no	no	no	0
Zm00001d004012	no	yes	yes	no	79
Zm00001d004019	no	yes	yes	no	77
Zm00001d004020	no	yes	no	no	52
Zm00001d004021	no	yes	yes	yes	73
Zm00001d004022	no	yes	yes	no	79
Zm00001d004023	no	yes	yes	no	79
Zm00001d004036	no	yes	yes	no	76
Zm00001d004046	yes	no	yes	no	0
Zm00001d004048	yes	no	yes	no	57
Zm00001d004051	no	yes	yes	no	79
Zm00001d004052	no	yes	yes	yes	79
Zm00001d004053	no	yes	yes	no	65
Zm00001d004055	no	yes	yes	no	72
Zm00001d004070	no	yes	yes	no	79
Zm00001d004071	no	yes	yes	no	40
Zm00001d004072	yes	no	no	no	17
Zm00001d004074	yes	no	no	no	0
Zm00001d004075	yes	no	yes	no	61
Zm00001d004078	yes	no	yes	no	23
Zm00001d004079	yes	no	yes	no	23
Zm00001d004089	yes	no	yes	no	16
Zm00001d004090	no	yes	yes	no	79
Zm00001d004091	no	yes	yes	no	79
Zm00001d004094	yes	no	yes	no	7
Zm00001d004095	yes	no	yes	no	19
Zm00001d004099	no	yes	yes	yes	78
Zm00001d004118	no	yes	yes	yes	79
Zm00001d004119	no	yes	yes	yes	79
Zm00001d004123	no	yes	yes	no	79
Zm00001d004125	no	yes	yes	yes	79
Zm00001d004126	yes	no	no	no	19
Zm00001d004132	no	yes	yes	no	79
Zm00001d004134	yes	no	yes	no	0
Zm00001d004136	no	yes	yes	no	79
Zm00001d004139	no	yes	yes	yes	79
Zm00001d004141	no	yes	no	no	0
Zm00001d004143	no	yes	yes	no	79
Zm00001d004152	no	yes	yes	no	79
Zm00001d004155	no	yes	no	no	0
Zm00001d004159	no	yes	yes	yes	79
Zm00001d004164	yes	no	yes	no	13
Zm00001d004169	no	yes	yes	yes	79
Zm00001d004171	no	yes	no	no	8
Zm00001d004172	no	yes	yes	no	79
Zm00001d004187	yes	no	yes	no	23
Zm00001d004190	no	yes	yes	yes	72
Zm00001d004193	no	yes	yes	yes	79
Zm00001d004194	yes	no	yes	no	0
Zm00001d004196	no	yes	yes	yes	64
Zm00001d004200	no	yes	yes	no	79
Zm00001d004208	yes	no	no	no	44
Zm00001d004209	yes	no	yes	no	2
Zm00001d004215	no	yes	yes	no	79
Zm00001d004220	yes	no	no	no	18
Zm00001d004222	no	yes	no	no	79
Zm00001d004227	no	yes	no	no	0
Zm00001d004230	yes	no	no	no	2
Zm00001d004242	yes	no	no	no	3
Zm00001d004271	no	yes	no	no	0
Zm00001d004288	yes	no	no	no	0
Zm00001d004293	no	yes	yes	no	79
Zm00001d004298	no	yes	yes	no	31
Zm00001d004300	no	yes	yes	no	79
Zm00001d004301	yes	no	yes	no	13
Zm00001d004305	yes	no	yes	no	7
Zm00001d004306	yes	no	no	no	0
Zm00001d004308	yes	no	no	no	0
Zm00001d004315	yes	no	no	no	5
Zm00001d004320	yes	no	no	no	4
Zm00001d004322	yes	no	no	no	3
Zm00001d004326	yes	no	no	no	1
Zm00001d004330	yes	no	no	no	29
Zm00001d004337	yes	no	no	no	0
Zm00001d004339	no	yes	yes	no	54
Zm00001d004340	no	yes	yes	no	57
Zm00001d004346	yes	no	no	no	21
Zm00001d004354	no	yes	yes	yes	78
Zm00001d004355	yes	no	no	no	0
Zm00001d004357	yes	no	yes	no	19
Zm00001d004358	no	yes	yes	no	23
Zm00001d004361	no	yes	yes	no	71
Zm00001d004363	yes	no	yes	no	14
Zm00001d004366	yes	no	yes	no	11
Zm00001d004372	no	yes	yes	yes	79
Zm00001d004383	no	yes	yes	no	79
Zm00001d004384	yes	no	no	no	2
Zm00001d004386	no	yes	yes	no	79
Zm00001d004387	yes	no	yes	no	1
Zm00001d004389	yes	no	no	no	29
Zm00001d004390	yes	no	no	no	1
Zm00001d004392	no	yes	yes	no	79
Zm00001d004396	no	yes	yes	no	79
Zm00001d004400	no	yes	yes	yes	79
Zm00001d004401	yes	no	no	no	52
Zm00001d004407	no	yes	yes	no	79
Zm00001d004409	no	yes	yes	no	79
Zm00001d004410	no	yes	yes	yes	78
Zm00001d004415	no	yes	no	no	17
Zm00001d004416	no	yes	yes	no	33
Zm00001d004423	yes	no	yes	no	0
Zm00001d004428	no	yes	yes	yes	79
Zm00001d004438	no	yes	yes	no	75
Zm00001d004440	yes	no	yes	no	12
Zm00001d004448	no	yes	yes	yes	58
Zm00001d004452	yes	no	yes	no	18
Zm00001d004459	yes	no	yes	no	1
Zm00001d004460	no	yes	yes	no	75
Zm00001d004463	no	yes	yes	no	79
Zm00001d004466	no	yes	yes	no	79
Zm00001d004467	yes	no	yes	no	23
Zm00001d004468	no	yes	yes	no	60
Zm00001d004469	no	yes	no	no	79
Zm00001d004472	no	yes	yes	yes	79
Zm00001d004473	no	yes	yes	yes	79
Zm00001d004478	no	yes	yes	yes	65
Zm00001d004481	no	yes	yes	no	26
Zm00001d004486	yes	no	yes	no	2
Zm00001d004496	yes	no	no	no	16
Zm00001d004499	no	yes	no	no	0
Zm00001d004502	yes	no	no	no	0
Zm00001d004503	yes	no	yes	no	2
Zm00001d004512	no	yes	yes	yes	79
Zm00001d004513	no	yes	yes	no	79
Zm00001d004517	no	yes	yes	yes	79
Zm00001d004521	no	yes	yes	yes	64
Zm00001d004524	yes	no	yes	no	13
Zm00001d004527	yes	no	no	no	0
Zm00001d004534	yes	no	yes	no	13
Zm00001d004539	yes	no	no	no	40
Zm00001d004541	no	yes	yes	no	79
Zm00001d004544	no	yes	no	no	0
Zm00001d004546	no	yes	yes	no	78
Zm00001d004547	no	yes	yes	no	26
Zm00001d004551	no	yes	yes	yes	79
Zm00001d004552	no	yes	yes	no	79
Zm00001d004554	no	yes	yes	no	71
Zm00001d004555	yes	no	yes	no	10
Zm00001d004557	no	yes	yes	no	62
Zm00001d004559	no	yes	yes	yes	71
Zm00001d004561	no	yes	yes	no	75
Zm00001d004564	no	yes	yes	no	79
Zm00001d004573	no	yes	yes	no	79
Zm00001d004581	yes	no	yes	no	13
Zm00001d004586	no	yes	yes	no	76
Zm00001d004591	no	yes	yes	yes	79
Zm00001d004594	yes	no	no	no	1
Zm00001d004602	yes	no	no	no	1
Zm00001d004616	no	yes	yes	yes	79
Zm00001d004621	yes	no	no	no	22
Zm00001d004624	yes	no	no	no	16
Zm00001d004630	yes	no	no	no	10
Zm00001d004633	yes	no	no	no	4
Zm00001d004640	no	yes	no	no	0
Zm00001d004651	no	yes	yes	no	79
Zm00001d004659	no	yes	no	no	79
Zm00001d004667	no	yes	yes	no	79
Zm00001d004669	no	yes	yes	yes	79
Zm00001d004671	yes	no	no	no	8
Zm00001d004677	no	yes	no	no	1
Zm00001d004681	yes	no	no	no	1
Zm00001d004682	no	yes	yes	no	0
Zm00001d004684	yes	no	no	no	0
Zm00001d004687	yes	no	no	no	10
Zm00001d004689	yes	no	yes	no	55
Zm00001d004691	yes	no	no	no	14
Zm00001d004697	yes	no	no	no	22
Zm00001d004700	yes	no	yes	no	47
Zm00001d004703	no	yes	no	no	8
Zm00001d004705	yes	no	yes	no	28
Zm00001d004706	no	yes	yes	yes	55
Zm00001d004707	no	yes	yes	yes	79
Zm00001d004709	no	yes	yes	no	79
Zm00001d004716	no	yes	yes	no	79
Zm00001d004720	yes	no	no	no	1
Zm00001d004730	yes	no	no	no	19
Zm00001d004731	no	yes	yes	no	70
Zm00001d004733	no	yes	yes	no	79
Zm00001d004734	no	yes	yes	no	79
Zm00001d004737	no	yes	yes	no	79
Zm00001d004738	yes	no	yes	no	9
Zm00001d004739	no	yes	yes	no	79
Zm00001d004740	no	yes	yes	no	79
Zm00001d004744	yes	no	yes	no	38
Zm00001d004751	no	yes	yes	no	79
Zm00001d004754	yes	no	no	no	12
Zm00001d004758	yes	no	yes	no	68
Zm00001d004760	yes	no	no	no	0
Zm00001d004763	yes	no	yes	no	12
Zm00001d004768	no	yes	yes	yes	79
Zm00001d004769	yes	no	no	no	1
Zm00001d004771	no	yes	no	no	54
Zm00001d004772	no	yes	no	no	58
Zm00001d004779	no	yes	yes	yes	79
Zm00001d004782	no	yes	yes	yes	79
Zm00001d004786	yes	no	no	no	0
Zm00001d004790	no	yes	yes	yes	79
Zm00001d004794	yes	no	no	no	0
Zm00001d004796	yes	no	no	no	0
Zm00001d004800	yes	no	no	no	0
Zm00001d004804	no	yes	yes	no	76
Zm00001d004805	yes	no	no	no	8
Zm00001d004807	no	yes	yes	yes	79
Zm00001d004810	no	yes	yes	no	56
Zm00001d004812	no	yes	yes	no	79
Zm00001d004817	yes	no	yes	no	37
Zm00001d004818	no	yes	no	no	42
Zm00001d004821	no	yes	yes	yes	79
Zm00001d004836	yes	no	no	no	1
Zm00001d004837	no	yes	yes	yes	79
Zm00001d004839	no	yes	yes	yes	79
Zm00001d004841	no	yes	yes	no	79
Zm00001d004846	yes	no	yes	no	1
Zm00001d004847	yes	no	yes	no	0
Zm00001d004855	no	yes	yes	yes	72
Zm00001d004856	no	yes	yes	no	79
Zm00001d004857	no	yes	yes	yes	73
Zm00001d004861	no	yes	yes	no	79
Zm00001d004865	yes	no	yes	no	0
Zm00001d004868	no	yes	yes	no	57
Zm00001d004875	no	yes	yes	yes	78
Zm00001d004877	no	yes	yes	no	39
Zm00001d004882	yes	no	yes	no	3
Zm00001d004884	yes	no	no	no	0
Zm00001d004885	yes	no	no	no	2
Zm00001d004887	yes	no	no	no	0
Zm00001d004888	yes	no	no	no	0
Zm00001d004889	yes	no	no	no	1
Zm00001d004896	no	yes	yes	no	79
Zm00001d004897	yes	no	yes	no	0
Zm00001d004898	no	yes	yes	no	79
Zm00001d004899	yes	no	yes	no	10
Zm00001d004903	yes	no	yes	no	23
Zm00001d004905	yes	no	no	no	0
Zm00001d004909	yes	no	no	no	1
Zm00001d004910	yes	no	no	no	30
Zm00001d004913	no	yes	yes	no	78
Zm00001d004915	yes	no	yes	no	0
Zm00001d004916	no	yes	yes	yes	42
Zm00001d004917	no	yes	yes	no	65
Zm00001d004921	yes	no	yes	no	25
Zm00001d004925	no	yes	yes	no	79
Zm00001d004927	no	yes	yes	no	79
Zm00001d004930	no	yes	yes	no	79
Zm00001d004933	no	yes	yes	no	77
Zm00001d004934	no	yes	yes	no	73
Zm00001d004936	no	yes	yes	yes	79
Zm00001d004938	yes	no	no	no	0
Zm00001d004949	yes	no	no	no	0
Zm00001d004950	no	yes	no	no	0
Zm00001d004951	yes	no	no	no	0
Zm00001d004955	yes	no	yes	no	2
Zm00001d004956	no	yes	yes	no	79
Zm00001d004959	no	yes	yes	no	71
Zm00001d004960	no	yes	yes	no	79
Zm00001d004976	no	yes	yes	no	79
Zm00001d004978	no	yes	yes	yes	67
Zm00001d004979	no	yes	yes	no	79
Zm00001d004982	no	yes	yes	no	79
Zm00001d004983	no	yes	yes	no	79
Zm00001d004986	no	yes	yes	no	79
Zm00001d004992	no	yes	yes	no	79
Zm00001d004993	no	yes	yes	no	79
Zm00001d004994	yes	no	no	no	0
Zm00001d004995	yes	no	yes	no	0
Zm00001d004997	no	yes	yes	no	79
Zm00001d004999	no	yes	yes	no	51
Zm00001d005004	no	yes	yes	no	79
Zm00001d005006	no	yes	yes	no	79
Zm00001d005012	no	yes	yes	no	14
Zm00001d005013	no	yes	no	no	1
Zm00001d005015	no	yes	yes	no	70
Zm00001d005016	no	yes	yes	no	64
Zm00001d005019	no	yes	yes	yes	79
Zm00001d005027	no	yes	yes	no	79
Zm00001d005028	yes	no	yes	no	35
Zm00001d005030	no	yes	yes	yes	79
Zm00001d005032	yes	no	yes	no	2
Zm00001d005035	no	yes	yes	no	79
Zm00001d005036	no	yes	yes	yes	79
Zm00001d005037	yes	no	yes	no	24
Zm00001d005043	yes	no	no	no	0
Zm00001d005047	no	yes	yes	yes	76
Zm00001d005057	yes	no	yes	no	4
Zm00001d005059	no	yes	yes	no	79
Zm00001d005062	no	yes	yes	yes	79
Zm00001d005065	no	yes	yes	no	79
Zm00001d005072	no	yes	yes	no	55
Zm00001d005073	no	yes	yes	no	66
Zm00001d005076	no	yes	no	no	1
Zm00001d005077	no	yes	yes	no	1
Zm00001d005080	no	yes	yes	no	79
Zm00001d005081	no	yes	no	no	79
Zm00001d005083	yes	no	yes	no	2
Zm00001d005085	no	yes	yes	no	79
Zm00001d005087	yes	no	no	no	4
Zm00001d005089	no	yes	yes	no	79
Zm00001d005090	no	yes	yes	no	79
Zm00001d005092	no	yes	yes	yes	79
Zm00001d005094	no	yes	yes	yes	79
Zm00001d005095	yes	no	no	no	0
Zm00001d005099	no	yes	yes	no	79
Zm00001d005100	no	yes	yes	yes	79
Zm00001d005102	no	yes	yes	no	79
Zm00001d005105	no	yes	yes	no	79
Zm00001d005106	no	yes	yes	yes	79
Zm00001d005107	no	yes	yes	no	79
Zm00001d005108	no	yes	yes	yes	79
Zm00001d005109	no	yes	yes	yes	21
Zm00001d005110	no	yes	yes	no	79
Zm00001d005114	no	yes	yes	no	77
Zm00001d005118	no	yes	yes	yes	77
Zm00001d005127	no	yes	yes	no	79
Zm00001d005135	no	yes	yes	no	79
Zm00001d005141	no	yes	no	no	0
Zm00001d005143	yes	no	no	no	52
Zm00001d005144	no	yes	yes	no	79
Zm00001d005145	yes	no	yes	no	1
Zm00001d005148	yes	no	yes	no	23
Zm00001d005149	no	yes	yes	no	67
Zm00001d005151	no	yes	yes	no	79
Zm00001d005154	no	yes	no	no	10
Zm00001d005156	no	yes	yes	no	67
Zm00001d005157	no	yes	yes	no	79
Zm00001d005158	yes	no	yes	no	17
Zm00001d005159	no	yes	yes	yes	79
Zm00001d005160	no	yes	no	no	61
Zm00001d005164	no	yes	yes	yes	79
Zm00001d005168	no	yes	yes	no	76
Zm00001d005169	no	yes	yes	no	39
Zm00001d005170	no	yes	yes	yes	79
Zm00001d005173	no	yes	yes	no	56
Zm00001d005174	yes	no	yes	no	20
Zm00001d005178	no	yes	yes	no	79
Zm00001d005179	no	yes	yes	no	79
Zm00001d005181	no	yes	no	no	0
Zm00001d005185	no	yes	yes	no	79
Zm00001d005188	no	yes	no	no	79
Zm00001d005194	no	yes	no	no	1
Zm00001d005195	no	yes	yes	yes	75
Zm00001d005199	no	yes	yes	no	77
Zm00001d005200	no	yes	yes	no	79
Zm00001d005205	no	yes	yes	no	78
Zm00001d005228	no	yes	yes	no	79
Zm00001d005229	no	yes	yes	no	79
Zm00001d005230	yes	no	yes	no	26
Zm00001d005231	no	yes	yes	yes	79
Zm00001d005238	no	yes	yes	yes	79
Zm00001d005239	yes	no	yes	no	0
Zm00001d005240	no	yes	yes	no	79
Zm00001d005241	no	yes	yes	no	78
Zm00001d005244	no	yes	yes	yes	79
Zm00001d005246	no	yes	no	no	47
Zm00001d005248	no	yes	yes	no	79
Zm00001d005250	no	yes	yes	yes	77
Zm00001d005251	yes	no	yes	no	21
Zm00001d005253	no	yes	yes	yes	79
Zm00001d005257	no	yes	yes	no	76
Zm00001d005264	no	yes	yes	no	79
Zm00001d005265	yes	no	no	no	1
Zm00001d005269	no	yes	yes	no	76
Zm00001d005270	no	yes	yes	yes	79
Zm00001d005271	no	yes	yes	yes	79
Zm00001d005276	no	yes	yes	yes	79
Zm00001d005279	yes	no	yes	no	14
Zm00001d005281	no	yes	yes	no	79
Zm00001d005295	no	yes	yes	yes	79
Zm00001d005297	no	yes	yes	yes	69
Zm00001d005301	no	yes	yes	no	53
Zm00001d005302	no	yes	yes	no	79
Zm00001d005303	no	yes	yes	yes	79
Zm00001d005305	yes	no	no	no	0
Zm00001d005306	no	yes	yes	no	61
Zm00001d005308	no	yes	yes	no	79
Zm00001d005313	no	yes	yes	no	64
Zm00001d005322	yes	no	no	no	7
Zm00001d005323	no	yes	yes	yes	79
Zm00001d005324	no	yes	yes	no	50
Zm00001d005328	no	yes	yes	no	78
Zm00001d005332	no	yes	no	no	0
Zm00001d005333	yes	no	no	no	4
Zm00001d005338	no	yes	yes	yes	79
Zm00001d005343	no	yes	yes	no	78
Zm00001d005344	no	yes	yes	no	79
Zm00001d005346	no	yes	yes	yes	79
Zm00001d005347	no	yes	yes	yes	79
Zm00001d005348	no	yes	yes	yes	79
Zm00001d005349	no	yes	yes	no	44
Zm00001d005350	no	yes	yes	yes	79
Zm00001d005358	no	yes	no	no	79
Zm00001d005359	no	yes	yes	yes	66
Zm00001d005361	no	yes	yes	yes	79
Zm00001d005369	no	yes	no	no	1
Zm00001d005370	no	yes	yes	no	67
Zm00001d005372	no	yes	yes	yes	79
Zm00001d005373	no	yes	yes	no	79
Zm00001d005377	yes	no	yes	no	0
Zm00001d005378	yes	no	yes	no	0
Zm00001d005383	yes	no	no	no	3
Zm00001d005393	no	yes	yes	yes	79
Zm00001d005395	no	yes	yes	no	79
Zm00001d005396	no	yes	yes	no	79
Zm00001d005399	no	yes	yes	no	27
Zm00001d005402	no	yes	yes	no	79
Zm00001d005403	no	yes	yes	no	79
Zm00001d005406	no	yes	yes	no	79
Zm00001d005410	yes	no	yes	no	4
Zm00001d005423	yes	no	no	no	64
Zm00001d005424	no	yes	yes	yes	79
Zm00001d005425	yes	no	no	no	4
Zm00001d005426	yes	no	yes	no	1
Zm00001d005429	no	yes	yes	no	78
Zm00001d005431	no	yes	yes	no	75
Zm00001d005433	yes	no	no	no	0
Zm00001d005434	yes	no	no	no	10
Zm00001d005436	yes	no	no	no	2
Zm00001d005437	yes	no	no	no	7
Zm00001d005439	yes	no	yes	no	1
Zm00001d005441	no	yes	no	no	34
Zm00001d005442	no	yes	yes	yes	79
Zm00001d005450	no	yes	yes	yes	79
Zm00001d005451	no	yes	yes	no	76
Zm00001d005453	no	yes	yes	no	79
Zm00001d005456	yes	no	yes	no	30
Zm00001d005459	no	yes	yes	yes	79
Zm00001d005460	no	yes	yes	no	79
Zm00001d005461	no	yes	no	no	79
Zm00001d005462	no	yes	yes	yes	79
Zm00001d005464	yes	no	yes	no	1
Zm00001d005465	yes	no	no	no	3
Zm00001d005468	no	yes	yes	yes	74
Zm00001d005472	yes	no	no	no	40
Zm00001d005476	no	yes	no	no	0
Zm00001d005478	no	yes	yes	yes	71
Zm00001d005480	no	yes	yes	no	77
Zm00001d005489	no	yes	yes	no	79
Zm00001d005490	yes	no	yes	no	0
Zm00001d005497	no	yes	yes	no	79
Zm00001d005498	no	yes	yes	no	79
Zm00001d005500	yes	no	no	no	1
Zm00001d005501	no	yes	yes	yes	79
Zm00001d005502	no	yes	yes	yes	79
Zm00001d005504	no	yes	yes	no	78
Zm00001d005507	no	yes	yes	no	79
Zm00001d005514	no	yes	no	no	0
Zm00001d005516	no	yes	yes	no	79
Zm00001d005520	no	yes	yes	no	59
Zm00001d005528	yes	no	no	no	2
Zm00001d005532	no	yes	no	no	70
Zm00001d005536	no	yes	no	no	0
Zm00001d005538	no	yes	yes	yes	76
Zm00001d005539	no	yes	yes	no	79
Zm00001d005542	no	yes	yes	yes	79
Zm00001d005544	no	yes	yes	no	56
Zm00001d005546	no	yes	yes	no	77
Zm00001d005547	no	yes	yes	no	79
Zm00001d005550	no	yes	yes	no	74
Zm00001d005554	no	yes	yes	no	55
Zm00001d005558	no	yes	yes	no	77
Zm00001d005563	no	yes	yes	yes	71
Zm00001d005573	no	yes	yes	no	79
Zm00001d005577	yes	no	yes	no	4
Zm00001d005579	no	yes	yes	yes	79
Zm00001d005584	no	yes	yes	no	79
Zm00001d005586	no	yes	yes	no	79
Zm00001d005587	no	yes	yes	no	69
Zm00001d005590	no	yes	yes	no	73
Zm00001d005593	yes	no	yes	no	7
Zm00001d005599	no	yes	no	no	2
Zm00001d005600	yes	no	yes	no	17
Zm00001d005602	yes	no	yes	no	7
Zm00001d005607	yes	no	yes	no	8
Zm00001d005612	no	yes	yes	yes	75
Zm00001d005614	no	yes	yes	no	79
Zm00001d005616	no	yes	yes	no	79
Zm00001d005620	yes	no	yes	no	10
Zm00001d005627	no	yes	yes	no	74
Zm00001d005629	yes	no	no	no	11
Zm00001d005631	no	yes	yes	no	79
Zm00001d005632	no	yes	yes	no	70
Zm00001d005636	no	yes	yes	no	79
Zm00001d005638	no	yes	yes	no	79
Zm00001d005641	no	yes	yes	yes	79
Zm00001d005642	no	yes	yes	yes	79
Zm00001d005645	no	yes	yes	yes	79
Zm00001d005647	no	yes	yes	yes	79
Zm00001d005648	no	yes	yes	no	74
Zm00001d005649	no	yes	yes	yes	79
Zm00001d005650	no	yes	yes	no	79
Zm00001d005653	no	yes	yes	no	79
Zm00001d005656	yes	no	yes	no	6
Zm00001d005659	yes	no	no	no	11
Zm00001d005662	no	yes	yes	no	79
Zm00001d005666	yes	no	yes	no	15
Zm00001d005670	yes	no	no	no	0
Zm00001d005671	no	yes	yes	no	59
Zm00001d005672	no	yes	yes	no	61
Zm00001d005674	no	yes	yes	no	67
Zm00001d005675	no	yes	yes	yes	79
Zm00001d005682	no	yes	yes	no	67
Zm00001d005687	no	yes	yes	yes	78
Zm00001d005690	yes	no	yes	no	0
Zm00001d005694	no	yes	yes	yes	79
Zm00001d005695	no	yes	yes	no	79
Zm00001d005697	no	yes	no	no	0
Zm00001d005707	no	yes	yes	no	78
Zm00001d005708	no	yes	yes	no	79
Zm00001d005711	no	yes	yes	no	79
Zm00001d005713	no	yes	yes	no	79
Zm00001d005714	yes	no	yes	no	4
Zm00001d005715	yes	no	yes	no	1
Zm00001d005717	yes	no	yes	no	2
Zm00001d005722	yes	no	no	no	0
Zm00001d005727	no	yes	yes	yes	79
Zm00001d005729	yes	no	yes	no	0
Zm00001d005732	no	yes	yes	no	79
Zm00001d005736	no	yes	yes	no	78
Zm00001d005742	no	yes	no	no	20
Zm00001d005748	yes	no	yes	no	27
Zm00001d005749	yes	no	yes	no	2
Zm00001d005751	no	yes	yes	yes	79
Zm00001d005754	no	yes	no	no	70
Zm00001d005756	no	yes	yes	no	79
Zm00001d005762	no	yes	yes	no	79
Zm00001d005764	no	yes	yes	yes	64
Zm00001d005765	no	yes	yes	no	79
Zm00001d005767	yes	no	yes	no	23
Zm00001d005770	yes	no	yes	no	1
Zm00001d005772	no	yes	yes	yes	73
Zm00001d005776	no	yes	yes	no	27
Zm00001d005779	no	yes	yes	yes	78
Zm00001d005780	yes	no	no	no	0
Zm00001d005782	yes	no	yes	no	9
Zm00001d005784	yes	no	yes	no	5
Zm00001d005785	no	yes	yes	yes	77
Zm00001d005790	yes	no	yes	no	52
Zm00001d005792	yes	no	yes	no	1
Zm00001d005793	yes	no	yes	no	28
Zm00001d005794	no	yes	yes	yes	79
Zm00001d005807	yes	no	yes	no	13
Zm00001d005808	no	yes	yes	yes	79
Zm00001d005812	no	yes	yes	yes	79
Zm00001d005816	no	yes	yes	yes	68
Zm00001d005817	no	yes	yes	no	74
Zm00001d005818	no	yes	yes	no	79
Zm00001d005822	yes	no	yes	no	31
Zm00001d005823	yes	no	yes	no	38
Zm00001d005824	no	yes	yes	no	40
Zm00001d005826	no	yes	yes	yes	79
Zm00001d005828	no	yes	yes	yes	78
Zm00001d005831	no	yes	yes	no	76
Zm00001d005833	no	yes	yes	yes	73
Zm00001d005834	no	yes	yes	yes	79
Zm00001d005843	yes	no	yes	no	23
Zm00001d005847	no	yes	yes	no	79
Zm00001d005848	no	yes	yes	no	79
Zm00001d005856	no	yes	yes	yes	78
Zm00001d005858	no	yes	yes	yes	79
Zm00001d005859	yes	no	yes	no	7
Zm00001d005860	yes	no	yes	no	21
Zm00001d005863	yes	no	yes	no	13
Zm00001d005866	no	yes	yes	no	79
Zm00001d005867	yes	no	no	no	31
Zm00001d005869	yes	no	yes	no	1
Zm00001d005875	yes	no	yes	no	19
Zm00001d005878	yes	no	yes	no	0
Zm00001d005881	no	yes	yes	yes	79
Zm00001d005884	no	yes	yes	yes	73
Zm00001d005890	yes	no	yes	no	1
Zm00001d005893	yes	no	no	no	1
Zm00001d005897	yes	no	yes	no	24
Zm00001d005899	no	yes	yes	no	79
Zm00001d005902	no	yes	yes	no	79
Zm00001d005911	no	yes	no	no	1
Zm00001d005917	no	yes	yes	no	45
Zm00001d005920	no	yes	yes	yes	79
Zm00001d005923	yes	no	yes	no	1
Zm00001d005924	no	yes	yes	yes	79
Zm00001d005925	no	yes	yes	yes	79
Zm00001d005926	no	yes	yes	no	69
Zm00001d005931	yes	no	yes	no	6
Zm00001d005934	yes	no	yes	no	57
Zm00001d005940	no	yes	yes	yes	71
Zm00001d005944	no	yes	yes	yes	79
Zm00001d005948	no	yes	no	no	0
Zm00001d005949	no	yes	yes	yes	0
Zm00001d005950	no	yes	yes	yes	79
Zm00001d005957	no	yes	no	no	0
Zm00001d005958	no	yes	no	no	79
Zm00001d005961	no	yes	yes	no	77
Zm00001d005962	yes	no	yes	no	24
Zm00001d005966	no	yes	no	no	79
Zm00001d005969	no	yes	yes	no	78
Zm00001d005971	yes	no	yes	no	7
Zm00001d005972	no	yes	yes	yes	72
Zm00001d005974	yes	no	no	no	0
Zm00001d005975	no	yes	yes	yes	79
Zm00001d005976	no	yes	yes	no	71
Zm00001d005981	no	yes	yes	yes	78
Zm00001d005993	yes	no	yes	no	3
Zm00001d005995	no	yes	yes	no	70
Zm00001d005997	no	yes	yes	yes	79
Zm00001d006001	no	yes	yes	no	74
Zm00001d006008	no	yes	yes	no	79
Zm00001d006009	no	yes	yes	no	17
Zm00001d006011	no	yes	yes	no	79
Zm00001d006019	no	yes	no	no	79
Zm00001d006024	no	yes	yes	no	40
Zm00001d006027	yes	no	no	no	18
Zm00001d006030	no	yes	yes	no	79
Zm00001d006033	no	yes	yes	no	69
Zm00001d006036	no	yes	yes	no	79
Zm00001d006037	no	yes	yes	yes	17
Zm00001d006040	no	yes	yes	yes	77
Zm00001d006041	no	yes	yes	yes	79
Zm00001d006046	no	yes	yes	yes	79
Zm00001d006049	no	yes	yes	no	79
Zm00001d006051	no	yes	yes	no	78
Zm00001d006052	no	yes	yes	no	70
Zm00001d006053	yes	no	yes	no	24
Zm00001d006054	yes	no	yes	no	3
Zm00001d006055	no	yes	yes	no	71
Zm00001d006057	no	yes	yes	no	78
Zm00001d006061	no	yes	yes	no	79
Zm00001d006064	no	yes	yes	no	79
Zm00001d006065	no	yes	yes	yes	68
Zm00001d006066	no	yes	no	no	0
Zm00001d006071	no	yes	yes	no	79
Zm00001d006079	no	yes	yes	no	79
Zm00001d006080	no	yes	yes	no	77
Zm00001d006084	no	yes	yes	no	79
Zm00001d006085	no	yes	yes	no	79
Zm00001d006089	no	yes	no	no	42
Zm00001d006090	no	yes	yes	yes	79
Zm00001d006094	yes	no	no	no	28
Zm00001d006096	no	yes	yes	yes	79
Zm00001d006098	no	yes	yes	yes	54
Zm00001d006099	no	yes	yes	yes	0
Zm00001d006100	no	yes	yes	yes	79
Zm00001d006102	no	yes	yes	no	79
Zm00001d006107	no	yes	yes	yes	79
Zm00001d006108	no	yes	yes	yes	79
Zm00001d006111	yes	no	yes	no	18
Zm00001d006112	no	yes	yes	no	79
Zm00001d006113	no	yes	yes	no	79
Zm00001d006118	no	yes	yes	no	79
Zm00001d006124	no	yes	yes	no	79
Zm00001d006125	no	yes	yes	no	79
Zm00001d006127	no	yes	yes	yes	79
Zm00001d006128	no	yes	yes	yes	79
Zm00001d006131	no	yes	yes	no	79
Zm00001d006134	no	yes	no	no	0
Zm00001d006137	yes	no	yes	no	4
Zm00001d006140	yes	no	yes	no	0
Zm00001d006142	no	yes	no	no	3
Zm00001d006143	no	yes	no	no	0
Zm00001d006148	no	yes	yes	no	4
Zm00001d006150	yes	no	yes	no	1
Zm00001d006153	no	yes	yes	yes	79
Zm00001d006154	no	yes	yes	no	37
Zm00001d006157	yes	no	yes	no	16
Zm00001d006160	no	yes	yes	yes	79
Zm00001d006161	yes	no	yes	no	5
Zm00001d006162	no	yes	no	no	5
Zm00001d006166	no	yes	yes	no	79
Zm00001d006167	no	yes	yes	yes	79
Zm00001d006168	no	yes	yes	no	79
Zm00001d006172	yes	no	no	no	0
Zm00001d006175	no	yes	yes	no	79
Zm00001d006176	no	yes	yes	yes	79
Zm00001d006177	no	yes	yes	no	69
Zm00001d006179	no	yes	yes	yes	69
Zm00001d006180	no	yes	yes	no	50
Zm00001d006181	no	yes	yes	no	56
Zm00001d006183	no	yes	yes	yes	79
Zm00001d006184	no	yes	yes	no	71
Zm00001d006185	no	yes	yes	no	79
Zm00001d006192	no	yes	yes	yes	79
Zm00001d006194	no	yes	yes	no	79
Zm00001d006197	yes	no	no	no	4
Zm00001d006198	no	yes	yes	no	79
Zm00001d006205	no	yes	yes	no	22
Zm00001d006206	yes	no	no	no	0
Zm00001d006209	yes	no	yes	no	8
Zm00001d006210	no	yes	yes	no	36
Zm00001d006212	no	yes	yes	yes	74
Zm00001d006214	no	yes	yes	no	75
Zm00001d006217	no	yes	yes	yes	63
Zm00001d006219	no	yes	yes	no	79
Zm00001d006220	no	yes	yes	yes	79
Zm00001d006221	no	yes	yes	no	74
Zm00001d006227	no	yes	yes	no	79
Zm00001d006232	no	yes	yes	yes	68
Zm00001d006233	yes	no	yes	no	0
Zm00001d006235	no	yes	yes	no	79
Zm00001d006236	no	yes	yes	yes	53
Zm00001d006238	no	yes	yes	yes	79
Zm00001d006242	no	yes	yes	no	79
Zm00001d006243	no	yes	yes	yes	65
Zm00001d006244	no	yes	yes	no	79
Zm00001d006246	no	yes	yes	no	79
Zm00001d006249	no	yes	yes	yes	79
Zm00001d006250	no	yes	yes	yes	79
Zm00001d006251	no	yes	yes	yes	79
Zm00001d006255	no	yes	yes	no	58
Zm00001d006257	no	yes	yes	no	59
Zm00001d006260	yes	no	yes	no	0
Zm00001d006261	yes	no	no	no	0
Zm00001d006267	no	yes	yes	no	79
Zm00001d006269	no	yes	yes	no	65
Zm00001d006270	no	yes	yes	yes	79
Zm00001d006275	no	yes	yes	yes	0
Zm00001d006286	no	yes	yes	yes	79
Zm00001d006291	no	yes	yes	no	41
Zm00001d006293	no	yes	yes	no	68
Zm00001d006295	no	yes	yes	yes	79
Zm00001d006296	no	yes	yes	no	79
Zm00001d006306	no	yes	no	no	71
Zm00001d006307	no	yes	yes	no	70
Zm00001d006308	no	yes	yes	yes	73
Zm00001d006309	no	yes	yes	yes	79
Zm00001d006310	no	yes	yes	yes	79
Zm00001d006311	no	yes	yes	no	79
Zm00001d006315	no	yes	yes	no	58
Zm00001d006317	no	yes	yes	no	79
Zm00001d006319	yes	no	yes	no	17
Zm00001d006320	no	yes	yes	no	79
Zm00001d006321	no	yes	yes	no	78
Zm00001d006322	no	yes	yes	yes	79
Zm00001d006323	no	yes	yes	no	76
Zm00001d006324	no	yes	yes	yes	66
Zm00001d006328	no	yes	yes	yes	76
Zm00001d006331	no	yes	yes	yes	78
Zm00001d006332	yes	no	yes	no	2
Zm00001d006335	no	yes	yes	no	65
Zm00001d006336	no	yes	yes	no	79
Zm00001d006337	no	yes	yes	no	79
Zm00001d006340	no	yes	yes	yes	62
Zm00001d006342	no	yes	yes	no	79
Zm00001d006344	no	yes	yes	yes	79
Zm00001d006345	no	yes	yes	no	76
Zm00001d006347	no	yes	yes	yes	79
Zm00001d006348	no	yes	yes	no	79
Zm00001d006350	no	yes	yes	yes	79
Zm00001d006353	yes	no	yes	no	43
Zm00001d006354	no	yes	yes	no	58
Zm00001d006355	no	yes	yes	no	68
Zm00001d006357	no	yes	yes	yes	79
Zm00001d006358	no	yes	yes	no	29
Zm00001d006361	no	yes	yes	yes	79
Zm00001d006364	yes	no	yes	no	10
Zm00001d006365	yes	no	yes	no	28
Zm00001d006368	no	yes	yes	yes	78
Zm00001d006370	no	yes	yes	yes	78
Zm00001d006372	yes	no	no	no	6
Zm00001d006373	no	yes	yes	no	79
Zm00001d006374	no	yes	yes	no	68
Zm00001d006375	no	yes	no	no	10
Zm00001d006377	no	yes	yes	yes	79
Zm00001d006382	no	yes	yes	yes	70
Zm00001d006384	no	yes	yes	no	79
Zm00001d006387	no	yes	yes	no	77
Zm00001d006388	no	yes	yes	no	79
Zm00001d006389	no	yes	yes	no	75
Zm00001d006390	no	yes	yes	yes	76
Zm00001d006396	no	yes	yes	no	0
Zm00001d006397	yes	no	yes	no	19
Zm00001d006399	yes	no	no	no	1
Zm00001d006400	no	yes	yes	no	7
Zm00001d006402	no	yes	yes	yes	64
Zm00001d006408	no	yes	yes	no	69
Zm00001d006409	no	yes	yes	no	79
Zm00001d006410	no	yes	yes	yes	79
Zm00001d006415	no	yes	yes	no	79
Zm00001d006417	no	yes	yes	no	33
Zm00001d006419	no	yes	yes	no	68
Zm00001d006420	no	yes	yes	no	6
Zm00001d006421	no	yes	yes	no	79
Zm00001d006424	no	yes	no	no	0
Zm00001d006428	no	yes	yes	no	79
Zm00001d006430	no	yes	yes	no	79
Zm00001d006434	no	yes	no	no	0
Zm00001d006435	yes	no	yes	no	0
Zm00001d006438	no	yes	yes	no	79
Zm00001d006439	no	yes	yes	yes	79
Zm00001d006440	no	yes	yes	yes	79
Zm00001d006444	no	yes	no	no	0
Zm00001d006447	yes	no	no	no	9
Zm00001d006453	no	yes	yes	yes	73
Zm00001d006454	no	yes	yes	yes	70
Zm00001d006455	no	yes	yes	no	79
Zm00001d006456	no	yes	yes	no	47
Zm00001d006457	no	yes	yes	yes	79
Zm00001d006459	no	yes	yes	no	79
Zm00001d006461	no	yes	yes	no	79
Zm00001d006470	no	yes	yes	no	79
Zm00001d006472	no	yes	yes	yes	79
Zm00001d006474	no	yes	yes	yes	79
Zm00001d006476	no	yes	no	no	31
Zm00001d006478	no	yes	yes	no	61
Zm00001d006479	no	yes	yes	yes	79
Zm00001d006480	no	yes	yes	yes	79
Zm00001d006481	no	yes	yes	no	62
Zm00001d006486	yes	no	no	no	0
Zm00001d006488	no	yes	yes	yes	79
Zm00001d006495	no	yes	yes	no	34
Zm00001d006496	no	yes	yes	yes	79
Zm00001d006497	no	yes	yes	no	79
Zm00001d006499	no	yes	yes	no	72
Zm00001d006502	no	yes	yes	no	78
Zm00001d006504	no	yes	yes	yes	78
Zm00001d006507	no	yes	no	no	79
Zm00001d006508	no	yes	yes	no	73
Zm00001d006509	no	yes	yes	yes	57
Zm00001d006511	yes	no	yes	no	62
Zm00001d006512	no	yes	yes	yes	79
Zm00001d006515	yes	no	no	no	1
Zm00001d006516	yes	no	yes	no	6
Zm00001d006517	no	yes	yes	no	71
Zm00001d006520	no	yes	yes	yes	67
Zm00001d006525	yes	no	yes	no	0
Zm00001d006526	yes	no	no	no	5
Zm00001d006527	no	yes	yes	no	38
Zm00001d006531	no	yes	no	no	2
Zm00001d006533	no	yes	yes	no	79
Zm00001d006535	no	yes	yes	no	21
Zm00001d006538	no	yes	yes	no	12
Zm00001d006539	yes	no	yes	no	12
Zm00001d006541	no	yes	yes	no	79
Zm00001d006549	no	yes	yes	no	23
Zm00001d006551	no	yes	yes	yes	79
Zm00001d006552	no	yes	yes	yes	79
Zm00001d006555	no	yes	yes	no	79
Zm00001d006556	yes	no	no	no	1
Zm00001d006562	no	yes	yes	no	79
Zm00001d006565	no	yes	yes	no	79
Zm00001d006567	no	yes	yes	no	78
Zm00001d006570	yes	no	yes	no	68
Zm00001d006571	yes	no	yes	no	1
Zm00001d006573	no	yes	yes	yes	79
Zm00001d006578	no	yes	yes	yes	79
Zm00001d006580	no	yes	yes	yes	79
Zm00001d006582	no	yes	yes	yes	79
Zm00001d006585	yes	no	yes	no	4
Zm00001d006588	no	yes	yes	yes	79
Zm00001d006593	no	yes	yes	yes	79
Zm00001d006594	no	yes	yes	yes	79
Zm00001d006599	no	yes	no	no	0
Zm00001d006602	no	yes	yes	yes	79
Zm00001d006604	no	yes	yes	yes	46
Zm00001d006606	no	yes	yes	yes	79
Zm00001d006607	no	yes	yes	no	79
[truncated: 17,089 more rows]

## Sheet: Figure 3b
Anchor Type	Peak Intensity
PPI anchor	130
PPI anchor	46
PPI anchor	46
PPI anchor	46
PPI anchor	148
PPI anchor	148
PPI anchor	42
PPI anchor	56
PPI anchor	77
PPI anchor	77
PPI anchor	56
PPI anchor	103
PPI anchor	55
PPI anchor	55
PPI anchor	55
PPI anchor	190
PPI anchor	190
PPI anchor	190
PPI anchor	190
PPI anchor	190
PPI anchor	257
PPI anchor	257
PPI anchor	257
PPI anchor	257
PPI anchor	250
PPI anchor	170
PPI anchor	170
PPI anchor	170
PPI anchor	129
PPI anchor	134
PPI anchor	134
PPI anchor	247
PPI anchor	54
PPI anchor	56
PPI anchor	250
PPI anchor	83
PPI anchor	83
PPI anchor	108
PPI anchor	143
PPI anchor	143
PPI anchor	143
PPI anchor	143
PPI anchor	186
PPI anchor	186
PPI anchor	186
PPI anchor	181
PPI anchor	181
PPI anchor	181
PPI anchor	79
PPI anchor	116
PPI anchor	116
PPI anchor	116
PPI anchor	68
PPI anchor	49
PPI anchor	220
PPI anchor	124
PPI anchor	124
PPI anchor	110
PPI anchor	61
PPI anchor	61
PPI anchor	61
PPI anchor	55
PPI anchor	55
PPI anchor	137
PPI anchor	137
PPI anchor	137
PPI anchor	137
PPI anchor	137
PPI anchor	137
PPI anchor	84
PPI anchor	84
PPI anchor	84
PPI anchor	109
PPI anchor	109
PPI anchor	100
PPI anchor	100
PPI anchor	100
PPI anchor	100
PPI anchor	93
PPI anchor	151
PPI anchor	151
PPI anchor	151
PPI anchor	151
PPI anchor	151
PPI anchor	151
PPI anchor	151
PPI anchor	105
PPI anchor	105
PPI anchor	105
PPI anchor	105
PPI anchor	87
PPI anchor	87
PPI anchor	87
PPI anchor	87
PPI anchor	87
PPI anchor	294
PPI anchor	294
PPI anchor	294
PPI anchor	294
PPI anchor	294
PPI anchor	294
PPI anchor	294
PPI anchor	264
PPI anchor	264
PPI anchor	264
PPI anchor	264
PPI anchor	264
PPI anchor	264
PPI anchor	264
PPI anchor	226
PPI anchor	226
PPI anchor	226
PPI anchor	226
PPI anchor	226
PPI anchor	226
PPI anchor	226
PPI anchor	226
PPI anchor	226
PPI anchor	184
PPI anchor	184
PPI anchor	184
PPI anchor	184
PPI anchor	191
PPI anchor	191
PPI anchor	191
PPI anchor	191
PPI anchor	191
PPI anchor	191
PPI anchor	191
PPI anchor	120
PPI anchor	120
PPI anchor	120
PPI anchor	160
PPI anchor	160
PPI anchor	160
PPI anchor	198
PPI anchor	198
PPI anchor	198
PPI anchor	127
PPI anchor	127
PPI anchor	78
PPI anchor	208
PPI anchor	208
PPI anchor	141
PPI anchor	141
PPI anchor	141
PPI anchor	211
PPI anchor	211
PPI anchor	269
PPI anchor	269
PPI anchor	269
PPI anchor	118
PPI anchor	118
PPI anchor	118
PPI anchor	118
PPI anchor	126
PPI anchor	126
PPI anchor	119
PPI anchor	119
PPI anchor	198
PPI anchor	198
PPI anchor	198
PPI anchor	198
PPI anchor	161
PPI anchor	161
PPI anchor	161
PPI anchor	161
PPI anchor	130
PPI anchor	130
PPI anchor	130
PPI anchor	131
PPI anchor	149
PPI anchor	149
PPI anchor	149
PPI anchor	223
PPI anchor	223
PPI anchor	223
PPI anchor	223
PPI anchor	223
PPI anchor	223
PPI anchor	280
PPI anchor	280
PPI anchor	280
PPI anchor	280
PPI anchor	280
PPI anchor	135
PPI anchor	180
PPI anchor	180
PPI anchor	180
PPI anchor	180
PPI anchor	92
PPI anchor	158
PPI anchor	158
PPI anchor	158
PPI anchor	158
PPI anchor	158
PPI anchor	158
PPI anchor	158
PPI anchor	158
PPI anchor	158
PPI anchor	259
PPI anchor	259
PPI anchor	206
PPI anchor	206
PPI anchor	206
PPI anchor	206
PPI anchor	172
PPI anchor	172
PPI anchor	172
PPI anchor	172
PPI anchor	162
PPI anchor	263
PPI anchor	263
PPI anchor	263
PPI anchor	263
PPI anchor	263
PPI anchor	219
PPI anchor	86
PPI anchor	86
PPI anchor	86
PPI anchor	59
PPI anchor	59
PPI anchor	107
PPI anchor	92
PPI anchor	153
PPI anchor	153
PPI anchor	153
PPI anchor	153
PPI anchor	153
PPI anchor	153
PPI anchor	217
PPI anchor	217
PPI anchor	217
PPI anchor	195
PPI anchor	195
PPI anchor	195
PPI anchor	195
PPI anchor	195
PPI anchor	195
PPI anchor	144
PPI anchor	144
PPI anchor	144
PPI anchor	144
PPI anchor	144
PPI anchor	104
PPI anchor	104
PPI anchor	104
PPI anchor	97
PPI anchor	97
PPI anchor	97
PPI anchor	97
PPI anchor	113
PPI anchor	113
PPI anchor	190
PPI anchor	190
PPI anchor	190
PPI anchor	190
PPI anchor	150
PPI anchor	150
PPI anchor	150
PPI anchor	150
PPI anchor	150
PPI anchor	91
PPI anchor	84
PPI anchor	196
PPI anchor	196
PPI anchor	196
PPI anchor	196
PPI anchor	196
PPI anchor	41
PPI anchor	69
PPI anchor	69
PPI anchor	69
PPI anchor	54
PPI anchor	58
PPI anchor	58
PPI anchor	58
PPI anchor	47
PPI anchor	108
PPI anchor	126
PPI anchor	126
PPI anchor	136
PPI anchor	136
PPI anchor	127
PPI anchor	78
PPI anchor	78
PPI anchor	144
PPI anchor	139
PPI anchor	139
PPI anchor	228
PPI anchor	140
PPI anchor	191
PPI anchor	191
PPI anchor	191
PPI anchor	191
PPI anchor	191
PPI anchor	191
PPI anchor	191
PPI anchor	191
PPI anchor	222
PPI anchor	222
PPI anchor	222
PPI anchor	222
PPI anchor	222
PPI anchor	222
PPI anchor	123
PPI anchor	123
PPI anchor	123
PPI anchor	123
PPI anchor	123
PPI anchor	128
PPI anchor	55
PPI anchor	88
PPI anchor	145
PPI anchor	145
PPI anchor	145
PPI anchor	145
PPI anchor	145
PPI anchor	145
PPI anchor	248
PPI anchor	248
PPI anchor	248
PPI anchor	223
PPI anchor	223
PPI anchor	175
PPI anchor	175
PPI anchor	175
PPI anchor	175
PPI anchor	178
PPI anchor	178
PPI anchor	152
PPI anchor	152
PPI anchor	210
PPI anchor	210
PPI anchor	210
PPI anchor	77
PPI anchor	156
PPI anchor	156
PPI anchor	156
PPI anchor	156
PPI anchor	156
PPI anchor	131
PPI anchor	131
PPI anchor	131
PPI anchor	131
PPI anchor	257
PPI anchor	257
PPI anchor	257
PPI anchor	249
PPI anchor	249
PPI anchor	249
PPI anchor	249
PPI anchor	249
PPI anchor	168
PPI anchor	168
PPI anchor	168
PPI anchor	168
PPI anchor	168
PPI anchor	161
PPI anchor	161
PPI anchor	161
PPI anchor	160
PPI anchor	160
PPI anchor	160
PPI anchor	130
PPI anchor	130
PPI anchor	177
PPI anchor	177
PPI anchor	156
PPI anchor	156
PPI anchor	134
PPI anchor	134
PPI anchor	123
PPI anchor	123
PPI anchor	205
PPI anchor	205
PPI anchor	205
PPI anchor	205
PPI anchor	205
PPI anchor	205
PPI anchor	137
PPI anchor	137
PPI anchor	137
PPI anchor	137
PPI anchor	133
PPI anchor	133
PPI anchor	128
PPI anchor	128
PPI anchor	109
PPI anchor	109
PPI anchor	129
PPI anchor	129
PPI anchor	221
PPI anchor	221
PPI anchor	221
PPI anchor	144
PPI anchor	144
PPI anchor	141
PPI anchor	141
PPI anchor	141
PPI anchor	117
PPI anchor	117
PPI anchor	127
PPI anchor	127
PPI anchor	127
PPI anchor	127
PPI anchor	127
PPI anchor	150
PPI anchor	150
PPI anchor	150
PPI anchor	150
PPI anchor	150
PPI anchor	150
PPI anchor	150
PPI anchor	134
PPI anchor	134
PPI anchor	134
PPI anchor	134
PPI anchor	134
PPI anchor	134
PPI anchor	134
PPI anchor	134
PPI anchor	134
PPI anchor	134
PPI anchor	126
PPI anchor	126
PPI anchor	126
PPI anchor	126
PPI anchor	126
PPI anchor	68
PPI anchor	68
PPI anchor	77
PPI anchor	60
PPI anchor	223
PPI anchor	223
PPI anchor	223
PPI anchor	223
PPI anchor	223
PPI anchor	225
PPI anchor	225
PPI anchor	225
PPI anchor	225
PPI anchor	225
PPI anchor	268
PPI anchor	268
PPI anchor	268
PPI anchor	268
PPI anchor	268
PPI anchor	268
PPI anchor	155
PPI anchor	34
PPI anchor	34
PPI anchor	182
PPI anchor	182
PPI anchor	182
PPI anchor	87
PPI anchor	84
PPI anchor	138
PPI anchor	138
PPI anchor	69
PPI anchor	69
PPI anchor	69
PPI anchor	245
PPI anchor	245
PPI anchor	245
PPI anchor	73
PPI anchor	73
PPI anchor	73
PPI anchor	73
PPI anchor	63
PPI anchor	67
PPI anchor	67
PPI anchor	67
PPI anchor	67
PPI anchor	231
PPI anchor	231
PPI anchor	231
PPI anchor	231
PPI anchor	231
PPI anchor	188
PPI anchor	188
PPI anchor	216
PPI anchor	216
PPI anchor	65
PPI anchor	65
PPI anchor	65
PPI anchor	163
PPI anchor	163
PPI anchor	124
PPI anchor	200
PPI anchor	200
PPI anchor	200
PPI anchor	185
PPI anchor	185
PPI anchor	185
PPI anchor	185
PPI anchor	185
PPI anchor	185
PPI anchor	185
PPI anchor	185
PPI anchor	131
PPI anchor	131
PPI anchor	131
PPI anchor	103
PPI anchor	103
PPI anchor	103
PPI anchor	103
PPI anchor	95
PPI anchor	95
PPI anchor	95
PPI anchor	139
PPI anchor	139
PPI anchor	139
PPI anchor	173
PPI anchor	171
PPI anchor	171
PPI anchor	53
PPI anchor	100
PPI anchor	71
PPI anchor	71
PPI anchor	126
PPI anchor	126
PPI anchor	126
PPI anchor	126
PPI anchor	239
PPI anchor	239
PPI anchor	239
PPI anchor	239
PPI anchor	91
PPI anchor	167
PPI anchor	120
PPI anchor	169
PPI anchor	169
PPI anchor	169
PPI anchor	169
PPI anchor	169
PPI anchor	169
PPI anchor	169
PPI anchor	169
PPI anchor	122
PPI anchor	122
PPI anchor	122
PPI anchor	147
PPI anchor	147
PPI anchor	147
PPI anchor	147
PPI anchor	147
PPI anchor	171
PPI anchor	171
PPI anchor	226
PPI anchor	226
PPI anchor	226
PPI anchor	226
PPI anchor	226
PPI anchor	212
PPI anchor	212
PPI anchor	212
PPI anchor	192
PPI anchor	192
PPI anchor	192
PPI anchor	112
PPI anchor	112
PPI anchor	191
PPI anchor	191
PPI anchor	191
PPI anchor	118
PPI anchor	118
PPI anchor	260
PPI anchor	260
PPI anchor	260
PPI anchor	178
PPI anchor	178
PPI anchor	178
PPI anchor	178
PPI anchor	87
PPI anchor	87
PPI anchor	87
PPI anchor	135
PPI anchor	135
PPI anchor	135
PPI anchor	135
PPI anchor	260
PPI anchor	41
PPI anchor	41
PPI anchor	41
PPI anchor	77
PPI anchor	81
PPI anchor	155
PPI anchor	155
PPI anchor	155
PPI anchor	155
PPI anchor	155
PPI anchor	155
PPI anchor	155
PPI anchor	101
PPI anchor	101
PPI anchor	270
PPI anchor	270
PPI anchor	177
PPI anchor	177
PPI anchor	177
PPI anchor	75
PPI anchor	75
PPI anchor	78
PPI anchor	101
PPI anchor	149
PPI anchor	139
PPI anchor	139
PPI anchor	139
PPI anchor	135
PPI anchor	135
PPI anchor	135
PPI anchor	135
PPI anchor	135
PPI anchor	137
PPI anchor	137
PPI anchor	137
PPI anchor	137
PPI anchor	87
PPI anchor	87
PPI anchor	117
PPI anchor	117
PPI anchor	117
PPI anchor	117
PPI anchor	60
PPI anchor	61
PPI anchor	69
PPI anchor	69
PPI anchor	69
PPI anchor	42
PPI anchor	42
PPI anchor	329
PPI anchor	329
PPI anchor	329
PPI anchor	329
PPI anchor	329
PPI anchor	147
PPI anchor	147
PPI anchor	147
PPI anchor	147
PPI anchor	149
PPI anchor	149
PPI anchor	160
PPI anchor	160
PPI anchor	79
PPI anchor	79
PPI anchor	79
PPI anchor	79
PPI anchor	139
PPI anchor	139
PPI anchor	139
PPI anchor	139
PPI anchor	139
PPI anchor	96
PPI anchor	124
PPI anchor	78
PPI anchor	45
PPI anchor	231
PPI anchor	139
PPI anchor	139
PPI anchor	139
PPI anchor	223
PPI anchor	223
PPI anchor	32
PPI anchor	208
PPI anchor	132
PPI anchor	132
PPI anchor	132
PPI anchor	147
PPI anchor	147
PPI anchor	147
PPI anchor	124
PPI anchor	124
PPI anchor	123
PPI anchor	123
PPI anchor	123
PPI anchor	123
PPI anchor	164
PPI anchor	164
PPI anchor	137
PPI anchor	137
PPI anchor	137
PPI anchor	72
PPI anchor	65
PPI anchor	86
PPI anchor	296
PPI anchor	296
PPI anchor	296
PPI anchor	296
PPI anchor	133
PPI anchor	99
PPI anchor	141
PPI anchor	93
PPI anchor	114
PPI anchor	114
PPI anchor	108
PPI anchor	108
PPI anchor	178
PPI anchor	206
PPI anchor	206
PPI anchor	206
PPI anchor	184
PPI anchor	184
PPI anchor	110
PPI anchor	188
PPI anchor	188
PPI anchor	188
PPI anchor	79
PPI anchor	79
PPI anchor	79
PPI anchor	79
PPI anchor	79
PPI anchor	69
PPI anchor	69
PPI anchor	72
PPI anchor	72
PPI anchor	72
PPI anchor	108
PPI anchor	108
PPI anchor	263
PPI anchor	263
PPI anchor	263
PPI anchor	269
PPI anchor	269
PPI anchor	269
PPI anchor	274
PPI anchor	87
PPI anchor	87
PPI anchor	92
PPI anchor	92
PPI anchor	112
PPI anchor	112
PPI anchor	111
PPI anchor	111
PPI anchor	111
PPI anchor	375
PPI anchor	375
PPI anchor	375
PPI anchor	375
PPI anchor	209
PPI anchor	209
PPI anchor	209
PPI anchor	54
PPI anchor	54
PPI anchor	44
PPI anchor	53
PPI anchor	52
PPI anchor	52
PPI anchor	52
PPI anchor	34
PPI anchor	116
PPI anchor	116
PPI anchor	325
PPI anchor	274
PPI anchor	274
PPI anchor	274
PPI anchor	274
PPI anchor	274
PPI anchor	274
PPI anchor	186
PPI anchor	186
PPI anchor	186
PPI anchor	186
PPI anchor	67
PPI anchor	67
PPI anchor	67
PPI anchor	34
PPI anchor	168
PPI anchor	168
PPI anchor	168
PPI anchor	69
PPI anchor	69
PPI anchor	147
PPI anchor	147
PPI anchor	241
PPI anchor	241
PPI anchor	241
PPI anchor	241
PPI anchor	99
PPI anchor	99
PPI anchor	117
PPI anchor	107
PPI anchor	107
PPI anchor	85
PPI anchor	85
PPI anchor	81
PPI anchor	67
PPI anchor	67
PPI anchor	293
PPI anchor	293
PPI anchor	293
PPI anchor	293
PPI anchor	293
PPI anchor	293
PPI anchor	293
PPI anchor	293
PPI anchor	293
PPI anchor	294
PPI anchor	294
PPI anchor	294
PPI anchor	294
PPI anchor	294
PPI anchor	294
PPI anchor	294
PPI anchor	294
PPI anchor	77
PPI anchor	109
PPI anchor	176
PPI anchor	176
PPI anchor	48
PPI anchor	48
PPI anchor	57
PPI anchor	72
PPI anchor	72
PPI anchor	82
PPI anchor	82
PPI anchor	165
PPI anchor	170
PPI anchor	170
PPI anchor	131
PPI anchor	138
PPI anchor	138
PPI anchor	143
PPI anchor	143
PPI anchor	143
PPI anchor	326
PPI anchor	326
PPI anchor	326
PPI anchor	326
PPI anchor	326
PPI anchor	135
PPI anchor	135
PPI anchor	135
PPI anchor	190
PPI anchor	190
PPI anchor	190
PPI anchor	190
PPI anchor	190
PPI anchor	143
PPI anchor	220
PPI anchor	72
PPI anchor	189
PPI anchor	189
PPI anchor	197
PPI anchor	118
PPI anchor	176
PPI anchor	176
PPI anchor	176
PPI anchor	114
PPI anchor	114
PPI anchor	114
PPI anchor	97
PPI anchor	97
PPI anchor	93
PPI anchor	93
PPI anchor	93
PPI anchor	106
PPI anchor	106
PPI anchor	106
PPI anchor	177
PPI anchor	126
PPI anchor	126
PPI anchor	126
PPI anchor	333
PPI anchor	333
PPI anchor	333
PPI anchor	333
PPI anchor	333
PPI anchor	148
PPI anchor	150
PPI anchor	51
PPI anchor	175
PPI anchor	76
PPI anchor	100
PPI anchor	100
PPI anchor	174
PPI anchor	174
PPI anchor	174
PPI anchor	156
PPI anchor	156
PPI anchor	156
PPI anchor	141
PPI anchor	141
PPI anchor	141
PPI anchor	106
PPI anchor	100
PPI anchor	100
PPI anchor	100
PPI anchor	97
PPI anchor	97
PPI anchor	97
PPI anchor	115
PPI anchor	152
PPI anchor	152
PPI anchor	152
PPI anchor	152
PPI anchor	275
PPI anchor	275
PPI anchor	197
PPI anchor	197
PPI anchor	197
PPI anchor	197
PPI anchor	197
PPI anchor	79
PPI anchor	73
PPI anchor	72
PPI anchor	41
PPI anchor	184
PPI anchor	184
PPI anchor	67
PPI anchor	68
PPI anchor	246
PPI anchor	246
PPI anchor	246
PPI anchor	246
PPI anchor	246
PPI anchor	246
PPI anchor	160
PPI anchor	160
PPI anchor	105
PPI anchor	105
PPI anchor	233
PPI anchor	233
PPI anchor	233
PPI anchor	233
PPI anchor	124
PPI anchor	124
PPI anchor	124
PPI anchor	124
PPI anchor	157
PPI anchor	157
PPI anchor	157
PPI anchor	157
PPI anchor	131
PPI anchor	131
PPI anchor	131
PPI anchor	131
PPI anchor	131
PPI anchor	124
PPI anchor	124
PPI anchor	183
PPI anchor	183
PPI anchor	183
PPI anchor	183
PPI anchor	194
PPI anchor	194
PPI anchor	194
PPI anchor	238
PPI anchor	238
PPI anchor	238
PPI anchor	238
PPI anchor	238
PPI anchor	238
PPI anchor	238
PPI anchor	109
PPI anchor	109
PPI anchor	275
PPI anchor	231
PPI anchor	139
PPI anchor	87
PPI anchor	87
PPI anchor	87
PPI anchor	87
PPI anchor	99
PPI anchor	112
PPI anchor	126
PPI anchor	126
PPI anchor	126
PPI anchor	126
PPI anchor	197
PPI anchor	197
PPI anchor	205
PPI anchor	61
PPI anchor	61
PPI anchor	137
PPI anchor	137
PPI anchor	131
PPI anchor	131
PPI anchor	131
PPI anchor	154
PPI anchor	154
PPI anchor	154
PPI anchor	70
PPI anchor	64
PPI anchor	64
PPI anchor	54
PPI anchor	54
PPI anchor	160
PPI anchor	160
PPI anchor	160
PPI anchor	134
PPI anchor	145
PPI anchor	77
PPI anchor	134
PPI anchor	44
PPI anchor	44
PPI anchor	118
PPI anchor	118
PPI anchor	118
PPI anchor	208
PPI anchor	208
PPI anchor	125
PPI anchor	125
PPI anchor	125
PPI anchor	118
PPI anchor	77
PPI anchor	99
PPI anchor	99
PPI anchor	66
PPI anchor	90
PPI anchor	90
PPI anchor	47
PPI anchor	47
PPI anchor	198
PPI anchor	198
PPI anchor	198
PPI anchor	161
PPI anchor	161
PPI anchor	161
PPI anchor	46
PPI anchor	46
PPI anchor	105
PPI anchor	105
PPI anchor	105
PPI anchor	131
PPI anchor	131
PPI anchor	131
PPI anchor	131
PPI anchor	73
PPI anchor	73
PPI anchor	73
PPI anchor	73
PPI anchor	66
PPI anchor	61
PPI anchor	127
PPI anchor	168
PPI anchor	168
PPI anchor	153
PPI anchor	153
PPI anchor	66
PPI anchor	64
PPI anchor	57
PPI anchor	57
PPI anchor	122
PPI anchor	122
PPI anchor	122
PPI anchor	122
PPI anchor	122
PPI anchor	122
PPI anchor	137
PPI anchor	137
PPI anchor	137
PPI anchor	126
PPI anchor	126
PPI anchor	126
PPI anchor	177
PPI anchor	177
PPI anchor	177
PPI anchor	177
PPI anchor	100
PPI anchor	100
PPI anchor	107
PPI anchor	107
PPI anchor	107
PPI anchor	120
PPI anchor	120
PPI anchor	120
PPI anchor	120
PPI anchor	115
PPI anchor	115
PPI anchor	115
PPI anchor	101
PPI anchor	101
PPI anchor	110
PPI anchor	149
PPI anchor	149
PPI anchor	149
PPI anchor	79
PPI anchor	159
PPI anchor	159
PPI anchor	159
PPI anchor	158
PPI anchor	158
PPI anchor	158
PPI anchor	127
PPI anchor	127
PPI anchor	127
PPI anchor	138
PPI anchor	138
PPI anchor	138
PPI anchor	138
PPI anchor	136
PPI anchor	136
PPI anchor	37
PPI anchor	95
PPI anchor	95
PPI anchor	117
PPI anchor	117
PPI anchor	237
PPI anchor	237
PPI anchor	237
PPI anchor	237
PPI anchor	237
PPI anchor	237
PPI anchor	237
PPI anchor	237
PPI anchor	237
PPI anchor	237
PPI anchor	237
PPI anchor	237
PPI anchor	56
PPI anchor	56
PPI anchor	54
PPI anchor	54
PPI anchor	54
PPI anchor	54
PPI anchor	96
PPI anchor	96
PPI anchor	96
PPI anchor	96
PPI anchor	96
PPI anchor	78
PPI anchor	78
PPI anchor	169
PPI anchor	169
PPI anchor	169
PPI anchor	173
PPI anchor	180
PPI anchor	180
PPI anchor	56
PPI anchor	63
PPI anchor	114
PPI anchor	114
PPI anchor	114
PPI anchor	185
PPI anchor	185
PPI anchor	185
PPI anchor	185
PPI anchor	99
PPI anchor	99
PPI anchor	99
PPI anchor	99
PPI anchor	241
PPI anchor	241
PPI anchor	241
PPI anchor	241
PPI anchor	241
PPI anchor	241
PPI anchor	241
PPI anchor	151
PPI anchor	151
PPI anchor	151
PPI anchor	248
PPI anchor	248
PPI anchor	248
PPI anchor	248
PPI anchor	248
PPI anchor	122
PPI anchor	122
PPI anchor	122
PPI anchor	183
PPI anchor	183
PPI anchor	154
PPI anchor	154
PPI anchor	178
PPI anchor	178
PPI anchor	136
PPI anchor	136
PPI anchor	137
PPI anchor	137
PPI anchor	137
PPI anchor	137
PPI anchor	137
PPI anchor	137
PPI anchor	80
PPI anchor	80
PPI anchor	47
PPI anchor	163
PPI anchor	163
PPI anchor	199
PPI anchor	199
PPI anchor	199
PPI anchor	252
PPI anchor	252
PPI anchor	252
PPI anchor	201
PPI anchor	201
PPI anchor	201
PPI anchor	41
PPI anchor	41
PPI anchor	71
PPI anchor	71
PPI anchor	157
PPI anchor	157
PPI anchor	157
PPI anchor	149
PPI anchor	149
PPI anchor	56
PPI anchor	181
PPI anchor	181
PPI anchor	103
PPI anchor	103
PPI anchor	159
PPI anchor	159
PPI anchor	159
PPI anchor	130
PPI anchor	130
PPI anchor	130
PPI anchor	55
PPI anchor	109
PPI anchor	99
PPI anchor	99
PPI anchor	95
PPI anchor	95
PPI anchor	95
PPI anchor	142
PPI anchor	142
PPI anchor	239
PPI anchor	239
PPI anchor	60
PPI anchor	60
PPI anchor	74
PPI anchor	74
PPI anchor	127
PPI anchor	59
PPI anchor	59
PPI anchor	59
PPI anchor	112
PPI anchor	112
PPI anchor	112
PPI anchor	112
PPI anchor	143
PPI anchor	143
PPI anchor	143
PPI anchor	166
PPI anchor	166
PPI anchor	166
PPI anchor	201
PPI anchor	201
PPI anchor	201
PPI anchor	75
PPI anchor	75
PPI anchor	76
PPI anchor	76
PPI anchor	59
PPI anchor	59
PPI anchor	176
PPI anchor	176
PPI anchor	176
PPI anchor	176
PPI anchor	155
PPI anchor	155
PPI anchor	113
PPI anchor	113
PPI anchor	113
PPI anchor	63
PPI anchor	75
PPI anchor	133
PPI anchor	275
PPI anchor	275
PPI anchor	275
PPI anchor	275
PPI anchor	275
PPI anchor	147
PPI anchor	147
PPI anchor	147
PPI anchor	147
PPI anchor	163
PPI anchor	224
PPI anchor	224
PPI anchor	147
PPI anchor	130
PPI anchor	74
PPI anchor	168
PPI anchor	168
PPI anchor	168
PPI anchor	137
PPI anchor	137
PPI anchor	137
PPI anchor	130
PPI anchor	142
PPI anchor	77
PPI anchor	148
PPI anchor	148
PPI anchor	148
PPI anchor	198
PPI anchor	198
PPI anchor	198
PPI anchor	101
PPI anchor	101
PPI anchor	101
PPI anchor	378
PPI anchor	378
PPI anchor	378
PPI anchor	378
PPI anchor	378
PPI anchor	378
PPI anchor	378
PPI anchor	114
PPI anchor	114
PPI anchor	114
PPI anchor	114
PPI anchor	114
PPI anchor	106
PPI anchor	106
PPI anchor	128
PPI anchor	46
PPI anchor	126
PPI anchor	126
PPI anchor	92
PPI anchor	114
PPI anchor	237
PPI anchor	229
PPI anchor	229
PPI anchor	229
PPI anchor	66
PPI anchor	66
PPI anchor	66
PPI anchor	66
PPI anchor	69
PPI anchor	64
PPI anchor	109
PPI anchor	97
PPI anchor	114
PPI anchor	198
PPI anchor	303
PPI anchor	303
PPI anchor	303
PPI anchor	81
PPI anchor	81
PPI anchor	81
PPI anchor	122
PPI anchor	85
PPI anchor	99
PPI anchor	99
PPI anchor	120
PPI anchor	200
PPI anchor	200
PPI anchor	144
PPI anchor	144
PPI anchor	133
PPI anchor	133
PPI anchor	126
PPI anchor	50
PPI anchor	55
PPI anchor	69
PPI anchor	69
PPI anchor	43
PPI anchor	63
PPI anchor	63
PPI anchor	39
PPI anchor	116
PPI anchor	112
PPI anchor	112
PPI anchor	112
PPI anchor	142
PPI anchor	142
PPI anchor	142
PPI anchor	142
PPI anchor	142
PPI anchor	174
PPI anchor	174
PPI anchor	174
PPI anchor	136
PPI anchor	136
PPI anchor	213
PPI anchor	213
PPI anchor	213
PPI anchor	187
PPI anchor	143
PPI anchor	227
PPI anchor	227
PPI anchor	156
PPI anchor	156
PPI anchor	156
PPI anchor	173
PPI anchor	173
PPI anchor	173
PPI anchor	173
PPI anchor	176
PPI anchor	176
PPI anchor	176
PPI anchor	176
PPI anchor	176
PPI anchor	66
PPI anchor	66
PPI anchor	159
PPI anchor	159
PPI anchor	98
PPI anchor	98
PPI anchor	104
PPI anchor	104
PPI anchor	184
PPI anchor	184
PPI anchor	184
PPI anchor	184
PPI anchor	184
PPI anchor	184
PPI anchor	184
PPI anchor	168
PPI anchor	168
PPI anchor	168
PPI anchor	168
PPI anchor	168
PPI anchor	168
PPI anchor	168
PPI anchor	168
PPI anchor	168
PPI anchor	141
PPI anchor	141
PPI anchor	242
PPI anchor	126
PPI anchor	59
PPI anchor	59
PPI anchor	69
PPI anchor	151
PPI anchor	151
PPI anchor	151
PPI anchor	104
PPI anchor	183
PPI anchor	183
PPI anchor	183
PPI anchor	55
PPI anchor	55
PPI anchor	221
PPI anchor	221
PPI anchor	57
PPI anchor	53
PPI anchor	53
PPI anchor	93
PPI anchor	93
PPI anchor	93
PPI anchor	93
PPI anchor	67
PPI anchor	112
PPI anchor	81
PPI anchor	81
PPI anchor	105
PPI anchor	105
PPI anchor	90
PPI anchor	90
PPI anchor	365
PPI anchor	365
PPI anchor	365
PPI anchor	365
PPI anchor	179
PPI anchor	179
PPI anchor	132
PPI anchor	132
PPI anchor	112
PPI anchor	45
PPI anchor	126
PPI anchor	126
PPI anchor	81
PPI anchor	81
PPI anchor	97
PPI anchor	97
PPI anchor	97
PPI anchor	165
PPI anchor	165
PPI anchor	165
PPI anchor	165
PPI anchor	165
PPI anchor	165
PPI anchor	70
PPI anchor	148
PPI anchor	117
PPI anchor	121
PPI anchor	201
PPI anchor	201
PPI anchor	128
PPI anchor	128
PPI anchor	76
PPI anchor	134
PPI anchor	39
PPI anchor	311
PPI anchor	311
PPI anchor	311
PPI anchor	187
PPI anchor	187
PPI anchor	187
PPI anchor	206
PPI anchor	206
PPI anchor	206
PPI anchor	206
PPI anchor	206
PPI anchor	34
PPI anchor	34
PPI anchor	34
PPI anchor	47
PPI anchor	47
PPI anchor	47
PPI anchor	231
PPI anchor	231
PPI anchor	226
PPI anchor	226
PPI anchor	226
PPI anchor	179
PPI anchor	179
PPI anchor	179
PPI anchor	179
PPI anchor	225
PPI anchor	225
PPI anchor	225
PPI anchor	225
PPI anchor	225
PPI anchor	151
PPI anchor	151
PPI anchor	151
PPI anchor	151
PPI anchor	206
PPI anchor	206
PPI anchor	206
PPI anchor	135
PPI anchor	135
PPI anchor	108
PPI anchor	40
PPI anchor	148
PPI anchor	105
PPI anchor	199
PPI anchor	199
PPI anchor	227
PPI anchor	227
PPI anchor	183
PPI anchor	183
PPI anchor	183
PPI anchor	183
PPI anchor	54
PPI anchor	54
PPI anchor	54
PPI anchor	38
PPI anchor	38
PPI anchor	164
PPI anchor	164
PPI anchor	130
PPI anchor	130
PPI anchor	130
PPI anchor	110
PPI anchor	110
PPI anchor	110
PPI anchor	165
PPI anchor	165
PPI anchor	165
PPI anchor	165
PPI anchor	165
PPI anchor	91
PPI anchor	91
PPI anchor	160
PPI anchor	160
PPI anchor	160
PPI anchor	160
PPI anchor	131
PPI anchor	131
PPI anchor	153
PPI anchor	153
PPI anchor	153
PPI anchor	153
PPI anchor	153
PPI anchor	106
PPI anchor	106
PPI anchor	106
PPI anchor	106
PPI anchor	157
PPI anchor	297
PPI anchor	297
PPI anchor	297
PPI anchor	63
PPI anchor	67
PPI anchor	60
PPI anchor	60
PPI anchor	59
PPI anchor	59
PPI anchor	51
PPI anchor	51
PPI anchor	51
PPI anchor	50
PPI anchor	50
PPI anchor	53
PPI anchor	53
PPI anchor	47
PPI anchor	47
PPI anchor	158
PPI anchor	158
PPI anchor	158
PPI anchor	158
PPI anchor	158
PPI anchor	115
PPI anchor	115
PPI anchor	128
PPI anchor	128
PPI anchor	128
PPI anchor	94
PPI anchor	94
PPI anchor	135
PPI anchor	135
PPI anchor	135
PPI anchor	135
PPI anchor	125
PPI anchor	215
PPI anchor	215
PPI anchor	215
PPI anchor	215
PPI anchor	137
PPI anchor	137
PPI anchor	137
PPI anchor	137
PPI anchor	137
PPI anchor	137
PPI anchor	221
PPI anchor	221
PPI anchor	153
PPI anchor	153
PPI anchor	153
PPI anchor	153
PPI anchor	186
PPI anchor	186
PPI anchor	154
PPI anchor	154
PPI anchor	154
PPI anchor	154
PPI anchor	62
PPI anchor	46
PPI anchor	102
PPI anchor	102
PPI anchor	180
PPI anchor	179
PPI anchor	179
PPI anchor	116
PPI anchor	116
PPI anchor	116
PPI anchor	116
PPI anchor	116
PPI anchor	116
PPI anchor	116
PPI anchor	116
PPI anchor	236
PPI anchor	236
PPI anchor	95
PPI anchor	238
PPI anchor	233
PPI anchor	139
PPI anchor	51
PPI anchor	148
PPI anchor	148
PPI anchor	148
PPI anchor	148
PPI anchor	161
PPI anchor	161
PPI anchor	218
PPI anchor	218
PPI anchor	218
PPI anchor	213
PPI anchor	213
PPI anchor	190
PPI anchor	98
PPI anchor	98
PPI anchor	98
PPI anchor	99
PPI anchor	99
PPI anchor	99
PPI anchor	110
PPI anchor	110
PPI anchor	110
PPI anchor	106
PPI anchor	106
PPI anchor	105
PPI anchor	96
PPI anchor	197
PPI anchor	166
PPI anchor	166
PPI anchor	166
PPI anchor	166
PPI anchor	183
PPI anchor	183
PPI anchor	183
PPI anchor	149
PPI anchor	149
PPI anchor	112
PPI anchor	112
PPI anchor	112
PPI anchor	73
PPI anchor	73
PPI anchor	237
PPI anchor	237
PPI anchor	237
PPI anchor	237
PPI anchor	237
PPI anchor	160
PPI anchor	244
PPI anchor	244
PPI anchor	244
PPI anchor	244
PPI anchor	315
PPI anchor	315
PPI anchor	315
PPI anchor	315
PPI anchor	315
PPI anchor	315
PPI anchor	283
PPI anchor	283
PPI anchor	283
PPI anchor	283
PPI anchor	283
PPI anchor	63
PPI anchor	133
PPI anchor	133
PPI anchor	133
PPI anchor	129
PPI anchor	129
PPI anchor	256
PPI anchor	256
PPI anchor	256
PPI anchor	50
PPI anchor	70
PPI anchor	70
PPI anchor	70
PPI anchor	197
PPI anchor	197
PPI anchor	102
PPI anchor	181
PPI anchor	181
PPI anchor	295
PPI anchor	295
PPI anchor	295
PPI anchor	61
PPI anchor	67
PPI anchor	128
PPI anchor	128
PPI anchor	128
PPI anchor	286
PPI anchor	286
PPI anchor	286
PPI anchor	286
PPI anchor	106
PPI anchor	106
PPI anchor	62
PPI anchor	62
PPI anchor	192
PPI anchor	192
PPI anchor	192
PPI anchor	192
PPI anchor	191
PPI anchor	191
PPI anchor	191
PPI anchor	61
PPI anchor	61
PPI anchor	58
PPI anchor	58
PPI anchor	182
PPI anchor	182
PPI anchor	182
PPI anchor	214
PPI anchor	41
PPI anchor	41
PPI anchor	65
PPI anchor	65
PPI anchor	108
PPI anchor	108
PPI anchor	32
PPI anchor	56
PPI anchor	91
PPI anchor	91
PPI anchor	91
PPI anchor	91
PPI anchor	91
PPI anchor	91
PPI anchor	180
PPI anchor	180
PPI anchor	180
PPI anchor	180
PPI anchor	180
PPI anchor	238
PPI anchor	238
PPI anchor	238
PPI anchor	238
PPI anchor	86
PPI anchor	86
PPI anchor	86
PPI anchor	125
PPI anchor	130
PPI anchor	130
PPI anchor	130
PPI anchor	89
PPI anchor	89
PPI anchor	149
PPI anchor	206
PPI anchor	206
PPI anchor	206
PPI anchor	206
PPI anchor	184
PPI anchor	100
PPI anchor	100
PPI anchor	121
PPI anchor	121
PPI anchor	338
PPI anchor	338
PPI anchor	338
PPI anchor	338
PPI anchor	338
PPI anchor	184
PPI anchor	184
PPI anchor	184
PPI anchor	184
PPI anchor	184
PPI anchor	184
PPI anchor	259
PPI anchor	259
PPI anchor	259
PPI anchor	259
PPI anchor	259
PPI anchor	75
PPI anchor	212
PPI anchor	212
PPI anchor	212
PPI anchor	212
PPI anchor	212
PPI anchor	212
PPI anchor	212
PPI anchor	49
PPI anchor	47
PPI anchor	65
PPI anchor	65
PPI anchor	65
PPI anchor	65
PPI anchor	130
PPI anchor	130
PPI anchor	130
PPI anchor	129
PPI anchor	129
PPI anchor	129
PPI anchor	129
PPI anchor	147
PPI anchor	147
PPI anchor	147
PPI anchor	167
PPI anchor	158
PPI anchor	158
PPI anchor	158
PPI anchor	158
PPI anchor	158
PPI anchor	158
PPI anchor	158
PPI anchor	128
PPI anchor	128
PPI anchor	97
PPI anchor	97
PPI anchor	97
PPI anchor	97
PPI anchor	147
PPI anchor	147
PPI anchor	354
PPI anchor	354
PPI anchor	354
PPI anchor	354
PPI anchor	354
PPI anchor	354
PPI anchor	354
PPI anchor	354
PPI anchor	151
PPI anchor	151
PPI anchor	151
PPI anchor	151
PPI anchor	157
PPI anchor	157
PPI anchor	157
PPI anchor	157
PPI anchor	157
PPI anchor	256
PPI anchor	256
PPI anchor	68
PPI anchor	164
PPI anchor	117
PPI anchor	117
PPI anchor	117
PPI anchor	117
PPI anchor	117
PPI anchor	117
PPI anchor	238
PPI anchor	238
PPI anchor	238
PPI anchor	159
PPI anchor	159
PPI anchor	184
PPI anchor	184
PPI anchor	184
PPI anchor	184
PPI anchor	197
PPI anchor	197
PPI anchor	197
PPI anchor	146
PPI anchor	146
PPI anchor	146
PPI anchor	146
PPI anchor	126
PPI anchor	126
PPI anchor	126
PPI anchor	126
PPI anchor	194
PPI anchor	181
PPI anchor	181
PPI anchor	181
PPI anchor	127
PPI anchor	127
PPI anchor	137
PPI anchor	137
PPI anchor	137
PPI anchor	137
PPI anchor	137
PPI anchor	137
PPI anchor	137
PPI anchor	52
PPI anchor	277
PPI anchor	277
PPI anchor	206
PPI anchor	206
PPI anchor	206
PPI anchor	284
PPI anchor	284
PPI anchor	284
PPI anchor	284
PPI anchor	163
PPI anchor	134
PPI anchor	134
PPI anchor	74
PPI anchor	143
PPI anchor	143
PPI anchor	143
PPI anchor	81
PPI anchor	48
PPI anchor	48
PPI anchor	48
PPI anchor	58
PPI anchor	65
PPI anchor	113
PPI anchor	150
PPI anchor	260
PPI anchor	260
PPI anchor	260
PPI anchor	260
PPI anchor	260
PPI anchor	216
PPI anchor	216
PPI anchor	216
PPI anchor	216
PPI anchor	216
PPI anchor	216
PPI anchor	216
PPI anchor	160
PPI anchor	160
PPI anchor	160
PPI anchor	160
PPI anchor	89
PPI anchor	55
PPI anchor	55
PPI anchor	92
PPI anchor	92
PPI anchor	92
PPI anchor	92
PPI anchor	80
PPI anchor	80
PPI anchor	61
PPI anchor	61
PPI anchor	222
PPI anchor	222
PPI anchor	222
PPI anchor	222
PPI anchor	248
PPI anchor	248
PPI anchor	248
PPI anchor	76
PPI anchor	76
PPI anchor	76
PPI anchor	113
PPI anchor	113
PPI anchor	145
PPI anchor	136
PPI anchor	136
PPI anchor	136
PPI anchor	136
PPI anchor	82
PPI anchor	185
PPI anchor	110
PPI anchor	110
PPI anchor	110
PPI anchor	110
PPI anchor	110
PPI anchor	110
PPI anchor	100
PPI anchor	100
PPI anchor	100
PPI anchor	148
PPI anchor	148
PPI anchor	148
PPI anchor	148
PPI anchor	32
PPI anchor	63
PPI anchor	112
PPI anchor	112
PPI anchor	64
[truncated: 53,950 more rows]

## Sheet: Figure 3c
Gene ID	FPKM	Gene Type	Expression Type
ENSRNA049437471	0	Anchor genes	non Expression
ENSRNA049437544	0	Other genes	non Expression
ENSRNA049437607	0	Other genes	non Expression
ENSRNA049437614	0	Other genes	non Expression
ENSRNA049437658	0	Anchor genes	non Expression
ENSRNA049437881	0	Anchor genes	non Expression
ENSRNA049438083	0	Other genes	non Expression
ENSRNA049438321	0	Other genes	non Expression
ENSRNA049438404	0	Anchor genes	non Expression
ENSRNA049438418	0	Anchor genes	non Expression
ENSRNA049438552	0	Anchor genes	non Expression
ENSRNA049438664	0	Anchor genes	non Expression
ENSRNA049438710	0	Other genes	non Expression
ENSRNA049438777	0	Anchor genes	non Expression
ENSRNA049438795	0	Anchor genes	non Expression
ENSRNA049438872	0	Anchor genes	non Expression
ENSRNA049438894	0	Anchor genes	non Expression
ENSRNA049438906	0	Anchor genes	non Expression
ENSRNA049438956	0	Other genes	non Expression
ENSRNA049438965	0	Other genes	non Expression
ENSRNA049439064	0	Anchor genes	non Expression
ENSRNA049439167	0	Other genes	non Expression
ENSRNA049439213	0	Anchor genes	non Expression
ENSRNA049439227	0	Other genes	non Expression
ENSRNA049439300	0	Anchor genes	non Expression
ENSRNA049439367	0	Anchor genes	non Expression
ENSRNA049439530	0	Anchor genes	non Expression
ENSRNA049439609	0	Other genes	non Expression
ENSRNA049439730	0	Other genes	non Expression
ENSRNA049439822	0	Basal genes	non Expression
ENSRNA049439996	0	Anchor genes	non Expression
ENSRNA049440072	0	Anchor genes	non Expression
ENSRNA049440088	0	Other genes	non Expression
ENSRNA049440136	0	Basal genes	non Expression
ENSRNA049440232	0	Anchor genes	non Expression
ENSRNA049440276	0	Anchor genes	non Expression
ENSRNA049440572	0	Anchor genes	non Expression
ENSRNA049440661	0	Anchor genes	non Expression
ENSRNA049440693	0	Anchor genes	non Expression
ENSRNA049440843	0	Anchor genes	non Expression
ENSRNA049440947	0	Anchor genes	non Expression
ENSRNA049441066	0	Anchor genes	non Expression
ENSRNA049441078	0	Other genes	non Expression
ENSRNA049441166	0	Anchor genes	non Expression
ENSRNA049441180	0	Anchor genes	non Expression
ENSRNA049441235	0	Anchor genes	non Expression
ENSRNA049441249	0	Anchor genes	non Expression
ENSRNA049441475	0	Other genes	non Expression
ENSRNA049441530	0	Anchor genes	non Expression
ENSRNA049441606	0	Anchor genes	non Expression
ENSRNA049441657	0	Anchor genes	non Expression
ENSRNA049441680	0	Anchor genes	non Expression
ENSRNA049441819	0	Other genes	non Expression
ENSRNA049441829	0	Other genes	non Expression
ENSRNA049441904	0	Other genes	non Expression
ENSRNA049442036	0	Anchor genes	non Expression
ENSRNA049442047	0	Anchor genes	non Expression
ENSRNA049442148	0	Anchor genes	non Expression
ENSRNA049442196	0	Anchor genes	non Expression
ENSRNA049442230	0	Anchor genes	non Expression
ENSRNA049442349	0	Anchor genes	non Expression
ENSRNA049442419	0	Anchor genes	non Expression
ENSRNA049442482	0	Anchor genes	non Expression
ENSRNA049442545	0	Anchor genes	non Expression
ENSRNA049442701	0	Other genes	non Expression
ENSRNA049442711	0	Other genes	non Expression
ENSRNA049443070	0	Other genes	non Expression
ENSRNA049443077	0	Other genes	non Expression
ENSRNA049443081	0	Other genes	non Expression
ENSRNA049443083	0	Other genes	non Expression
ENSRNA049443089	0	Other genes	non Expression
ENSRNA049443234	0	Other genes	non Expression
ENSRNA049443253	0	Basal genes	non Expression
ENSRNA049443342	0	Basal genes	non Expression
ENSRNA049443354	0	Basal genes	non Expression
ENSRNA049443537	0	Anchor genes	non Expression
ENSRNA049443772	0	Anchor genes	non Expression
ENSRNA049444035	0	Anchor genes	non Expression
ENSRNA049444055	0	Anchor genes	non Expression
ENSRNA049444172	0	Anchor genes	non Expression
ENSRNA049444291	0	Anchor genes	non Expression
ENSRNA049444331	0	Anchor genes	non Expression
ENSRNA049444341	0	Anchor genes	non Expression
ENSRNA049444372	0	Anchor genes	non Expression
ENSRNA049444385	0	Anchor genes	non Expression
ENSRNA049444459	0	Anchor genes	non Expression
ENSRNA049444619	0	Other genes	non Expression
ENSRNA049444648	0	Anchor genes	non Expression
ENSRNA049444658	0	Anchor genes	non Expression
ENSRNA049444705	0	Anchor genes	non Expression
ENSRNA049445038	0	Anchor genes	non Expression
ENSRNA049445111	0	Anchor genes	non Expression
ENSRNA049445130	0	Other genes	non Expression
ENSRNA049445136	0	Other genes	non Expression
ENSRNA049445197	0	Anchor genes	non Expression
ENSRNA049445254	0	Anchor genes	non Expression
ENSRNA049445272	0	Anchor genes	non Expression
ENSRNA049445360	0	Other genes	non Expression
ENSRNA049445368	0	Other genes	non Expression
ENSRNA049445418	0	Other genes	non Expression
ENSRNA049445432	0	Other genes	non Expression
ENSRNA049445436	0	Anchor genes	non Expression
ENSRNA049445441	0	Anchor genes	non Expression
ENSRNA049445478	0	Other genes	non Expression
ENSRNA049445501	0	Other genes	non Expression
ENSRNA049445571	0	Other genes	non Expression
ENSRNA049445609	0	Anchor genes	non Expression
ENSRNA049445658	0	Anchor genes	non Expression
ENSRNA049445733	0	Anchor genes	non Expression
ENSRNA049445740	0	Other genes	non Expression
ENSRNA049445768	0	Other genes	non Expression
ENSRNA049446062	0	Other genes	non Expression
ENSRNA049446082	0	Anchor genes	non Expression
ENSRNA049446094	0	Other genes	non Expression
ENSRNA049446119	0	Anchor genes	non Expression
ENSRNA049446128	0	Other genes	non Expression
ENSRNA049446134	0	Anchor genes	non Expression
ENSRNA049446167	0	Anchor genes	non Expression
ENSRNA049446176	0	Basal genes	non Expression
ENSRNA049446184	0	Anchor genes	non Expression
ENSRNA049446214	0	Other genes	non Expression
ENSRNA049446227	0	Other genes	non Expression
ENSRNA049446241	0	Anchor genes	non Expression
ENSRNA049446268	0	Anchor genes	non Expression
ENSRNA049446278	0	Other genes	non Expression
ENSRNA049446295	0	Anchor genes	non Expression
ENSRNA049446311	0	Anchor genes	non Expression
ENSRNA049446318	0	Anchor genes	non Expression
ENSRNA049446338	0	Anchor genes	non Expression
ENSRNA049446356	0	Other genes	non Expression
ENSRNA049446377	0	Other genes	non Expression
ENSRNA049446390	0	Other genes	non Expression
ENSRNA049446399	0	Other genes	non Expression
ENSRNA049446412	0	Other genes	non Expression
ENSRNA049446421	0	Anchor genes	non Expression
ENSRNA049446430	0	Anchor genes	non Expression
ENSRNA049446444	0	Anchor genes	non Expression
ENSRNA049446451	0	Other genes	non Expression
ENSRNA049446516	0	Other genes	non Expression
ENSRNA049446532	0	Other genes	non Expression
ENSRNA049446541	0	Other genes	non Expression
ENSRNA049446682	0	Anchor genes	non Expression
ENSRNA049446811	0	Anchor genes	non Expression
ENSRNA049446878	0	Anchor genes	non Expression
ENSRNA049446955	0	Anchor genes	non Expression
ENSRNA049447011	0	Other genes	non Expression
ENSRNA049447086	0	Other genes	non Expression
ENSRNA049447196	0	Other genes	non Expression
ENSRNA049447361	0	Anchor genes	non Expression
ENSRNA049447389	0	Anchor genes	non Expression
ENSRNA049447456	0	Anchor genes	non Expression
ENSRNA049447490	0	Anchor genes	non Expression
ENSRNA049447583	0	Anchor genes	non Expression
ENSRNA049447605	0	Other genes	non Expression
ENSRNA049447762	0	Anchor genes	non Expression
ENSRNA049447833	0	Other genes	non Expression
ENSRNA049448084	0	Anchor genes	non Expression
ENSRNA049448124	0	Other genes	non Expression
ENSRNA049448294	0	Anchor genes	non Expression
ENSRNA049448313	0	Other genes	non Expression
ENSRNA049448326	0	Anchor genes	non Expression
ENSRNA049448346	0	Anchor genes	non Expression
ENSRNA049448466	0	Anchor genes	non Expression
ENSRNA049448493	0	Anchor genes	non Expression
ENSRNA049448545	0	Anchor genes	non Expression
ENSRNA049448571	0	Anchor genes	non Expression
ENSRNA049448599	0	Anchor genes	non Expression
ENSRNA049448622	0	Other genes	non Expression
ENSRNA049448648	0	Anchor genes	non Expression
ENSRNA049448687	0	Anchor genes	non Expression
ENSRNA049448858	0	Anchor genes	non Expression
ENSRNA049449061	0	Other genes	non Expression
ENSRNA049449142	0	Anchor genes	non Expression
ENSRNA049449148	0	Anchor genes	non Expression
ENSRNA049449156	0	Anchor genes	non Expression
ENSRNA049449193	0	Other genes	non Expression
ENSRNA049449221	0	Other genes	non Expression
ENSRNA049449262	0	Anchor genes	non Expression
ENSRNA049449275	0	Anchor genes	non Expression
ENSRNA049449327	0	Basal genes	non Expression
ENSRNA049449347	0	Other genes	non Expression
ENSRNA049449610	0	Anchor genes	non Expression
ENSRNA049449631	0	Other genes	non Expression
ENSRNA049449674	0	Anchor genes	non Expression
ENSRNA049449682	0	Anchor genes	non Expression
ENSRNA049449723	0	Anchor genes	non Expression
ENSRNA049449799	0	Other genes	non Expression
ENSRNA049449823	0	Basal genes	non Expression
ENSRNA049449962	0	Other genes	non Expression
ENSRNA049449974	0	Other genes	non Expression
ENSRNA049449983	0	Other genes	non Expression
ENSRNA049450016	0	Other genes	non Expression
ENSRNA049450031	0	Anchor genes	non Expression
ENSRNA049450111	0	Other genes	non Expression
ENSRNA049450181	0	Other genes	non Expression
ENSRNA049450283	0	Other genes	non Expression
ENSRNA049450431	0	Other genes	non Expression
ENSRNA049450532	0	Anchor genes	non Expression
ENSRNA049450586	0	Anchor genes	non Expression
ENSRNA049450697	0	Other genes	non Expression
ENSRNA049450745	0	Other genes	non Expression
ENSRNA049450817	0	Basal genes	non Expression
ENSRNA049450888	0	Other genes	non Expression
ENSRNA049450899	0	Other genes	non Expression
ENSRNA049450934	0	Anchor genes	non Expression
ENSRNA049450950	0	Anchor genes	non Expression
ENSRNA049451137	0	Other genes	non Expression
ENSRNA049451159	0	Other genes	non Expression
ENSRNA049451230	0	Anchor genes	non Expression
ENSRNA049451266	0	Anchor genes	non Expression
ENSRNA049451307	0	Anchor genes	non Expression
ENSRNA049451362	0	Anchor genes	non Expression
ENSRNA049451374	0	Other genes	non Expression
ENSRNA049451382	0	Anchor genes	non Expression
ENSRNA049451399	0	Anchor genes	non Expression
ENSRNA049451572	0	Basal genes	non Expression
ENSRNA049451576	0	Anchor genes	non Expression
ENSRNA049451616	0	Other genes	non Expression
ENSRNA049451664	0	Other genes	non Expression
ENSRNA049451736	0	Other genes	non Expression
ENSRNA049451776	0	Other genes	non Expression
ENSRNA049452030	0	Other genes	non Expression
ENSRNA049452066	0	Other genes	non Expression
ENSRNA049452118	0	Other genes	non Expression
ENSRNA049453565	0	Anchor genes	non Expression
ENSRNA049453582	0	Other genes	non Expression
ENSRNA049453644	0	Anchor genes	non Expression
ENSRNA049453670	0	Other genes	non Expression
ENSRNA049453693	0	Basal genes	non Expression
ENSRNA049453717	0	Other genes	non Expression
ENSRNA049453784	0	Other genes	non Expression
ENSRNA049453826	0	Anchor genes	non Expression
ENSRNA049453841	0	Anchor genes	non Expression
ENSRNA049453982	0	Other genes	non Expression
ENSRNA049454111	0	Other genes	non Expression
ENSRNA049454125	0	Anchor genes	non Expression
ENSRNA049454203	0	Other genes	non Expression
ENSRNA049454254	0	Anchor genes	non Expression
ENSRNA049454268	0	Anchor genes	non Expression
ENSRNA049454282	0	Anchor genes	non Expression
ENSRNA049454293	0	Anchor genes	non Expression
ENSRNA049454366	0	Other genes	non Expression
ENSRNA049454404	0	Other genes	non Expression
ENSRNA049454571	0	Anchor genes	non Expression
ENSRNA049454705	0	Other genes	non Expression
ENSRNA049454750	0	Anchor genes	non Expression
ENSRNA049454767	0	Anchor genes	non Expression
ENSRNA049454868	0	Other genes	non Expression
ENSRNA049454877	0	Anchor genes	non Expression
ENSRNA049454895	0	Other genes	non Expression
ENSRNA049454938	0	Other genes	non Expression
ENSRNA049454976	0	Other genes	non Expression
ENSRNA049454997	0	Other genes	non Expression
ENSRNA049455034	0	Other genes	non Expression
ENSRNA049455185	0	Anchor genes	non Expression
ENSRNA049455202	0	Other genes	non Expression
ENSRNA049455219	0	Other genes	non Expression
ENSRNA049455242	0	Other genes	non Expression
ENSRNA049455261	0	Other genes	non Expression
ENSRNA049455282	0	Other genes	non Expression
ENSRNA049455301	0	Other genes	non Expression
ENSRNA049455313	0	Other genes	non Expression
ENSRNA049455334	0	Other genes	non Expression
ENSRNA049455358	0	Other genes	non Expression
ENSRNA049455410	0	Other genes	non Expression
ENSRNA049455425	0	Anchor genes	non Expression
ENSRNA049455527	0	Other genes	non Expression
ENSRNA049455555	0	Other genes	non Expression
ENSRNA049455608	0.652878	Other genes	non Expression
ENSRNA049455651	0	Other genes	non Expression
ENSRNA049455662	0	Other genes	non Expression
ENSRNA049455682	0	Anchor genes	non Expression
ENSRNA049455853	0	Other genes	non Expression
ENSRNA049455955	1492.18	Other genes	Expression
ENSRNA049456141	0	Anchor genes	non Expression
ENSRNA049456187	0	Other genes	non Expression
ENSRNA049456199	0	Anchor genes	non Expression
ENSRNA049456227	0	Anchor genes	non Expression
ENSRNA049456243	0	Anchor genes	non Expression
ENSRNA049456278	0	Anchor genes	non Expression
ENSRNA049456300	0	Anchor genes	non Expression
ENSRNA049456320	0	Anchor genes	non Expression
ENSRNA049456343	0	Anchor genes	non Expression
ENSRNA049456385	0	Basal genes	non Expression
ENSRNA049456396	0	Other genes	non Expression
ENSRNA049456416	0	Basal genes	non Expression
ENSRNA049456552	0	Anchor genes	non Expression
ENSRNA049456609	0	Other genes	non Expression
ENSRNA049456636	0	Other genes	non Expression
ENSRNA049456661	0	Other genes	non Expression
ENSRNA049456692	0	Anchor genes	non Expression
ENSRNA049456702	0	Anchor genes	non Expression
ENSRNA049456719	0	Anchor genes	non Expression
ENSRNA049456746	0	Anchor genes	non Expression
ENSRNA049456769	0	Anchor genes	non Expression
ENSRNA049456789	0	Anchor genes	non Expression
ENSRNA049456826	0	Other genes	non Expression
ENSRNA049457014	0	Anchor genes	non Expression
ENSRNA049457038	0	Anchor genes	non Expression
ENSRNA049457187	0	Other genes	non Expression
ENSRNA049457201	0	Other genes	non Expression
ENSRNA049457226	0	Other genes	non Expression
ENSRNA049457253	0	Other genes	non Expression
ENSRNA049457279	0	Other genes	non Expression
ENSRNA049457302	0	Other genes	non Expression
ENSRNA049457319	0	Other genes	non Expression
ENSRNA049457334	0	Other genes	non Expression
ENSRNA049457359	0	Other genes	non Expression
ENSRNA049457405	0	Other genes	non Expression
ENSRNA049457438	0	Other genes	non Expression
ENSRNA049457460	0	Other genes	non Expression
ENSRNA049457503	0	Other genes	non Expression
ENSRNA049457531	0	Other genes	non Expression
ENSRNA049457554	0	Other genes	non Expression
ENSRNA049457570	0	Other genes	non Expression
ENSRNA049457592	0	Other genes	non Expression
ENSRNA049457806	0	Other genes	non Expression
ENSRNA049457944	0	Other genes	non Expression
ENSRNA049458154	0	Other genes	non Expression
ENSRNA049458208	0	Other genes	non Expression
ENSRNA049458245	0	Other genes	non Expression
ENSRNA049458293	0	Other genes	non Expression
ENSRNA049458322	0	Other genes	non Expression
ENSRNA049458369	0	Anchor genes	non Expression
ENSRNA049458390	0	Other genes	non Expression
ENSRNA049458426	0	Anchor genes	non Expression
ENSRNA049458448	0	Anchor genes	non Expression
ENSRNA049458467	0	Anchor genes	non Expression
ENSRNA049458495	0	Anchor genes	non Expression
ENSRNA049458540	0	Other genes	non Expression
ENSRNA049458582	0	Anchor genes	non Expression
ENSRNA049458611	0	Other genes	non Expression
ENSRNA049458634	0	Anchor genes	non Expression
ENSRNA049458655	0	Anchor genes	non Expression
ENSRNA049458671	0	Anchor genes	non Expression
ENSRNA049458691	0	Anchor genes	non Expression
ENSRNA049458706	0	Anchor genes	non Expression
ENSRNA049458722	0	Anchor genes	non Expression
ENSRNA049458742	0	Anchor genes	non Expression
ENSRNA049458758	0	Anchor genes	non Expression
ENSRNA049458782	2892.88	Anchor genes	Expression
ENSRNA049458795	2645.82	Anchor genes	Expression
ENSRNA049458812	11532.8	Anchor genes	Expression
ENSRNA049458826	3311.75	Anchor genes	Expression
ENSRNA049458846	1601.78	Anchor genes	Expression
ENSRNA049458857	0	Anchor genes	non Expression
ENSRNA049458874	92.4494	Anchor genes	Expression
ENSRNA049458957	0	Anchor genes	non Expression
ENSRNA049458986	0	Anchor genes	non Expression
ENSRNA049459008	0	Basal genes	non Expression
ENSRNA049459026	0	Anchor genes	non Expression
ENSRNA049459041	0	Other genes	non Expression
ENSRNA049459056	0	Anchor genes	non Expression
ENSRNA049459076	0	Anchor genes	non Expression
ENSRNA049459101	0	Anchor genes	non Expression
ENSRNA049459132	0	Anchor genes	non Expression
ENSRNA049459156	0	Anchor genes	non Expression
ENSRNA049459180	0	Anchor genes	non Expression
ENSRNA049459199	0	Anchor genes	non Expression
ENSRNA049459243	0	Other genes	non Expression
ENSRNA049459267	232.46	Other genes	Expression
ENSRNA049459284	0	Other genes	non Expression
ENSRNA049459300	83.2568	Other genes	Expression
ENSRNA049459370	0	Other genes	non Expression
ENSRNA049459418	37.3967	Other genes	Expression
ENSRNA049459426	0	Other genes	non Expression
ENSRNA049459435	0	Other genes	non Expression
ENSRNA049459505	0	Other genes	non Expression
ENSRNA049459562	0	Other genes	non Expression
ENSRNA049459593	0	Anchor genes	non Expression
ENSRNA049459608	0	Other genes	non Expression
ENSRNA049459632	0	Anchor genes	non Expression
ENSRNA049459657	0	Anchor genes	non Expression
ENSRNA049459739	0	Other genes	non Expression
ENSRNA049459805	0	Other genes	non Expression
ENSRNA049459833	0	Other genes	non Expression
ENSRNA049459870	0	Basal genes	non Expression
ENSRNA049459897	0	Other genes	non Expression
ENSRNA049459930	0	Basal genes	non Expression
ENSRNA049460030	0	Anchor genes	non Expression
ENSRNA049460066	0	Anchor genes	non Expression
ENSRNA049460114	0	Anchor genes	non Expression
ENSRNA049460134	0	Other genes	non Expression
ENSRNA049460151	0	Other genes	non Expression
ENSRNA049460169	0	Anchor genes	non Expression
ENSRNA049460340	0	Other genes	non Expression
ENSRNA049460361	0	Other genes	non Expression
ENSRNA049460379	0	Other genes	non Expression
ENSRNA049460392	0	Other genes	non Expression
ENSRNA049460407	0	Anchor genes	non Expression
ENSRNA049460422	0.393173	Other genes	non Expression
ENSRNA049460512	0	Other genes	non Expression
ENSRNA049460546	0	Anchor genes	non Expression
ENSRNA049460564	0	Anchor genes	non Expression
ENSRNA049460670	0	Anchor genes	non Expression
ENSRNA049460686	0	Anchor genes	non Expression
ENSRNA049460705	0	Anchor genes	non Expression
ENSRNA049460723	0	Other genes	non Expression
ENSRNA049460733	0	Anchor genes	non Expression
ENSRNA049460753	0	Anchor genes	non Expression
ENSRNA049460770	0	Anchor genes	non Expression
ENSRNA049460809	0	Other genes	non Expression
ENSRNA049460846	0	Other genes	non Expression
ENSRNA049460861	0	Other genes	non Expression
ENSRNA049460941	0	Other genes	non Expression
ENSRNA049460987	0	Anchor genes	non Expression
ENSRNA049461002	0	Other genes	non Expression
ENSRNA049461178	0	Other genes	non Expression
ENSRNA049461227	0	Other genes	non Expression
ENSRNA049461250	0	Other genes	non Expression
ENSRNA049461441	0	Other genes	non Expression
ENSRNA049461457	0	Other genes	non Expression
ENSRNA049461468	0	Anchor genes	non Expression
ENSRNA049461479	0	Basal genes	non Expression
ENSRNA049461505	0	Other genes	non Expression
ENSRNA049461520	0	Anchor genes	non Expression
ENSRNA049461533	0	Other genes	non Expression
ENSRNA049461556	0	Other genes	non Expression
ENSRNA049461578	0	Other genes	non Expression
ENSRNA049461590	0	Other genes	non Expression
ENSRNA049461612	0	Other genes	non Expression
ENSRNA049461634	0	Other genes	non Expression
ENSRNA049461656	0	Anchor genes	non Expression
ENSRNA049461681	0	Anchor genes	non Expression
ENSRNA049461704	0	Anchor genes	non Expression
ENSRNA049461717	0	Basal genes	non Expression
ENSRNA049461732	0	Other genes	non Expression
ENSRNA049461747	0	Other genes	non Expression
ENSRNA049461765	0	Basal genes	non Expression
ENSRNA049461783	0	Anchor genes	non Expression
ENSRNA049461861	0	Other genes	non Expression
ENSRNA049461886	0	Anchor genes	non Expression
ENSRNA049461913	0	Anchor genes	non Expression
ENSRNA049462043	0	Anchor genes	non Expression
ENSRNA049462054	0	Anchor genes	non Expression
ENSRNA049462071	29.1647	Basal genes	Expression
ENSRNA049462239	0	Other genes	non Expression
ENSRNA049462250	19.2785	Other genes	Expression
ENSRNA049462284	0	Other genes	non Expression
ENSRNA049462303	0	Other genes	non Expression
ENSRNA049462318	5399.67	Other genes	Expression
ENSRNA049462331	3.6473	Other genes	Expression
ENSRNA049462348	645.304	Other genes	Expression
ENSRNA049462493	0	Other genes	non Expression
ENSRNA049462522	0	Other genes	non Expression
ENSRNA049462555	0	Other genes	non Expression
ENSRNA049462573	0	Other genes	non Expression
ENSRNA049462587	0	Other genes	non Expression
ENSRNA049462609	0	Other genes	non Expression
ENSRNA049462641	0	Other genes	non Expression
ENSRNA049462656	0	Other genes	non Expression
ENSRNA049462687	0	Anchor genes	non Expression
ENSRNA049462736	0	Other genes	non Expression
ENSRNA049462828	0	Other genes	non Expression
ENSRNA049462923	0	Other genes	non Expression
ENSRNA049462956	0	Other genes	non Expression
ENSRNA049463024	0	Basal genes	non Expression
ENSRNA049463047	0	Other genes	non Expression
ENSRNA049463067	0	Other genes	non Expression
ENSRNA049463085	0	Other genes	non Expression
ENSRNA049463137	0	Other genes	non Expression
ENSRNA049463188	0	Basal genes	non Expression
ENSRNA049463218	0	Other genes	non Expression
ENSRNA049463233	0	Anchor genes	non Expression
ENSRNA049463340	0	Other genes	non Expression
ENSRNA049463396	0	Anchor genes	non Expression
ENSRNA049463412	0	Other genes	non Expression
ENSRNA049463431	0	Other genes	non Expression
ENSRNA049463447	0	Other genes	non Expression
ENSRNA049463473	0	Other genes	non Expression
ENSRNA049463500	0	Other genes	non Expression
ENSRNA049463531	0	Other genes	non Expression
ENSRNA049463546	0	Anchor genes	non Expression
ENSRNA049463586	0	Anchor genes	non Expression
ENSRNA049463630	0	Anchor genes	non Expression
ENSRNA049463648	0	Other genes	non Expression
ENSRNA049463667	0	Anchor genes	non Expression
ENSRNA049463686	0	Anchor genes	non Expression
ENSRNA049463701	0	Anchor genes	non Expression
ENSRNA049463715	0	Anchor genes	non Expression
ENSRNA049463738	0	Anchor genes	non Expression
ENSRNA049463761	0	Anchor genes	non Expression
ENSRNA049463774	0	Anchor genes	non Expression
ENSRNA049463790	0	Anchor genes	non Expression
ENSRNA049463813	0	Anchor genes	non Expression
ENSRNA049463828	0	Anchor genes	non Expression
ENSRNA049463846	0	Anchor genes	non Expression
ENSRNA049463865	0	Anchor genes	non Expression
ENSRNA049464122	0	Anchor genes	non Expression
ENSRNA049464139	0	Anchor genes	non Expression
ENSRNA049464209	0	Anchor genes	non Expression
ENSRNA049464241	0	Anchor genes	non Expression
ENSRNA049464263	0	Anchor genes	non Expression
ENSRNA049464284	0	Anchor genes	non Expression
ENSRNA049464403	0	Basal genes	non Expression
ENSRNA049464595	0	Other genes	non Expression
ENSRNA049464622	0	Basal genes	non Expression
ENSRNA049464727	0	Other genes	non Expression
ENSRNA049464922	0	Anchor genes	non Expression
ENSRNA049464940	0	Anchor genes	non Expression
ENSRNA049464954	0	Anchor genes	non Expression
ENSRNA049464979	0	Anchor genes	non Expression
ENSRNA049464994	0	Anchor genes	non Expression
ENSRNA049465015	0	Anchor genes	non Expression
ENSRNA049465074	0	Anchor genes	non Expression
ENSRNA049465110	1002.86	Anchor genes	Expression
ENSRNA049465132	0	Anchor genes	non Expression
ENSRNA049465220	0	Other genes	non Expression
ENSRNA049465281	0	Other genes	non Expression
ENSRNA049465301	0	Anchor genes	non Expression
ENSRNA049465312	0	Other genes	non Expression
ENSRNA049465331	0	Basal genes	non Expression
ENSRNA049465355	0	Other genes	non Expression
ENSRNA049465372	0	Other genes	non Expression
ENSRNA049465399	0	Other genes	non Expression
ENSRNA049465410	0	Basal genes	non Expression
ENSRNA049465428	0	Other genes	non Expression
ENSRNA049465449	0	Basal genes	non Expression
ENSRNA049465483	0	Other genes	non Expression
ENSRNA049465509	0	Basal genes	non Expression
ENSRNA049465575	0	Other genes	non Expression
ENSRNA049465590	0	Other genes	non Expression
ENSRNA049465606	0	Other genes	non Expression
ENSRNA049465635	0	Basal genes	non Expression
ENSRNA049465657	0	Other genes	non Expression
ENSRNA049465733	0	Other genes	non Expression
ENSRNA049465791	0	Other genes	non Expression
ENSRNA049465819	0	Other genes	non Expression
ENSRNA049465834	0	Anchor genes	non Expression
ENSRNA049465846	0	Anchor genes	non Expression
ENSRNA049465879	0	Other genes	non Expression
ENSRNA049466048	0	Basal genes	non Expression
ENSRNA049466083	0	Anchor genes	non Expression
ENSRNA049466198	0	Other genes	non Expression
ENSRNA049466210	0	Anchor genes	non Expression
ENSRNA049466224	0	Anchor genes	non Expression
ENSRNA049466250	0	Anchor genes	non Expression
ENSRNA049466270	0	Anchor genes	non Expression
ENSRNA049466281	0	Other genes	non Expression
ENSRNA049466300	0	Basal genes	non Expression
ENSRNA049466316	0	Anchor genes	non Expression
ENSRNA049466325	0	Anchor genes	non Expression
ENSRNA049466419	0	Basal genes	non Expression
ENSRNA049466442	0	Basal genes	non Expression
ENSRNA049466569	0	Anchor genes	non Expression
ENSRNA049466579	0	Anchor genes	non Expression
ENSRNA049466589	0	Anchor genes	non Expression
ENSRNA049466605	0	Anchor genes	non Expression
ENSRNA049466617	0	Anchor genes	non Expression
ENSRNA049466632	0	Anchor genes	non Expression
ENSRNA049466642	0	Anchor genes	non Expression
ENSRNA049466657	0	Anchor genes	non Expression
ENSRNA049466664	0	Anchor genes	non Expression
ENSRNA049466676	0	Anchor genes	non Expression
ENSRNA049466686	0	Other genes	non Expression
ENSRNA049466693	0	Anchor genes	non Expression
ENSRNA049466701	0	Anchor genes	non Expression
ENSRNA049466709	0	Anchor genes	non Expression
ENSRNA049466789	0	Anchor genes	non Expression
ENSRNA049466836	0	Anchor genes	non Expression
ENSRNA049466850	0	Anchor genes	non Expression
ENSRNA049466858	0	Other genes	non Expression
ENSRNA049466982	0	Other genes	non Expression
ENSRNA049466998	0	Other genes	non Expression
ENSRNA049467030	0	Other genes	non Expression
ENSRNA049467046	0	Other genes	non Expression
ENSRNA049467153	0	Other genes	non Expression
ENSRNA049467189	0	Other genes	non Expression
ENSRNA049467197	0	Other genes	non Expression
ENSRNA049467206	0	Anchor genes	non Expression
ENSRNA049467247	0	Other genes	non Expression
ENSRNA049467432	0	Other genes	non Expression
ENSRNA049467439	0	Anchor genes	non Expression
ENSRNA049467544	0	Other genes	non Expression
ENSRNA049467581	0	Anchor genes	non Expression
ENSRNA049467592	0	Anchor genes	non Expression
ENSRNA049467601	0	Anchor genes	non Expression
ENSRNA049467615	0	Other genes	non Expression
ENSRNA049467624	0	Other genes	non Expression
ENSRNA049467635	0	Other genes	non Expression
ENSRNA049467643	0	Other genes	non Expression
ENSRNA049467653	0	Other genes	non Expression
ENSRNA049467662	3580.13	Other genes	Expression
ENSRNA049467670	0	Other genes	non Expression
ENSRNA049467682	0	Other genes	non Expression
ENSRNA049467685	0	Other genes	non Expression
ENSRNA049467695	0	Other genes	non Expression
ENSRNA049467703	0	Other genes	non Expression
ENSRNA049467709	3606.87	Other genes	Expression
ENSRNA049467718	0	Other genes	non Expression
ENSRNA049467721	0	Other genes	non Expression
ENSRNA049467725	3351.93	Other genes	Expression
ENSRNA049467728	0	Other genes	non Expression
ENSRNA049467735	0	Other genes	non Expression
ENSRNA049467741	0	Other genes	non Expression
ENSRNA049467747	0	Other genes	non Expression
ENSRNA049467752	0	Other genes	non Expression
ENSRNA049467760	0	Other genes	non Expression
ENSRNA049467768	0	Other genes	non Expression
ENSRNA049467775	0	Other genes	non Expression
ENSRNA049467782	0	Other genes	non Expression
ENSRNA049467788	0	Other genes	non Expression
ENSRNA049467794	0	Other genes	non Expression
ENSRNA049467799	0	Other genes	non Expression
ENSRNA049467811	0	Other genes	non Expression
ENSRNA049467817	0	Other genes	non Expression
ENSRNA049467825	0	Other genes	non Expression
ENSRNA049467831	0	Other genes	non Expression
ENSRNA049467836	0	Other genes	non Expression
ENSRNA049467843	0	Other genes	non Expression
ENSRNA049467850	0	Other genes	non Expression
ENSRNA049467857	0	Other genes	non Expression
ENSRNA049467867	0	Other genes	non Expression
ENSRNA049467876	0	Other genes	non Expression
ENSRNA049467883	0	Other genes	non Expression
ENSRNA049467891	0	Other genes	non Expression
ENSRNA049467894	0	Other genes	non Expression
ENSRNA049467902	0	Other genes	non Expression
ENSRNA049467913	0	Other genes	non Expression
ENSRNA049467926	0	Other genes	non Expression
ENSRNA049467930	0	Other genes	non Expression
ENSRNA049467939	0	Other genes	non Expression
ENSRNA049467947	0	Other genes	non Expression
ENSRNA049467951	0	Other genes	non Expression
ENSRNA049467957	0	Other genes	non Expression
ENSRNA049467962	0	Other genes	non Expression
ENSRNA049467971	0	Other genes	non Expression
ENSRNA049467978	0	Other genes	non Expression
ENSRNA049467983	0	Other genes	non Expression
ENSRNA049467989	0	Other genes	non Expression
ENSRNA049467992	0	Other genes	non Expression
ENSRNA049468001	0	Other genes	non Expression
ENSRNA049468005	0	Other genes	non Expression
ENSRNA049468008	0	Other genes	non Expression
ENSRNA049468013	0	Other genes	non Expression
ENSRNA049468017	0	Other genes	non Expression
ENSRNA049468021	0	Other genes	non Expression
ENSRNA049468030	0	Other genes	non Expression
ENSRNA049468038	0	Other genes	non Expression
ENSRNA049468043	0	Other genes	non Expression
ENSRNA049468049	0	Other genes	non Expression
ENSRNA049468058	0	Other genes	non Expression
ENSRNA049468063	0	Other genes	non Expression
ENSRNA049468070	0	Other genes	non Expression
ENSRNA049468081	0	Other genes	non Expression
ENSRNA049468088	0	Other genes	non Expression
ENSRNA049468103	0	Other genes	non Expression
ENSRNA049468108	0	Other genes	non Expression
ENSRNA049468115	0	Other genes	non Expression
ENSRNA049468120	0	Other genes	non Expression
ENSRNA049468128	0	Other genes	non Expression
ENSRNA049468138	0	Other genes	non Expression
ENSRNA049468142	0	Other genes	non Expression
ENSRNA049468151	0	Other genes	non Expression
ENSRNA049468159	0	Other genes	non Expression
ENSRNA049468173	0	Other genes	non Expression
ENSRNA049468178	0	Other genes	non Expression
ENSRNA049468184	0	Other genes	non Expression
ENSRNA049468191	0	Other genes	non Expression
ENSRNA049468197	0	Other genes	non Expression
ENSRNA049468202	0	Other genes	non Expression
ENSRNA049468209	0	Other genes	non Expression
ENSRNA049468217	0	Other genes	non Expression
ENSRNA049468221	0	Other genes	non Expression
ENSRNA049468229	0	Other genes	non Expression
ENSRNA049468238	190.824	Anchor genes	Expression
ENSRNA049468304	0	Basal genes	non Expression
ENSRNA049468327	0	Basal genes	non Expression
ENSRNA049468366	0	Other genes	non Expression
ENSRNA049468514	0	Anchor genes	non Expression
ENSRNA049468582	0	Anchor genes	non Expression
ENSRNA049468588	0	Anchor genes	non Expression
ENSRNA049468606	0	Anchor genes	non Expression
ENSRNA049468614	0	Other genes	non Expression
ENSRNA049468771	0	Other genes	non Expression
ENSRNA049468782	0	Other genes	non Expression
ENSRNA049468787	0	Other genes	non Expression
ENSRNA049468809	0	Other genes	non Expression
ENSRNA049468829	0	Other genes	non Expression
ENSRNA049468860	0	Other genes	non Expression
ENSRNA049468879	0	Other genes	non Expression
ENSRNA049468892	0	Anchor genes	non Expression
ENSRNA049468913	0	Anchor genes	non Expression
ENSRNA049468930	0	Other genes	non Expression
ENSRNA049468936	0	Other genes	non Expression
ENSRNA049468947	0	Other genes	non Expression
ENSRNA049468958	0	Other genes	non Expression
ENSRNA049468969	0	Other genes	non Expression
ENSRNA049468983	0	Other genes	non Expression
ENSRNA049468991	0	Other genes	non Expression
ENSRNA049468999	0	Other genes	non Expression
ENSRNA049469005	0	Other genes	non Expression
ENSRNA049469011	0	Other genes	non Expression
ENSRNA049469023	0	Basal genes	non Expression
ENSRNA049469029	0	Other genes	non Expression
ENSRNA049469035	0	Other genes	non Expression
ENSRNA049469040	0	Other genes	non Expression
ENSRNA049469049	0	Other genes	non Expression
ENSRNA049469054	0	Other genes	non Expression
ENSRNA049469060	0	Other genes	non Expression
ENSRNA049469066	0	Other genes	non Expression
ENSRNA049469321	0	Other genes	non Expression
ENSRNA049469519	0	Other genes	non Expression
ENSRNA049469639	8.87788	Other genes	Expression
ENSRNA049469650	0	Other genes	non Expression
ENSRNA049469667	0	Other genes	non Expression
ENSRNA049469740	0	Anchor genes	non Expression
ENSRNA049469775	84.6053	Anchor genes	Expression
ENSRNA049469783	0	Other genes	non Expression
ENSRNA049469795	0	Other genes	non Expression
ENSRNA049469802	0	Other genes	non Expression
ENSRNA049469892	0	Other genes	non Expression
ENSRNA049469899	0	Other genes	non Expression
ENSRNA049469912	0	Other genes	non Expression
ENSRNA049469919	0	Other genes	non Expression
ENSRNA049469940	0	Anchor genes	non Expression
ENSRNA049469950	0	Other genes	non Expression
ENSRNA049470085	0	Other genes	non Expression
ENSRNA049470144	0	Other genes	non Expression
ENSRNA049470236	0	Other genes	non Expression
ENSRNA049470248	0	Anchor genes	non Expression
ENSRNA049470257	0	Anchor genes	non Expression
ENSRNA049470263	0	Anchor genes	non Expression
ENSRNA049470275	0	Other genes	non Expression
ENSRNA049470306	0	Other genes	non Expression
ENSRNA049470312	0	Anchor genes	non Expression
ENSRNA049470320	0	Anchor genes	non Expression
ENSRNA049470333	0	Anchor genes	non Expression
ENSRNA049470348	0	Other genes	non Expression
ENSRNA049470519	0	Anchor genes	non Expression
ENSRNA049470528	0	Anchor genes	non Expression
ENSRNA049470554	0	Other genes	non Expression
ENSRNA049470560	0	Other genes	non Expression
ENSRNA049470569	0	Anchor genes	non Expression
ENSRNA049470577	0	Anchor genes	non Expression
ENSRNA049470584	0	Other genes	non Expression
ENSRNA049470615	0	Other genes	non Expression
ENSRNA049470636	0	Other genes	non Expression
ENSRNA049470662	0	Anchor genes	non Expression
ENSRNA049470674	0	Other genes	non Expression
ENSRNA049470683	0	Other genes	non Expression
ENSRNA049470723	243.471	Basal genes	Expression
ENSRNA049470774	0	Other genes	non Expression
ENSRNA049470793	0	Anchor genes	non Expression
ENSRNA049470799	0	Anchor genes	non Expression
ENSRNA049470807	0	Anchor genes	non Expression
ENSRNA049470850	0	Anchor genes	non Expression
ENSRNA049470888	0	Other genes	non Expression
ENSRNA049470912	0	Anchor genes	non Expression
ENSRNA049470918	0	Anchor genes	non Expression
ENSRNA049470931	0	Other genes	non Expression
ENSRNA049470937	0	Other genes	non Expression
ENSRNA049470983	0	Anchor genes	non Expression
ENSRNA049471008	0	Anchor genes	non Expression
ENSRNA049471037	0	Anchor genes	non Expression
ENSRNA049471095	0	Other genes	non Expression
ENSRNA049471119	0	Basal genes	non Expression
ENSRNA049471122	0	Other genes	non Expression
ENSRNA049471190	0	Anchor genes	non Expression
ENSRNA049471198	0	Anchor genes	non Expression
ENSRNA049471337	0	Anchor genes	non Expression
ENSRNA049471362	0	Other genes	non Expression
ENSRNA049471370	17.5139	Anchor genes	Expression
ENSRNA049471509	0	Other genes	non Expression
ENSRNA049471593	0	Other genes	non Expression
ENSRNA049471617	0	Anchor genes	non Expression
ENSRNA049471624	0	Other genes	non Expression
ENSRNA049471630	0	Other genes	non Expression
ENSRNA049471642	0	Other genes	non Expression
ENSRNA049471654	0	Anchor genes	non Expression
ENSRNA049471660	0	Anchor genes	non Expression
ENSRNA049471669	0	Other genes	non Expression
ENSRNA049471800	0	Other genes	non Expression
ENSRNA049471804	0	Other genes	non Expression
ENSRNA049471872	0	Other genes	non Expression
ENSRNA049471957	0	Other genes	non Expression
ENSRNA049471967	0	Anchor genes	non Expression
ENSRNA049471974	0	Anchor genes	non Expression
ENSRNA049471983	0	Anchor genes	non Expression
ENSRNA049471996	0	Anchor genes	non Expression
ENSRNA049472005	90.7995	Anchor genes	Expression
ENSRNA049472011	0	Anchor genes	non Expression
ENSRNA049472175	0	Other genes	non Expression
ENSRNA049472180	0	Basal genes	non Expression
ENSRNA049472213	0	Other genes	non Expression
ENSRNA049472224	0	Other genes	non Expression
ENSRNA049472261	0	Anchor genes	non Expression
ENSRNA049472265	0	Anchor genes	non Expression
ENSRNA049472269	0	Other genes	non Expression
ENSRNA049472360	0	Other genes	non Expression
ENSRNA049472408	0	Other genes	non Expression
ENSRNA049472415	0	Anchor genes	non Expression
ENSRNA049472421	0	Anchor genes	non Expression
ENSRNA049472440	0	Anchor genes	non Expression
ENSRNA049472461	0	Anchor genes	non Expression
ENSRNA049472502	0	Other genes	non Expression
ENSRNA049472504	0	Anchor genes	non Expression
ENSRNA049472513	0	Anchor genes	non Expression
ENSRNA049472522	0	Anchor genes	non Expression
ENSRNA049472528	0	Anchor genes	non Expression
ENSRNA049472536	0	Anchor genes	non Expression
ENSRNA049472540	0	Other genes	non Expression
ENSRNA049472548	0	Other genes	non Expression
ENSRNA049472552	0	Anchor genes	non Expression
ENSRNA049472558	0	Other genes	non Expression
ENSRNA049472564	0	Other genes	non Expression
ENSRNA049472568	0	Other genes	non Expression
ENSRNA049472574	0	Anchor genes	non Expression
ENSRNA049472580	0	Anchor genes	non Expression
ENSRNA049472588	0	Anchor genes	non Expression
ENSRNA049472591	0	Other genes	non Expression
ENSRNA049472598	0	Other genes	non Expression
ENSRNA049472604	0	Other genes	non Expression
ENSRNA049472608	0	Other genes	non Expression
ENSRNA049472612	0	Other genes	non Expression
ENSRNA049472620	0	Other genes	non Expression
ENSRNA049472623	0	Other genes	non Expression
ENSRNA049472626	0	Other genes	non Expression
ENSRNA049472630	0	Anchor genes	non Expression
ENSRNA049472638	97.6406	Anchor genes	Expression
ENSRNA049472641	0	Other genes	non Expression
ENSRNA049472661	0	Other genes	non Expression
ENSRNA049472781	0	Other genes	non Expression
ENSRNA049472795	0	Other genes	non Expression
ENSRNA049472860	0	Other genes	non Expression
ENSRNA049473008	0	Anchor genes	non Expression
ENSRNA049473059	0	Other genes	non Expression
ENSRNA049473070	0	Other genes	non Expression
ENSRNA049473076	0	Other genes	non Expression
ENSRNA049473080	0	Other genes	non Expression
ENSRNA049473089	0	Other genes	non Expression
ENSRNA049473105	0	Other genes	non Expression
ENSRNA049473114	0	Anchor genes	non Expression
ENSRNA049473122	0	Other genes	non Expression
ENSRNA049473127	0	Other genes	non Expression
ENSRNA049473133	0	Other genes	non Expression
ENSRNA049473142	0	Other genes	non Expression
ENSRNA049473148	0	Other genes	non Expression
ENSRNA049473154	0	Other genes	non Expression
ENSRNA049473160	0	Other genes	non Expression
ENSRNA049473166	0	Other genes	non Expression
ENSRNA049473170	0	Other genes	non Expression
ENSRNA049473178	0	Other genes	non Expression
ENSRNA049473182	0	Other genes	non Expression
ENSRNA049473188	0	Other genes	non Expression
ENSRNA049473192	0	Other genes	non Expression
ENSRNA049473198	0	Other genes	non Expression
ENSRNA049473204	0	Other genes	non Expression
ENSRNA049473210	0	Other genes	non Expression
ENSRNA049473220	0	Other genes	non Expression
ENSRNA049473225	0	Other genes	non Expression
ENSRNA049473228	0	Other genes	non Expression
ENSRNA049473236	0	Other genes	non Expression
ENSRNA049473241	0	Other genes	non Expression
ENSRNA049473246	0	Other genes	non Expression
ENSRNA049473251	0	Other genes	non Expression
ENSRNA049473254	0	Other genes	non Expression
ENSRNA049473271	0	Other genes	non Expression
ENSRNA049473286	0	Other genes	non Expression
ENSRNA049473290	0	Other genes	non Expression
ENSRNA049473297	0	Other genes	non Expression
ENSRNA049473303	0	Other genes	non Expression
ENSRNA049473307	0	Other genes	non Expression
ENSRNA049473315	0	Other genes	non Expression
ENSRNA049473322	0	Other genes	non Expression
ENSRNA049473328	0	Other genes	non Expression
ENSRNA049473334	0	Other genes	non Expression
ENSRNA049473338	0	Other genes	non Expression
ENSRNA049473346	0	Other genes	non Expression
ENSRNA049473351	0	Other genes	non Expression
ENSRNA049473354	0	Other genes	non Expression
ENSRNA049473363	0	Other genes	non Expression
ENSRNA049473372	0	Other genes	non Expression
ENSRNA049473380	0	Other genes	non Expression
ENSRNA049473385	0	Other genes	non Expression
ENSRNA049473389	0	Other genes	non Expression
ENSRNA049473440	0	Other genes	non Expression
ENSRNA049473449	0	Other genes	non Expression
ENSRNA049473467	0	Basal genes	non Expression
ENSRNA049473524	0	Other genes	non Expression
ENSRNA049473557	0	Basal genes	non Expression
ENSRNA049473576	0	Other genes	non Expression
ENSRNA049473589	0	Anchor genes	non Expression
ENSRNA049473603	0	Anchor genes	non Expression
ENSRNA049473609	0	Basal genes	non Expression
ENSRNA049473622	0	Other genes	non Expression
ENSRNA049473638	0	Other genes	non Expression
ENSRNA049473644	4.05489	Other genes	Expression
ENSRNA049473651	0	Anchor genes	non Expression
ENSRNA049473656	28.0294	Anchor genes	Expression
ENSRNA049473738	0	Other genes	non Expression
ENSRNA049473748	0	Anchor genes	non Expression
ENSRNA049473755	0	Other genes	non Expression
ENSRNA049473875	0	Anchor genes	non Expression
ENSRNA049473886	0	Anchor genes	non Expression
ENSRNA049473920	0	Other genes	non Expression
ENSRNA049473923	0	Other genes	non Expression
ENSRNA049473965	0	Other genes	non Expression
ENSRNA049473978	0	Other genes	non Expression
ENSRNA049474065	0	Other genes	non Expression
ENSRNA049474083	0	Basal genes	non Expression
ENSRNA049474089	0	Basal genes	non Expression
ENSRNA049474094	0	Other genes	non Expression
ENSRNA049474133	0	Anchor genes	non Expression
ENSRNA049474167	0	Basal genes	non Expression
ENSRNA049474187	0	Other genes	non Expression
ENSRNA049474237	0	Other genes	non Expression
ENSRNA049474255	0	Anchor genes	non Expression
ENSRNA049474264	0.000691677	Anchor genes	non Expression
ENSRNA049474320	0	Other genes	non Expression
ENSRNA049474334	0	Other genes	non Expression
ENSRNA049474364	0	Other genes	non Expression
ENSRNA049474375	0	Anchor genes	non Expression
ENSRNA049474421	0	Other genes	non Expression
ENSRNA049474454	0	Other genes	non Expression
ENSRNA049474463	0	Other genes	non Expression
ENSRNA049474470	0	Other genes	non Expression
ENSRNA049474479	0	Other genes	non Expression
ENSRNA049474486	0	Anchor genes	non Expression
ENSRNA049474492	0	Anchor genes	non Expression
ENSRNA049474524	0	Anchor genes	non Expression
ENSRNA049474541	0	Other genes	non Expression
ENSRNA049474580	0	Anchor genes	non Expression
ENSRNA049474585	0	Basal genes	non Expression
ENSRNA049474589	0	Other genes	non Expression
ENSRNA049474593	0	Anchor genes	non Expression
ENSRNA049474599	0	Anchor genes	non Expression
ENSRNA049474645	0	Anchor genes	non Expression
ENSRNA049474652	0	Other genes	non Expression
ENSRNA049474661	0	Other genes	non Expression
ENSRNA049474668	0	Other genes	non Expression
ENSRNA049474675	0	Other genes	non Expression
ENSRNA049474679	0	Other genes	non Expression
ENSRNA049474685	0	Other genes	non Expression
ENSRNA049474713	17.2315	Anchor genes	Expression
ENSRNA049474736	0	Other genes	non Expression
ENSRNA049474750	0	Other genes	non Expression
ENSRNA049474758	0	Anchor genes	non Expression
ENSRNA049474764	0	Anchor genes	non Expression
ENSRNA049474767	0	Other genes	non Expression
ENSRNA049474772	0	Anchor genes	non Expression
ENSRNA049474778	0	Other genes	non Expression
ENSRNA049474787	0	Other genes	non Expression
ENSRNA049474794	0	Other genes	non Expression
ENSRNA049474799	0	Other genes	non Expression
ENSRNA049474807	0	Other genes	non Expression
ENSRNA049474812	0	Other genes	non Expression
ENSRNA049474818	0	Other genes	non Expression
ENSRNA049474823	0	Other genes	non Expression
ENSRNA049474832	0	Other genes	non Expression
ENSRNA049474838	0	Other genes	non Expression
ENSRNA049474843	0	Other genes	non Expression
ENSRNA049474847	0	Other genes	non Expression
ENSRNA049474852	0	Other genes	non Expression
ENSRNA049474860	0	Anchor genes	non Expression
ENSRNA049474866	0	Other genes	non Expression
ENSRNA049474872	0	Other genes	non Expression
ENSRNA049474877	0	Other genes	non Expression
ENSRNA049474882	0	Other genes	non Expression
ENSRNA049474888	0	Anchor genes	non Expression
ENSRNA049474894	0	Other genes	non Expression
ENSRNA049474898	0	Anchor genes	non Expression
ENSRNA049474903	0	Anchor genes	non Expression
ENSRNA049474907	0	Anchor genes	non Expression
ENSRNA049474911	0	Other genes	non Expression
ENSRNA049474917	38.3117	Anchor genes	Expression
ENSRNA049474924	12.7244	Anchor genes	Expression
ENSRNA049474946	0	Other genes	non Expression
ENSRNA049474953	0	Other genes	non Expression
ENSRNA049474986	0	Anchor genes	non Expression
ENSRNA049474992	0	Anchor genes	non Expression
ENSRNA049475000	0	Other genes	non Expression
ENSRNA049475040	0	Anchor genes	non Expression
ENSRNA049475047	0	Other genes	non Expression
ENSRNA049475115	0	Anchor genes	non Expression
ENSRNA049475121	0	Anchor genes	non Expression
ENSRNA049475128	0	Anchor genes	non Expression
ENSRNA049475135	0	Anchor genes	non Expression
ENSRNA049475138	0	Anchor genes	non Expression
ENSRNA049475171	0	Other genes	non Expression
ENSRNA049475181	0	Anchor genes	non Expression
ENSRNA049475200	0	Other genes	non Expression
ENSRNA049475223	0	Anchor genes	non Expression
ENSRNA049475232	0	Anchor genes	non Expression
ENSRNA049475237	0	Anchor genes	non Expression
ENSRNA049475307	0	Anchor genes	non Expression
ENSRNA049475322	0	Other genes	non Expression
ENSRNA049475327	0	Other genes	non Expression
ENSRNA049475331	0	Other genes	non Expression
ENSRNA049475336	0	Other genes	non Expression
ENSRNA049475340	0	Other genes	non Expression
ENSRNA049475344	0	Other genes	non Expression
ENSRNA049475348	0	Other genes	non Expression
ENSRNA049475356	0	Other genes	non Expression
ENSRNA049475359	0	Other genes	non Expression
ENSRNA049475429	0	Anchor genes	non Expression
ENSRNA049475437	0	Anchor genes	non Expression
ENSRNA049475445	0	Anchor genes	non Expression
ENSRNA049475455	0	Other genes	non Expression
ENSRNA049475459	0	Other genes	non Expression
ENSRNA049475486	0	Other genes	non Expression
ENSRNA049475492	0	Other genes	non Expression
ENSRNA049475506	0	Basal genes	non Expression
ENSRNA049475518	0	Anchor genes	non Expression
ENSRNA049475525	0	Anchor genes	non Expression
ENSRNA049475532	0	Other genes	non Expression
ENSRNA049475551	0	Anchor genes	non Expression
ENSRNA049475560	0	Anchor genes	non Expression
ENSRNA049475565	0	Anchor genes	non Expression
ENSRNA049475572	0	Basal genes	non Expression
ENSRNA049475579	0	Basal genes	non Expression
ENSRNA049475586	0	Anchor genes	non Expression
ENSRNA049475591	0	Basal genes	non Expression
ENSRNA049475596	0	Basal genes	non Expression
ENSRNA049475603	0	Other genes	non Expression
ENSRNA049475606	0	Other genes	non Expression
ENSRNA049475610	0	Other genes	non Expression
ENSRNA049475617	0	Other genes	non Expression
ENSRNA049475622	0	Other genes	non Expression
ENSRNA049475639	0	Anchor genes	non Expression
ENSRNA049475645	2.91177	Other genes	Expression
ENSRNA049475668	0	Other genes	non Expression
ENSRNA049475672	0	Basal genes	non Expression
ENSRNA049475683	0	Anchor genes	non Expression
ENSRNA049475693	0	Anchor genes	non Expression
ENSRNA049475702	0	Anchor genes	non Expression
ENSRNA049475707	0	Anchor genes	non Expression
ENSRNA049475716	0	Anchor genes	non Expression
ENSRNA049475740	0	Other genes	non Expression
ENSRNA049475761	0	Other genes	non Expression
ENSRNA049475771	0	Other genes	non Expression
ENSRNA049475794	0	Anchor genes	non Expression
ENSRNA049475800	0	Other genes	non Expression
ENSRNA049475878	0	Basal genes	non Expression
ENSRNA049475883	0	Other genes	non Expression
ENSRNA049475958	0	Other genes	non Expression
ENSRNA049475967	0	Other genes	non Expression
ENSRNA049475976	0	Other genes	non Expression
ENSRNA049475996	0	Anchor genes	non Expression
ENSRNA049476001	0	Anchor genes	non Expression
ENSRNA049476004	0	Anchor genes	non Expression
ENSRNA049476008	0	Anchor genes	non Expression
ENSRNA049476010	0	Anchor genes	non Expression
ENSRNA049476041	26.4518	Anchor genes	Expression
ENSRNA049476045	0	Anchor genes	non Expression
ENSRNA049476060	0	Other genes	non Expression
ENSRNA049476075	0	Other genes	non Expression
ENSRNA049476092	0	Other genes	non Expression
ENSRNA049476098	0	Anchor genes	non Expression
ENSRNA049476101	0	Other genes	non Expression
ENSRNA049476107	0	Other genes	non Expression
ENSRNA049476110	0	Other genes	non Expression
ENSRNA049476112	0	Anchor genes	non Expression
ENSRNA049476121	0	Anchor genes	non Expression
ENSRNA049476127	0	Anchor genes	non Expression
ENSRNA049476131	0	Anchor genes	non Expression
ENSRNA049476138	0	Other genes	non Expression
ENSRNA049476145	0	Anchor genes	non Expression
ENSRNA049476156	0	Anchor genes	non Expression
ENSRNA049476166	0	Anchor genes	non Expression
ENSRNA049476173	0	Anchor genes	non Expression
ENSRNA049476180	0	Other genes	non Expression
ENSRNA049476213	0	Anchor genes	non Expression
ENSRNA049476216	0	Anchor genes	non Expression
ENSRNA049476247	0	Anchor genes	non Expression
ENSRNA049476252	0	Anchor genes	non Expression
ENSRNA049476258	0	Anchor genes	non Expression
ENSRNA049476271	0	Anchor genes	non Expression
ENSRNA049476276	0	Anchor genes	non Expression
ENSRNA049476283	0	Anchor genes	non Expression
ENSRNA049476298	0	Anchor genes	non Expression
ENSRNA049476303	0	Anchor genes	non Expression
ENSRNA049476306	0	Anchor genes	non Expression
ENSRNA049476313	0	Anchor genes	non Expression
ENSRNA049476322	0	Anchor genes	non Expression
ENSRNA049476328	0	Other genes	non Expression
ENSRNA049476380	0	Other genes	non Expression
ENSRNA049476386	0	Other genes	non Expression
ENSRNA049476402	0	Other genes	non Expression
ENSRNA049476438	175.033	Other genes	Expression
ENSRNA049476460	0	Other genes	non Expression
ENSRNA049476471	0	Basal genes	non Expression
ENSRNA049476473	0	Anchor genes	non Expression
ENSRNA049476480	0	Other genes	non Expression
ENSRNA049476520	0	Basal genes	non Expression
ENSRNA049476538	0	Other genes	non Expression
ENSRNA049476545	0	Other genes	non Expression
ENSRNA049476580	0	Other genes	non Expression
ENSRNA049476585	0	Anchor genes	non Expression
ENSRNA049476589	0	Anchor genes	non Expression
ENSRNA049476598	0	Anchor genes	non Expression
ENSRNA049476604	0	Basal genes	non Expression
ENSRNA049476610	0	Anchor genes	non Expression
ENSRNA049476616	0	Other genes	non Expression
ENSRNA049476666	0	Other genes	non Expression
ENSRNA049476670	0	Other genes	non Expression
ENSRNA049476674	0	Other genes	non Expression
ENSRNA049476678	0	Other genes	non Expression
ENSRNA049476681	0	Other genes	non Expression
ENSRNA049476688	0	Other genes	non Expression
ENSRNA049476704	0	Other genes	non Expression
ENSRNA049476711	0	Anchor genes	non Expression
ENSRNA049476719	303.597	Other genes	Expression
ENSRNA049476737	0	Other genes	non Expression
ENSRNA049476743	0	Anchor genes	non Expression
ENSRNA049476748	0	Anchor genes	non Expression
ENSRNA049476754	0	Other genes	non Expression
ENSRNA049476758	0	Other genes	non Expression
ENSRNA049476764	0	Anchor genes	non Expression
ENSRNA049476774	0	Anchor genes	non Expression
ENSRNA049476781	0	Anchor genes	non Expression
ENSRNA049476796	0	Anchor genes	non Expression
ENSRNA049476801	0	Anchor genes	non Expression
ENSRNA049476824	0	Anchor genes	non Expression
ENSRNA049476832	0	Anchor genes	non Expression
ENSRNA049476856	0	Anchor genes	non Expression
ENSRNA049476863	0	Anchor genes	non Expression
ENSRNA049476878	0	Anchor genes	non Expression
ENSRNA049476890	0	Anchor genes	non Expression
ENSRNA049476908	0	Anchor genes	non Expression
ENSRNA049476916	0	Anchor genes	non Expression
ENSRNA049476922	0	Anchor genes	non Expression
ENSRNA049476935	0	Other genes	non Expression
ENSRNA049476941	0	Other genes	non Expression
ENSRNA049476973	0	Anchor genes	non Expression
ENSRNA049476978	0	Anchor genes	non Expression
ENSRNA049476980	0	Other genes	non Expression
ENSRNA049476983	0	Other genes	non Expression
ENSRNA049476994	0	Anchor genes	non Expression
ENSRNA049477002	0	Anchor genes	non Expression
ENSRNA049477007	0	Other genes	non Expression
ENSRNA049477011	0	Other genes	non Expression
ENSRNA049477025	0	Other genes	non Expression
ENSRNA049477031	0	Anchor genes	non Expression
ENSRNA049477034	0	Other genes	non Expression
ENSRNA049477036	0	Other genes	non Expression
ENSRNA049477038	0	Other genes	non Expression
ENSRNA049477042	0	Anchor genes	non Expression
ENSRNA049477046	0	Other genes	non Expression
ENSRNA049477052	0	Basal genes	non Expression
ENSRNA049477060	0	Other genes	non Expression
ENSRNA049477064	0	Other genes	non Expression
ENSRNA049477077	15.87	Anchor genes	Expression
ENSRNA049477080	72.1948	Other genes	Expression
ENSRNA049477082	3.14898	Anchor genes	Expression
ENSRNA049477087	3.61004	Anchor genes	Expression
ENSRNA049477092	0	Anchor genes	non Expression
ENSRNA049477097	0	Other genes	non Expression
ENSRNA049477101	0	Other genes	non Expression
ENSRNA049477115	0	Other genes	non Expression
ENSRNA049477133	0	Other genes	non Expression
ENSRNA049477136	0	Anchor genes	non Expression
ENSRNA049477141	0	Anchor genes	non Expression
ENSRNA049477146	0	Other genes	non Expression
ENSRNA049477151	0	Other genes	non Expression
ENSRNA049477174	0	Other genes	non Expression
ENSRNA049477188	0	Other genes	non Expression
ENSRNA049477192	0	Other genes	non Expression
ENSRNA049477193	0	Anchor genes	non Expression
ENSRNA049477203	0	Basal genes	non Expression
ENSRNA049477263	0	Other genes	non Expression
ENSRNA049477299	0	Other genes	non Expression
ENSRNA049477302	0	Basal genes	non Expression
ENSRNA049477344	0	Anchor genes	non Expression
ENSRNA049477351	0	Anchor genes	non Expression
ENSRNA049477360	0	Anchor genes	non Expression
ENSRNA049477366	0	Anchor genes	non Expression
ENSRNA049477371	0	Other genes	non Expression
ENSRNA049477376	0	Anchor genes	non Expression
ENSRNA049477387	0	Anchor genes	non Expression
ENSRNA049477401	0	Other genes	non Expression
ENSRNA049477405	0.173473	Other genes	non Expression
ENSRNA049477408	0	Other genes	non Expression
ENSRNA049477412	0	Other genes	non Expression
ENSRNA049477415	0	Other genes	non Expression
ENSRNA049477418	0	Other genes	non Expression
ENSRNA049477424	0	Basal genes	non Expression
ENSRNA049477429	0	Other genes	non Expression
ENSRNA049477435	0	Other genes	non Expression
ENSRNA049477439	0	Other genes	non Expression
ENSRNA049477447	0	Other genes	non Expression
ENSRNA049477471	0	Other genes	non Expression
ENSRNA049477485	0	Anchor genes	non Expression
ENSRNA049477491	0	Anchor genes	non Expression
ENSRNA049477494	0	Anchor genes	non Expression
ENSRNA049477498	0	Anchor genes	non Expression
ENSRNA049477503	0	Other genes	non Expression
ENSRNA049477506	0	Anchor genes	non Expression
ENSRNA049477509	0	Anchor genes	non Expression
ENSRNA049477514	0	Anchor genes	non Expression
ENSRNA049477519	0	Other genes	non Expression
ENSRNA049477528	0	Anchor genes	non Expression
ENSRNA049477554	0	Anchor genes	non Expression
ENSRNA049477560	0	Anchor genes	non Expression
ENSRNA049477611	0	Other genes	non Expression
ENSRNA049477619	0	Basal genes	non Expression
ENSRNA049477621	0	Other genes	non Expression
ENSRNA049477631	0	Other genes	non Expression
ENSRNA049477656	0	Other genes	non Expression
ENSRNA049477708	0	Other genes	non Expression
ENSRNA049477719	0	Other genes	non Expression
ENSRNA049477722	0	Other genes	non Expression
ENSRNA049477727	0	Other genes	non Expression
ENSRNA049477729	0	Other genes	non Expression
ENSRNA049477741	5.5714	Other genes	Expression
ENSRNA049477744	0	Other genes	non Expression
ENSRNA049477769	0	Anchor genes	non Expression
ENSRNA049477866	0	Anchor genes	non Expression
ENSRNA049477898	0	Anchor genes	non Expression
ENSRNA049477899	0	Anchor genes	non Expression
ENSRNA049477903	0	Other genes	non Expression
ENSRNA049477934	0	Other genes	non Expression
ENSRNA049477941	612.7	Anchor genes	Expression
ENSRNA049477944	0	Anchor genes	non Expression
ENSRNA049477973	0	Other genes	non Expression
ENSRNA049477975	0	Anchor genes	non Expression
ENSRNA049477984	0	Anchor genes	non Expression
ENSRNA049477989	0	Other genes	non Expression
ENSRNA049478017	0	Anchor genes	non Expression
ENSRNA049478030	0	Other genes	non Expression
ENSRNA049478035	0	Anchor genes	non Expression
ENSRNA049478041	0	Anchor genes	non Expression
ENSRNA049478044	0	Anchor genes	non Expression
ENSRNA049478060	0	Other genes	non Expression
ENSRNA049478106	0	Other genes	non Expression
ENSRNA049478109	0.126763	Other genes	non Expression
ENSRNA049478113	0	Other genes	non Expression
ENSRNA049478119	0	Other genes	non Expression
ENSRNA049478122	0.0490589	Other genes	non Expression
ENSRNA049478126	0.174791	Other genes	non Expression
ENSRNA049478131	0.024842	Other genes	non Expression
ENSRNA049478136	0	Other genes	non Expression
ENSRNA049478138	0.0496778	Other genes	non Expression
ENSRNA049478140	0.0245639	Other genes	non Expression
ENSRNA049478144	0.0486772	Other genes	non Expression
ENSRNA049478147	0	Other genes	non Expression
ENSRNA049478153	0.0251351	Other genes	non Expression
ENSRNA049478156	4.96682	Other genes	Expression
ENSRNA049478162	0.233546	Other genes	non Expression
ENSRNA049478167	0	Other genes	non Expression
ENSRNA049478177	0	Other genes	non Expression
ENSRNA049478180	100.287	Basal genes	Expression
ENSRNA049478183	0	Other genes	non Expression
ENSRNA049478188	0	Other genes	non Expression
ENSRNA049478193	0	Other genes	non Expression
ENSRNA049478201	0	Other genes	non Expression
ENSRNA049478203	0	Other genes	non Expression
ENSRNA049478205	0	Other genes	non Expression
ENSRNA049478207	158.57	Other genes	Expression
ENSRNA049478212	0	Other genes	non Expression
ENSRNA049478218	0	Other genes	non Expression
ENSRNA049478221	761.354	Other genes	Expression
ENSRNA049478226	0	Other genes	non Expression
ENSRNA049478227	0	Other genes	non Expression
ENSRNA049478230	0	Other genes	non Expression
ENSRNA049478234	0	Other genes	non Expression
ENSRNA049478239	0	Other genes	non Expression
ENSRNA049478241	0	Other genes	non Expression
ENSRNA049478247	0	Other genes	non Expression
ENSRNA049478252	0	Other genes	non Expression
ENSRNA049478260	0	Other genes	non Expression
ENSRNA049478262	0	Other genes	non Expression
ENSRNA049478267	0	Other genes	non Expression
ENSRNA049478272	0	Other genes	non Expression
ENSRNA049478275	0	Other genes	non Expression
ENSRNA049478282	0	Other genes	non Expression
ENSRNA049478287	0	Other genes	non Expression
ENSRNA049478292	0	Other genes	non Expression
ENSRNA049478301	0	Other genes	non Expression
ENSRNA049478307	0	Other genes	non Expression
ENSRNA049478313	0	Other genes	non Expression
ENSRNA049478320	0	Other genes	non Expression
ENSRNA049478328	0	Other genes	non Expression
ENSRNA049478333	0	Other genes	non Expression
ENSRNA049478336	0	Other genes	non Expression
ENSRNA049478343	0	Other genes	non Expression
ENSRNA049478350	0	Other genes	non Expression
ENSRNA049478355	0	Other genes	non Expression
ENSRNA049478362	0	Other genes	non Expression
ENSRNA049478368	0	Other genes	non Expression
ENSRNA049478375	0	Other genes	non Expression
ENSRNA049478381	0	Other genes	non Expression
ENSRNA049478387	0	Other genes	non Expression
ENSRNA049478392	0	Other genes	non Expression
ENSRNA049478400	0	Other genes	non Expression
ENSRNA049478409	0	Other genes	non Expression
ENSRNA049478420	0	Anchor genes	non Expression
ENSRNA049478426	0	Anchor genes	non Expression
ENSRNA049478428	0	Anchor genes	non Expression
ENSRNA049478438	0	Anchor genes	non Expression
ENSRNA049478445	0	Anchor genes	non Expression
ENSRNA049478455	0	Basal genes	non Expression
ENSRNA049478461	0	Other genes	non Expression
ENSRNA049479127	0	Anchor genes	non Expression
ENSRNA049479136	0	Anchor genes	non Expression
ENSRNA049479153	0	Anchor genes	non Expression
ENSRNA049479158	0	Anchor genes	non Expression
ENSRNA049479169	0	Anchor genes	non Expression
ENSRNA049479178	0	Anchor genes	non Expression
ENSRNA049479185	0	Anchor genes	non Expression
ENSRNA049479186	0	Other genes	non Expression
ENSRNA049479211	0	Anchor genes	non Expression
ENSRNA049479219	0	Anchor genes	non Expression
ENSRNA049479257	0.0252654	Other genes	non Expression
ENSRNA049479261	0	Other genes	non Expression
ENSRNA049479266	0	Other genes	non Expression
ENSRNA049479276	0	Other genes	non Expression
ENSRNA049479284	0	Other genes	non Expression
ENSRNA049479292	0	Other genes	non Expression
ENSRNA049479303	0	Other genes	non Expression
ENSRNA049479317	0	Other genes	non Expression
ENSRNA049479365	0	Basal genes	non Expression
ENSRNA049479370	0	Anchor genes	non Expression
ENSRNA049479381	0	Anchor genes	non Expression
ENSRNA049479390	0	Anchor genes	non Expression
ENSRNA049479402	0	Anchor genes	non Expression
ENSRNA049479409	0	Anchor genes	non Expression
ENSRNA049479419	0	Anchor genes	non Expression
ENSRNA049479424	0	Anchor genes	non Expression
ENSRNA049479432	0	Anchor genes	non Expression
ENSRNA049479442	0	Other genes	non Expression
ENSRNA049479449	0	Anchor genes	non Expression
ENSRNA049479456	0	Anchor genes	non Expression
ENSRNA049479461	0	Anchor genes	non Expression
ENSRNA049479467	0	Anchor genes	non Expression
ENSRNA049479501	0	Basal genes	non Expression
ENSRNA049479509	0	Anchor genes	non Expression
ENSRNA049479518	0	Anchor genes	non Expression
ENSRNA049479540	0	Other genes	non Expression
ENSRNA049479546	0	Other genes	non Expression
ENSRNA049479549	0	Other genes	non Expression
ENSRNA049479556	0	Other genes	non Expression
ENSRNA049479649	0	Other genes	non Expression
ENSRNA049479657	0	Other genes	non Expression
ENSRNA049479663	0	Other genes	non Expression
ENSRNA049479675	0	Other genes	non Expression
ENSRNA049479684	0	Other genes	non Expression
ENSRNA049479692	0	Other genes	non Expression
ENSRNA049479700	0	Other genes	non Expression
ENSRNA049479709	0	Other genes	non Expression
ENSRNA049479717	0	Other genes	non Expression
ENSRNA049479725	0	Other genes	non Expression
ENSRNA049479731	0	Other genes	non Expression
ENSRNA049479739	0	Other genes	non Expression
ENSRNA049479745	0	Other genes	non Expression
ENSRNA049479751	0	Other genes	non Expression
ENSRNA049479761	0	Other genes	non Expression
ENSRNA049479768	0	Other genes	non Expression
ENSRNA049479776	0	Other genes	non Expression
ENSRNA049479781	0	Other genes	non Expression
ENSRNA049479790	0	Other genes	non Expression
ENSRNA049762431	0	Anchor genes	non Expression
ENSRNA049762436	0	Anchor genes	non Expression
GRMZM5G800096	0	Other genes	non Expression
GRMZM5G800101	0	Other genes	non Expression
GRMZM5G800457	0	Other genes	non Expression
GRMZM5G800780	0	Other genes	non Expression
GRMZM5G800980	0	Other genes	non Expression
GRMZM5G801074	0	Other genes	non Expression
GRMZM5G801746	0	Other genes	non Expression
GRMZM5G801958	0	Other genes	non Expression
GRMZM5G804358	0	Other genes	non Expression
GRMZM5G804671	0	Other genes	non Expression
GRMZM5G804708	0	Other genes	non Expression
GRMZM5G804776	0	Other genes	non Expression
GRMZM5G805421	0	Other genes	non Expression
GRMZM5G805940	0	Other genes	non Expression
GRMZM5G806435	0	Other genes	non Expression
GRMZM5G806488	0	Other genes	non Expression
GRMZM5G807592	0	Other genes	non Expression
GRMZM5G808402	0	Other genes	non Expression
GRMZM5G808939	0	Other genes	non Expression
GRMZM5G809869	0	Other genes	non Expression
GRMZM5G810298	0	Other genes	non Expression
GRMZM5G811749	0	Other genes	non Expression
GRMZM5G813608	0	Other genes	non Expression
GRMZM5G813949	0	Other genes	non Expression
GRMZM5G814594	0	Other genes	non Expression
GRMZM5G815453	0	Other genes	non Expression
GRMZM5G815553	0	Other genes	non Expression
GRMZM5G815606	0	Other genes	non Expression
GRMZM5G816274	0	Other genes	non Expression
GRMZM5G816453	0	Other genes	non Expression
GRMZM5G816772	0	Other genes	non Expression
GRMZM5G817985	0	Other genes	non Expression
GRMZM5G818111	0	Other genes	non Expression
GRMZM5G819109	0	Other genes	non Expression
GRMZM5G819258	0	Other genes	non Expression
GRMZM5G821527	0	Other genes	non Expression
GRMZM5G821687	0	Other genes	non Expression
GRMZM5G822170	0	Other genes	non Expression
GRMZM5G822401	0	Other genes	non Expression
GRMZM5G822734	0	Other genes	non Expression
GRMZM5G824660	0	Other genes	non Expression
GRMZM5G825253	0	Other genes	non Expression
GRMZM5G826322	0	Other genes	non Expression
GRMZM5G826672	0	Other genes	non Expression
GRMZM5G827309	0	Other genes	non Expression
GRMZM5G827951	0	Other genes	non Expression
GRMZM5G828883	0	Other genes	non Expression
GRMZM5G830210	0	Other genes	non Expression
GRMZM5G831399	0	Other genes	non Expression
GRMZM5G831540	0	Other genes	non Expression
GRMZM5G833299	0	Other genes	non Expression
GRMZM5G834128	0	Other genes	non Expression
GRMZM5G834207	0	Other genes	non Expression
GRMZM5G834282	0	Other genes	non Expression
GRMZM5G834298	0	Other genes	non Expression
GRMZM5G834666	0	Other genes	non Expression
GRMZM5G834908	0	Other genes	non Expression
GRMZM5G834995	0	Other genes	non Expression
GRMZM5G835775	0	Other genes	non Expression
GRMZM5G836544	0	Other genes	non Expression
GRMZM5G836994	0	Other genes	non Expression
GRMZM5G837015	0	Other genes	non Expression
GRMZM5G838396	0	Other genes	non Expression
GRMZM5G838554	0	Other genes	non Expression
GRMZM5G838963	0	Other genes	non Expression
GRMZM5G839924	0	Other genes	non Expression
GRMZM5G841635	0	Other genes	non Expression
GRMZM5G842963	0	Other genes	non Expression
GRMZM5G844030	0	Other genes	non Expression
GRMZM5G844074	0	Other genes	non Expression
GRMZM5G844331	0	Other genes	non Expression
GRMZM5G844605	0	Other genes	non Expression
GRMZM5G844628	0	Other genes	non Expression
GRMZM5G844657	0	Other genes	non Expression
GRMZM5G845024	0	Other genes	non Expression
GRMZM5G845230	0	Other genes	non Expression
GRMZM5G845244	0	Other genes	non Expression
GRMZM5G845496	0	Other genes	non Expression
GRMZM5G845792	0	Other genes	non Expression
GRMZM5G846068	0	Other genes	non Expression
GRMZM5G846968	0	Other genes	non Expression
GRMZM5G847102	0	Other genes	non Expression
GRMZM5G848448	0	Other genes	non Expression
GRMZM5G849018	0	Other genes	non Expression
GRMZM5G849223	0	Other genes	non Expression
GRMZM5G850100	0	Other genes	non Expression
GRMZM5G851130	0	Other genes	non Expression
GRMZM5G851708	0	Other genes	non Expression
GRMZM5G851769	0	Other genes	non Expression
GRMZM5G851921	0	Other genes	non Expression
GRMZM5G852144	0	Other genes	non Expression
GRMZM5G853305	0	Other genes	non Expression
GRMZM5G853409	0	Other genes	non Expression
GRMZM5G853723	0	Other genes	non Expression
GRMZM5G854065	0	Other genes	non Expression
GRMZM5G855343	0	Other genes	non Expression
GRMZM5G856027	0	Other genes	non Expression
GRMZM5G856189	0	Other genes	non Expression
GRMZM5G856777	0	Other genes	non Expression
GRMZM5G856972	0	Other genes	non Expression
GRMZM5G857320	0	Other genes	non Expression
GRMZM5G858045	0	Other genes	non Expression
GRMZM5G858556	0	Other genes	non Expression
GRMZM5G859187	0	Other genes	non Expression
GRMZM5G859440	0	Other genes	non Expression
GRMZM5G860062	0	Other genes	non Expression
GRMZM5G861212	0	Other genes	non Expression
GRMZM5G861353	0	Other genes	non Expression
GRMZM5G861791	0	Other genes	non Expression
GRMZM5G862955	0	Other genes	non Expression
GRMZM5G863003	0	Other genes	non Expression
GRMZM5G864407	0	Other genes	non Expression
GRMZM5G865196	0	Other genes	non Expression
GRMZM5G866064	0	Other genes	non Expression
GRMZM5G866223	0	Other genes	non Expression
GRMZM5G866761	0	Other genes	non Expression
GRMZM5G866979	0	Other genes	non Expression
GRMZM5G866990	0	Other genes	non Expression
GRMZM5G867512	0	Other genes	non Expression
GRMZM5G870438	0	Other genes	non Expression
GRMZM5G871099	0	Other genes	non Expression
GRMZM5G871174	0	Other genes	non Expression
GRMZM5G872234	0	Other genes	non Expression
GRMZM5G872747	0	Other genes	non Expression
GRMZM5G872899	0	Other genes	non Expression
GRMZM5G873916	0	Other genes	non Expression
GRMZM5G874394	0	Other genes	non Expression
GRMZM5G874448	0	Other genes	non Expression
GRMZM5G874740	0	Other genes	non Expression
GRMZM5G875046	0	Other genes	non Expression
GRMZM5G875287	0	Other genes	non Expression
GRMZM5G875789	0	Other genes	non Expression
GRMZM5G876106	0	Other genes	non Expression
GRMZM5G876913	0	Other genes	non Expression
GRMZM5G877040	0	Other genes	non Expression
GRMZM5G877173	0	Other genes	non Expression
GRMZM5G877454	0	Other genes	non Expression
GRMZM5G878344	0	Other genes	non Expression
GRMZM5G879235	0	Other genes	non Expression
GRMZM5G881135	0	Other genes	non Expression
GRMZM5G881661	0	Other genes	non Expression
GRMZM5G882520	0	Other genes	non Expression
GRMZM5G883882	0	Other genes	non Expression
GRMZM5G884538	0	Other genes	non Expression
GRMZM5G884707	0	Other genes	non Expression
GRMZM5G884912	0	Other genes	non Expression
GRMZM5G884960	0	Other genes	non Expression
GRMZM5G885905	0	Other genes	non Expression
GRMZM5G887290	0	Other genes	non Expression
GRMZM5G887911	0	Other genes	non Expression
GRMZM5G889036	0	Other genes	non Expression
GRMZM5G889299	0	Other genes	non Expression
GRMZM5G889790	0	Other genes	non Expression
GRMZM5G889905	0	Other genes	non Expression
GRMZM5G890451	0	Other genes	non Expression
GRMZM5G890747	0	Other genes	non Expression
GRMZM5G891801	0	Other genes	non Expression
GRMZM5G892247	0	Other genes	non Expression
GRMZM5G892769	0	Other genes	non Expression
GRMZM5G892983	0	Other genes	non Expression
GRMZM5G893089	0	Other genes	non Expression
GRMZM5G894376	0	Other genes	non Expression
GRMZM5G894515	0	Other genes	non Expression
GRMZM5G897615	0	Other genes	non Expression
GRMZM5G897626	0	Other genes	non Expression
GRMZM5G897755	0	Other genes	non Expression
GRMZM5G898442	0	Other genes	non Expression
GRMZM5G898466	0	Other genes	non Expression
GRMZM5G898647	0	Other genes	non Expression
GRMZM5G898772	0	Other genes	non Expression
GRMZM5G899366	0	Other genes	non Expression
GRMZM5G899452	0	Other genes	non Expression
GRMZM5G899836	0	Other genes	non Expression
GRMZM5G899892	0	Other genes	non Expression
Zm00001d000462	0	Anchor genes	non Expression
Zm00001d000463	0	Other genes	non Expression
Zm00001d000464	0	Anchor genes	non Expression
Zm00001d000465	0	Other genes	non Expression
Zm00001d000466	0	Anchor genes	non Expression
Zm00001d000467	0	Other genes	non Expression
Zm00001d000468	0	Anchor genes	non Expression
Zm00001d000469	0	Other genes	non Expression
Zm00001d000470	0	Other genes	non Expression
Zm00001d000471	0	Other genes	non Expression
Zm00001d000472	0.0342283	Anchor genes	non Expression
Zm00001d000473	0	Anchor genes	non Expression
Zm00001d000474	0.226866	Anchor genes	non Expression
Zm00001d000475	0	Other genes	non Expression
Zm00001d000476	0	Other genes	non Expression
Zm00001d000477	0.13111	Other genes	non Expression
Zm00001d000478	0	Other genes	non Expression
Zm00001d000479	0	Basal genes	non Expression
Zm00001d000480	0	Other genes	non Expression
Zm00001d000481	0	Other genes	non Expression
Zm00001d000483	0.0335658	Anchor genes	non Expression
Zm00001d000484	0	Other genes	non Expression
Zm00001d000485	0.316061	Anchor genes	non Expression
Zm00001d000486	0	Other genes	non Expression
Zm00001d000487	0	Other genes	non Expression
Zm00001d000488	0	Other genes	non Expression
Zm00001d000489	0	Other genes	non Expression
Zm00001d000490	0	Anchor genes	non Expression
Zm00001d000491	0	Other genes	non Expression
Zm00001d000492	0.294358	Other genes	non Expression
Zm00001d000493	0.34816	Other genes	non Expression
Zm00001d000494	0	Other genes	non Expression
Zm00001d000495	0	Other genes	non Expression
Zm00001d000496	0	Other genes	non Expression
Zm00001d000497	0.22953	Other genes	non Expression
Zm00001d000498	0	Other genes	non Expression
Zm00001d000499	1.09892	Other genes	Expression
Zm00001d000500	0.0376383	Basal genes	non Expression
Zm00001d000501	0.402139	Other genes	non Expression
Zm00001d000502	3.25352	Anchor genes	Expression
Zm00001d000503	0	Other genes	non Expression
Zm00001d000504	1.0437	Basal genes	Expression
Zm00001d000505	5.60704	Other genes	Expression
Zm00001d000506	0.515938	Anchor genes	non Expression
Zm00001d000507	0	Basal genes	non Expression
Zm00001d000508	4.2937	Anchor genes	Expression
Zm00001d000509	0	Other genes	non Expression
Zm00001d000510	0	Basal genes	non Expression
Zm00001d000511	0	Anchor genes	non Expression
Zm00001d000512	1.25342	Other genes	Expression
Zm00001d000513	0	Other genes	non Expression
Zm00001d000514	0.758327	Basal genes	non Expression
Zm00001d000515	0	Anchor genes	non Expression
Zm00001d000516	0	Basal genes	non Expression
Zm00001d000517	0.249671	Other genes	non Expression
Zm00001d000518	0	Basal genes	non Expression
Zm00001d000519	0	Basal genes	non Expression
Zm00001d000520	0	Other genes	non Expression
Zm00001d000521	0.121211	Anchor genes	non Expression
Zm00001d000522	138.25	Anchor genes	Expression
Zm00001d000523	4.75407	Anchor genes	Expression
Zm00001d000524	43.1456	Anchor genes	Expression
Zm00001d000525	0.158265	Anchor genes	non Expression
Zm00001d000526	24.643	Anchor genes	Expression
Zm00001d000528	0	Other genes	non Expression
Zm00001d000529	0.205221	Anchor genes	non Expression
Zm00001d000530	0	Other genes	non Expression
Zm00001d000531	0.932527	Other genes	non Expression
Zm00001d000532	0	Other genes	non Expression
Zm00001d000533	1.27357	Basal genes	Expression
Zm00001d000534	0.650766	Basal genes	non Expression
Zm00001d000535	0	Other genes	non Expression
Zm00001d000536	0	Other genes	non Expression
Zm00001d000537	0	Other genes	non Expression
Zm00001d000538	0	Other genes	non Expression
Zm00001d000539	0	Other genes	non Expression
Zm00001d000540	0	Other genes	non Expression
Zm00001d000541	0	Other genes	non Expression
Zm00001d000542	0	Basal genes	non Expression
Zm00001d000543	0	Other genes	non Expression
Zm00001d000544	1.71379	Basal genes	Expression
Zm00001d000545	9.94107	Basal genes	Expression
Zm00001d000546	0	Other genes	non Expression
Zm00001d000547	2.76575	Other genes	Expression
Zm00001d000548	0.250976	Other genes	non Expression
Zm00001d000549	0	Other genes	non Expression
Zm00001d000550	0.352822	Other genes	non Expression
Zm00001d000551	40.3775	Basal genes	Expression
Zm00001d000552	0	Other genes	non Expression
Zm00001d000553	0	Other genes	non Expression
Zm00001d000554	0	Other genes	non Expression
Zm00001d000555	0	Other genes	non Expression
Zm00001d000556	0.148677	Basal genes	non Expression
Zm00001d000557	0	Other genes	non Expression
Zm00001d000558	1.13217	Basal genes	Expression
Zm00001d000559	0	Other genes	non Expression
Zm00001d000560	0	Other genes	non Expression
Zm00001d000561	1.91623	Basal genes	Expression
Zm00001d000562	0	Other genes	non Expression
Zm00001d000563	0	Other genes	non Expression
Zm00001d000564	0	Other genes	non Expression
Zm00001d000565	23.6603	Other genes	Expression
Zm00001d000566	0.324884	Basal genes	non Expression
Zm00001d000567	0	Other genes	non Expression
Zm00001d000568	0.581536	Basal genes	non Expression
Zm00001d000571	2.10979	Basal genes	Expression
Zm00001d000572	0.240206	Basal genes	non Expression
Zm00001d000573	0	Other genes	non Expression
Zm00001d000574	0	Basal genes	non Expression
Zm00001d000575	0	Other genes	non Expression
Zm00001d000576	2.28326	Other genes	Expression
Zm00001d000579	0	Other genes	non Expression
Zm00001d000580	1.29517	Anchor genes	Expression
Zm00001d000581	0	Anchor genes	non Expression
Zm00001d000582	3.88362	Anchor genes	Expression
Zm00001d000583	0	Anchor genes	non Expression
Zm00001d000584	0	Other genes	non Expression
Zm00001d000585	0	Basal genes	non Expression
Zm00001d000586	0	Other genes	non Expression
Zm00001d000587	0	Other genes	non Expression
Zm00001d000588	0	Anchor genes	non Expression
Zm00001d000589	0.168356	Other genes	non Expression
Zm00001d000590	0	Basal genes	non Expression
Zm00001d000591	0	Other genes	non Expression
Zm00001d000592	0	Anchor genes	non Expression
Zm00001d000593	0	Basal genes	non Expression
Zm00001d000594	0	Basal genes	non Expression
Zm00001d000595	0	Other genes	non Expression
Zm00001d000596	10.1393	Basal genes	Expression
Zm00001d000597	0	Other genes	non Expression
Zm00001d000598	0	Other genes	non Expression
Zm00001d000599	0.301376	Other genes	non Expression
Zm00001d000600	0	Other genes	non Expression
Zm00001d000601	0	Other genes	non Expression
Zm00001d000602	0	Other genes	non Expression
Zm00001d000603	2.37583	Basal genes	Expression
Zm00001d000604	0	Other genes	non Expression
Zm00001d000605	0	Basal genes	non Expression
Zm00001d000606	0	Basal genes	non Expression
Zm00001d000607	321.572	Basal genes	Expression
Zm00001d000608	1.72004	Other genes	Expression
Zm00001d000609	0	Other genes	non Expression
Zm00001d000610	0.17005	Basal genes	non Expression
Zm00001d000611	0	Other genes	non Expression
Zm00001d000612	3.87057	Other genes	Expression
Zm00001d000613	0	Other genes	non Expression
Zm00001d000614	0	Basal genes	non Expression
Zm00001d000615	0	Other genes	non Expression
Zm00001d000616	0	Anchor genes	non Expression
Zm00001d000617	0	Anchor genes	non Expression
Zm00001d000618	11.8791	Basal genes	Expression
Zm00001d000619	0.177497	Anchor genes	non Expression
Zm00001d000620	0	Anchor genes	non Expression
Zm00001d000621	0	Other genes	non Expression
Zm00001d000622	0	Other genes	non Expression
Zm00001d000623	0	Anchor genes	non Expression
Zm00001d000624	0	Anchor genes	non Expression
Zm00001d000625	0.0302797	Other genes	non Expression
Zm00001d000626	0	Anchor genes	non Expression
Zm00001d000627	0	Anchor genes	non Expression
Zm00001d000628	0	Anchor genes	non Expression
Zm00001d000629	0	Anchor genes	non Expression
Zm00001d000630	0	Other genes	non Expression
Zm00001d000631	0	Basal genes	non Expression
Zm00001d000632	0	Anchor genes	non Expression
Zm00001d000633	0	Basal genes	non Expression
Zm00001d000634	1.61901	Other genes	Expression
Zm00001d000635	0	Anchor genes	non Expression
Zm00001d000636	5.88437	Basal genes	Expression
Zm00001d000637	0	Basal genes	non Expression
Zm00001d000638	0	Other genes	non Expression
Zm00001d000639	0	Anchor genes	non Expression
Zm00001d000640	4.07629	Basal genes	Expression
Zm00001d000641	0	Anchor genes	non Expression
Zm00001d000642	0	Other genes	non Expression
Zm00001d000643	0	Other genes	non Expression
Zm00001d000644	0	Anchor genes	non Expression
Zm00001d000646	0.135018	Anchor genes	non Expression
Zm00001d000647	0	Anchor genes	non Expression
Zm00001d000648	0	Anchor genes	non Expression
Zm00001d000649	0	Other genes	non Expression
Zm00001d000650	0.322172	Anchor genes	non Expression
Zm00001d000651	0	Anchor genes	non Expression
Zm00001d000652	0.0136702	Anchor genes	non Expression
Zm00001d000653	0	Other genes	non Expression
Zm00001d000654	0	Anchor genes	non Expression
Zm00001d000655	0.489445	Anchor genes	non Expression
Zm00001d000656	0	Other genes	non Expression
Zm00001d000657	0	Anchor genes	non Expression
Zm00001d000658	0	Anchor genes	non Expression
Zm00001d000659	1.63256	Anchor genes	Expression
Zm00001d000660	0	Anchor genes	non Expression
Zm00001d000661	0	Anchor genes	non Expression
Zm00001d000662	0	Anchor genes	non Expression
Zm00001d000663	0	Anchor genes	non Expression
Zm00001d000664	0	Other genes	non Expression
Zm00001d000665	0.168794	Anchor genes	non Expression
Zm00001d000666	0	Anchor genes	non Expression
Zm00001d000668	0	Other genes	non Expression
Zm00001d000669	0	Other genes	non Expression
Zm00001d000670	0	Anchor genes	non Expression
Zm00001d000671	0	Anchor genes	non Expression
Zm00001d000673	1.51353	Anchor genes	Expression
Zm00001d000674	1.03717	Anchor genes	Expression
Zm00001d000675	6.46789	Other genes	Expression
Zm00001d000676	7.56697eOther genes05	Other genes	non Expression
Zm00001d000677	0	Other genes	non Expression
Zm00001d000678	0	Other genes	non Expression
Zm00001d000679	0	Other genes	non Expression
Zm00001d000680	0.456506	Other genes	non Expression
Zm00001d000681	3.03421	Anchor genes	Expression
Zm00001d000682	2.64507	Anchor genes	Expression
Zm00001d000683	0	Anchor genes	non Expression
Zm00001d000684	0	Anchor genes	non Expression
Zm00001d000686	0.347828	Anchor genes	non Expression
Zm00001d000687	0	Anchor genes	non Expression
Zm00001d000688	2.2038	Anchor genes	Expression
Zm00001d000689	0	Basal genes	non Expression
Zm00001d000690	0.151703	Other genes	non Expression
Zm00001d000691	0	Other genes	non Expression
Zm00001d000692	0	Anchor genes	non Expression
Zm00001d000693	0	Other genes	non Expression
Zm00001d000694	0	Other genes	non Expression
Zm00001d000695	0.454552	Other genes	non Expression
Zm00001d000696	0	Anchor genes	non Expression
Zm00001d000697	0	Anchor genes	non Expression
Zm00001d000698	0	Anchor genes	non Expression
Zm00001d000699	0	Anchor genes	non Expression
Zm00001d000700	0.323701	Basal genes	non Expression
Zm00001d000701	0	Other genes	non Expression
Zm00001d000702	0	Other genes	non Expression
Zm00001d000703	0	Other genes	non Expression
Zm00001d000704	0	Other genes	non Expression
Zm00001d000705	0	Other genes	non Expression
Zm00001d000706	5.41856	Basal genes	Expression
Zm00001d000707	0.652491	Anchor genes	non Expression
Zm00001d000708	0	Anchor genes	non Expression
Zm00001d000709	47.3175	Anchor genes	Expression
Zm00001d000710	0	Anchor genes	non Expression
Zm00001d000711	0.000316568	Other genes	non Expression
Zm00001d000712	0	Other genes	non Expression
Zm00001d000713	0	Other genes	non Expression
Zm00001d000714	30.1662	Anchor genes	Expression
Zm00001d000715	0.0615395	Basal genes	non Expression
Zm00001d000716	0.0929419	Basal genes	non Expression
Zm00001d000717	0	Anchor genes	non Expression
Zm00001d000718	0	Other genes	non Expression
Zm00001d000719	25.2797	Other genes	Expression
Zm00001d000720	0	Anchor genes	non Expression
Zm00001d000721	0.129587	Anchor genes	non Expression
Zm00001d000722	0	Anchor genes	non Expression
Zm00001d000723	0.0550305	Other genes	non Expression
Zm00001d000724	0	Anchor genes	non Expression
Zm00001d000725	0	Other genes	non Expression
Zm00001d000726	0	Other genes	non Expression
Zm00001d000727	0	Other genes	non Expression
Zm00001d000728	0	Anchor genes	non Expression
Zm00001d000729	4.29508	Anchor genes	Expression
Zm00001d000730	1.96754	Anchor genes	Expression
Zm00001d000731	0	Other genes	non Expression
Zm00001d000732	0	Other genes	non Expression
Zm00001d000733	2.89422	Anchor genes	Expression
Zm00001d000734	0	Other genes	non Expression
Zm00001d000735	0	Anchor genes	non Expression
Zm00001d000736	0.0585826	Anchor genes	non Expression
Zm00001d000737	0	Anchor genes	non Expression
Zm00001d000738	36.5729	Basal genes	Expression
Zm00001d000739	1.44004	Anchor genes	Expression
Zm00001d000740	1.62085	Anchor genes	Expression
Zm00001d000741	1.24283	Anchor genes	Expression
Zm00001d000742	0	Other genes	non Expression
Zm00001d000743	0	Other genes	non Expression
Zm00001d000744	0	Anchor genes	non Expression
Zm00001d000745	0.386753	Anchor genes	non Expression
Zm00001d000746	0	Anchor genes	non Expression
Zm00001d000747	0	Other genes	non Expression
Zm00001d000748	0	Other genes	non Expression
Zm00001d000749	0	Anchor genes	non Expression
Zm00001d000750	2.03812	Basal genes	Expression
Zm00001d000751	0	Anchor genes	non Expression
Zm00001d000752	0	Anchor genes	non Expression
Zm00001d000753	0	Basal genes	non Expression
Zm00001d000754	0	Other genes	non Expression
Zm00001d000755	0	Anchor genes	non Expression
Zm00001d000756	0	Anchor genes	non Expression
Zm00001d000757	0.941927	Basal genes	non Expression
Zm00001d000758	0	Anchor genes	non Expression
Zm00001d000759	0	Anchor genes	non Expression
Zm00001d000760	0	Anchor genes	non Expression
Zm00001d000761	0.0509594	Anchor genes	non Expression
Zm00001d000762	0	Other genes	non Expression
Zm00001d000763	0.535628	Anchor genes	non Expression
Zm00001d000764	0.36746	Other genes	non Expression
Zm00001d000765	0	Other genes	non Expression
Zm00001d000768	0	Other genes	non Expression
Zm00001d000769	0.284629	Anchor genes	non Expression
Zm00001d000770	0	Other genes	non Expression
Zm00001d000771	0	Anchor genes	non Expression
Zm00001d000773	0	Anchor genes	non Expression
Zm00001d000774	0	Other genes	non Expression
Zm00001d000776	0	Other genes	non Expression
Zm00001d000777	0.459369	Anchor genes	non Expression
Zm00001d000778	0	Anchor genes	non Expression
Zm00001d000779	0	Other genes	non Expression
Zm00001d000782	0	Anchor genes	non Expression
Zm00001d000783	0	Anchor genes	non Expression
Zm00001d000784	0.295554	Anchor genes	non Expression
Zm00001d000785	0.506488	Anchor genes	non Expression
Zm00001d000786	0	Other genes	non Expression
Zm00001d000787	0	Other genes	non Expression
Zm00001d000788	0.163745	Other genes	non Expression
Zm00001d000789	0	Anchor genes	non Expression
Zm00001d000790	0	Anchor genes	non Expression
Zm00001d000791	32.0532	Anchor genes	Expression
Zm00001d000792	0	Other genes	non Expression
Zm00001d000793	0	Other genes	non Expression
Zm00001d000794	0	Other genes	non Expression
Zm00001d000795	0	Other genes	non Expression
Zm00001d000796	0	Other genes	non Expression
Zm00001d000797	0	Other genes	non Expression
Zm00001d000798	0	Other genes	non Expression
Zm00001d000799	0	Anchor genes	non Expression
Zm00001d000800	0.00733108	Basal genes	non Expression
Zm00001d000801	0	Anchor genes	non Expression
Zm00001d000802	0	Anchor genes	non Expression
Zm00001d000803	0	Anchor genes	non Expression
Zm00001d000804	3.63263	Other genes	Expression
Zm00001d000805	17.7483	Anchor genes	Expression
Zm00001d000806	0.0242494	Other genes	non Expression
Zm00001d000807	0	Anchor genes	non Expression
Zm00001d000808	0.346159	Anchor genes	non Expression
Zm00001d000809	0	Anchor genes	non Expression
Zm00001d000810	0	Other genes	non Expression
Zm00001d000811	0	Basal genes	non Expression
Zm00001d000812	0	Other genes	non Expression
Zm00001d000813	0	Other genes	non Expression
Zm00001d000814	0	Other genes	non Expression
Zm00001d000815	0	Other genes	non Expression
Zm00001d000816	0	Basal genes	non Expression
Zm00001d000817	0	Other genes	non Expression
Zm00001d000818	0	Other genes	non Expression
Zm00001d000819	0	Other genes	non Expression
Zm00001d000820	0	Other genes	non Expression
Zm00001d000821	0	Other genes	non Expression
Zm00001d000822	0	Other genes	non Expression
Zm00001d000823	0	Other genes	non Expression
Zm00001d000824	0	Other genes	non Expression
Zm00001d000825	0	Other genes	non Expression
Zm00001d000826	0	Anchor genes	non Expression
Zm00001d000827	0.320415	Other genes	non Expression
Zm00001d000828	0	Other genes	non Expression
Zm00001d000829	0.230156	Anchor genes	non Expression
Zm00001d000830	0	Anchor genes	non Expression
Zm00001d000831	0	Anchor genes	non Expression
Zm00001d000832	0	Anchor genes	non Expression
Zm00001d000833	0	Other genes	non Expression
Zm00001d000834	2.84088	Anchor genes	Expression
Zm00001d000835	0	Anchor genes	non Expression
Zm00001d000836	0	Other genes	non Expression
Zm00001d000837	0	Other genes	non Expression
Zm00001d000838	2017.58	Other genes	Expression
Zm00001d000840	184.288	Basal genes	Expression
Zm00001d000841	0.0112974	Basal genes	non Expression
Zm00001d000842	0.537522	Anchor genes	non Expression
Zm00001d000843	6.28934	Basal genes	Expression
Zm00001d000844	0	Basal genes	non Expression
Zm00001d000845	0	Other genes	non Expression
Zm00001d000846	0	Basal genes	non Expression
Zm00001d000847	4.3345	Basal genes	Expression
Zm00001d000848	0	Other genes	non Expression
Zm00001d000849	1.4689	Anchor genes	Expression
Zm00001d000850	0	Other genes	non Expression
Zm00001d000851	0	Other genes	non Expression
Zm00001d000852	0.576679	Other genes	non Expression
Zm00001d000854	0.329084	Basal genes	non Expression
Zm00001d000855	0	Basal genes	non Expression
Zm00001d000856	0	Other genes	non Expression
Zm00001d000857	0	Other genes	non Expression
Zm00001d000858	0	Other genes	non Expression
Zm00001d000859	0	Basal genes	non Expression
Zm00001d000860	1.14717	Other genes	Expression
Zm00001d000861	0	Other genes	non Expression
Zm00001d000862	0	Other genes	non Expression
Zm00001d000863	0	Anchor genes	non Expression
Zm00001d000864	0.054523	Other genes	non Expression
Zm00001d000865	0	Other genes	non Expression
Zm00001d000866	3.25	Basal genes	Expression
Zm00001d000867	0	Other genes	non Expression
Zm00001d000868	0	Other genes	non Expression
Zm00001d000869	0.398354	Other genes	non Expression
Zm00001d000870	0	Other genes	non Expression
Zm00001d000872	0	Other genes	non Expression
Zm00001d000873	0	Other genes	non Expression
Zm00001d000874	0	Other genes	non Expression
Zm00001d000875	0.00822079	Other genes	non Expression
Zm00001d000876	0	Basal genes	non Expression
Zm00001d000877	1.29221	Basal genes	Expression
Zm00001d000878	0.544391	Basal genes	non Expression
Zm00001d000880	0	Basal genes	non Expression
Zm00001d000881	0	Other genes	non Expression
Zm00001d000882	0.00252923	Other genes	non Expression
Zm00001d000884	4.05167	Other genes	Expression
Zm00001d000885	0	Other genes	non Expression
Zm00001d000886	0	Other genes	non Expression
Zm00001d000887	0	Other genes	non Expression
Zm00001d000888	0.874976	Other genes	non Expression
Zm00001d000889	0	Basal genes	non Expression
Zm00001d000890	0	Anchor genes	non Expression
Zm00001d000891	0	Other genes	non Expression
Zm00001d000892	1.64283	Other genes	Expression
Zm00001d000893	0	Other genes	non Expression
Zm00001d000894	0.67202	Anchor genes	non Expression
Zm00001d000895	0	Other genes	non Expression
Zm00001d000896	27.7843	Other genes	Expression
Zm00001d000897	0	Other genes	non Expression
Zm00001d000898	0	Other genes	non Expression
Zm00001d000899	0	Anchor genes	non Expression
Zm00001d000900	0	Anchor genes	non Expression
Zm00001d000901	0.290278	Anchor genes	non Expression
Zm00001d000902	0	Other genes	non Expression
Zm00001d000903	0.16605	Other genes	non Expression
Zm00001d000904	0.0363289	Other genes	non Expression
Zm00001d000905	0.173402	Basal genes	non Expression
Zm00001d000906	0	Basal genes	non Expression
Zm00001d000907	0	Basal genes	non Expression
Zm00001d000908	3.84498	Basal genes	Expression
Zm00001d000909	99.5939	Other genes	Expression
Zm00001d000910	11.856	Basal genes	Expression
Zm00001d000911	0	Other genes	non Expression
Zm00001d000912	0	Other genes	non Expression
Zm00001d000913	0.0766678	Other genes	non Expression
Zm00001d000914	0.0236273	Other genes	non Expression
Zm00001d000915	0.268292	Basal genes	non Expression
Zm00001d000916	0	Basal genes	non Expression
Zm00001d000917	0	Basal genes	non Expression
Zm00001d000918	0	Basal genes	non Expression
Zm00001d000920	3.4138	Basal genes	Expression
Zm00001d000921	1.32917	Other genes	Expression
Zm00001d000922	0	Other genes	non Expression
Zm00001d000923	0	Other genes	non Expression
Zm00001d000924	0.491433	Other genes	non Expression
Zm00001d000925	0	Other genes	non Expression
Zm00001d000926	0	Other genes	non Expression
Zm00001d000927	0	Other genes	non Expression
Zm00001d000928	0	Other genes	non Expression
Zm00001d000929	17.9015	Other genes	Expression
Zm00001d000930	10.8439	Other genes	Expression
Zm00001d000931	0	Basal genes	non Expression
Zm00001d000932	0	Other genes	non Expression
Zm00001d000933	0	Other genes	non Expression
Zm00001d000934	0	Other genes	non Expression
Zm00001d000935	0	Other genes	non Expression
Zm00001d000936	0	Other genes	non Expression
Zm00001d000937	0	Other genes	non Expression
Zm00001d000938	0	Other genes	non Expression
Zm00001d000939	0	Anchor genes	non Expression
Zm00001d000940	0	Anchor genes	non Expression
Zm00001d000941	0	Other genes	non Expression
Zm00001d000942	4.80443	Other genes	Expression
Zm00001d000943	13.3117	Basal genes	Expression
Zm00001d000944	0	Other genes	non Expression
Zm00001d000945	0	Other genes	non Expression
Zm00001d000946	0.0498116	Other genes	non Expression
Zm00001d000947	4.62784	Other genes	Expression
Zm00001d000948	0	Other genes	non Expression
Zm00001d000949	0	Other genes	non Expression
Zm00001d000950	0	Basal genes	non Expression
Zm00001d000951	0	Other genes	non Expression
Zm00001d000952	0	Other genes	non Expression
Zm00001d000953	0	Other genes	non Expression
Zm00001d000954	0	Basal genes	non Expression
Zm00001d000955	0	Other genes	non Expression
[truncated: 42,278 more rows]

## Sheet: Figure 3d
Random Gene Pairs					PPI Gene Pairs
Gene-a	Gene-b	Gene-a FPKM	Gene-b FPKM		Gene-a	Gene-b	Gene-a FPKM	Gene-b FPKM
ENSRNA049442767	ENSRNA049442884	0	0		ENSRNA049438894	ENSRNA049438906	0	0
ENSRNA049442711	ENSRNA049442894	0	0		ENSRNA049442036	ENSRNA049442047	0	0
ENSRNA049442682	ENSRNA049442915	0	0		ENSRNA049448571	ENSRNA049448577	0	0
ENSRNA049442838	ENSRNA049443058	0	0		ENSRNA049449682	ENSRNA049449723	0	0
ENSRNA049442767	ENSRNA049443083	0	0		ENSRNA049447389	ENSRNA049454293	0	0
ENSRNA049442814	ENSRNA049443089	0	0		ENSRNA049458426	ENSRNA049458467	0	0
ENSRNA049442862	ENSRNA049443089	0	0		ENSRNA049458467	ENSRNA049458495	0	0
ENSRNA049443354	ENSRNA049443370	0	0		ENSRNA049458426	ENSRNA049458582	0	0
ENSRNA049444648	ENSRNA049445254	0	0		ENSRNA049458495	ENSRNA049458582	0	0
ENSRNA049446268	ENSRNA049446278	0	0		ENSRNA049458426	ENSRNA049458634	0	0
ENSRNA049446318	ENSRNA049446338	0	0		ENSRNA049458495	ENSRNA049458634	0	0
ENSRNA049447389	ENSRNA049454203	0	0		ENSRNA049458426	ENSRNA049458706	0	0
ENSRNA049454750	ENSRNA049454767	0	0		ENSRNA049458495	ENSRNA049458706	0	0
ENSRNA049455242	ENSRNA049455334	0	0		ENSRNA049458426	ENSRNA049458722	0	0
ENSRNA049455219	ENSRNA049455358	0	0		ENSRNA049458495	ENSRNA049458722	0	0
ENSRNA049455242	ENSRNA049455358	0	0		ENSRNA049463774	ENSRNA049463813	0	0
ENSRNA049458611	ENSRNA049458722	0	0		ENSRNA049463774	ENSRNA049463828	0	0
ENSRNA049461533	ENSRNA049461590	0	0		ENSRNA049463813	ENSRNA049463846	0	0
ENSRNA049462493	ENSRNA049462641	0	0		ENSRNA049463828	ENSRNA049463846	0	0
ENSRNA049463431	ENSRNA049463473	0	0		ENSRNA049445111	ENSRNA049464209	0	0
ENSRNA049464994	ENSRNA049465015	0	0		ENSRNA049445111	ENSRNA049464284	0	0
ENSRNA049464994	ENSRNA049465015	0	0		ENSRNA049464994	ENSRNA049465015	0	0
ENSRNA049464994	ENSRNA049465015	0	0		ENSRNA049466083	ENSRNA049466325	0	0
ENSRNA049442831	ENSRNA049467601	0	0		ENSRNA049453565	ENSRNA049466850	0	0
ENSRNA049442894	ENSRNA049467601	0	0		ENSRNA049470320	ENSRNA049470333	0	0
ENSRNA049443083	ENSRNA049467601	0	0		ENSRNA049473651	ENSRNA049473656	0	28.0294
ENSRNA049467635	ENSRNA049467662	0	3580.13		ENSRNA049474524	ENSRNA049474593	0	0
ENSRNA049467653	ENSRNA049467670	0	0		ENSRNA049474580	ENSRNA049474593	0	0
ENSRNA049467635	ENSRNA049467703	0	0		ENSRNA049475115	ENSRNA049475128	0	0
ENSRNA049467653	ENSRNA049467703	0	0		ENSRNA049475115	ENSRNA049475135	0	0
ENSRNA049467695	ENSRNA049467703	0	0		ENSRNA049475128	ENSRNA049475138	0	0
ENSRNA049467703	ENSRNA049467709	0	3606.87		ENSRNA049475135	ENSRNA049475138	0	0
ENSRNA049467695	ENSRNA049467721	0	0		ENSRNA049476098	ENSRNA049476156	0	0
ENSRNA049467624	ENSRNA049467725	0	3351.93		ENSRNA049476098	ENSRNA049476166	0	0
ENSRNA049467682	ENSRNA049467725	0	3351.93		ENSRNA049448032	ENSRNA049476313	0	0
ENSRNA049467721	ENSRNA049467728	0	0		ENSRNA049476916	ENSRNA049476922	0	0
ENSRNA049467725	ENSRNA049467728	3351.93	0		ENSRNA049476973	ENSRNA049476978	0	0
ENSRNA049467624	ENSRNA049467735	0	0		ENSRNA049477077	ENSRNA049477082	15.87	3.14898
ENSRNA049467653	ENSRNA049467735	0	0		ENSRNA049477077	ENSRNA049477087	15.87	3.61004
ENSRNA049467703	ENSRNA049467752	0	0		ENSRNA049477082	ENSRNA049477092	3.14898	0
ENSRNA049467685	ENSRNA049467768	0	0		ENSRNA049477087	ENSRNA049477092	3.61004	0
ENSRNA049467695	ENSRNA049467768	0	0		ENSRNA049477498	ENSRNA049477506	0	0
ENSRNA049467752	ENSRNA049467768	0	0		ENSRNA049477498	ENSRNA049477528	0	0
ENSRNA049467703	ENSRNA049467775	0	0		ENSRNA049478420	ENSRNA049478426	0	0
ENSRNA049467703	ENSRNA049467782	0	0		ENSRNA049470519	Zm00001d000468	0	0
ENSRNA049467695	ENSRNA049467788	0	0		ENSRNA049470528	Zm00001d000468	0	0
ENSRNA049467709	ENSRNA049467788	3606.87	0		Zm00001d000522	Zm00001d000526	138.25	24.643
ENSRNA049467709	ENSRNA049467788	3606.87	0		Zm00001d000523	Zm00001d000526	4.75407	24.643
ENSRNA049467718	ENSRNA049467788	0	0		Zm00001d000524	Zm00001d000526	43.1456	24.643
ENSRNA049467752	ENSRNA049467788	0	0		Zm00001d000525	Zm00001d000526	0.158265	24.643
ENSRNA049467725	ENSRNA049467799	3351.93	0		Zm00001d000616	Zm00001d000617	0	0
ENSRNA049467685	ENSRNA049467811	0	0		Zm00001d000650	Zm00001d000651	0.322172	0
ENSRNA049467721	ENSRNA049467817	0	0		ENSRNA049440629	Zm00001d000662	0	0
ENSRNA049467721	ENSRNA049467817	0	0		ENSRNA049477941	Zm00001d000662	612.7	0
ENSRNA049467721	ENSRNA049467817	0	0		ENSRNA049477944	Zm00001d000662	0	0
ENSRNA049467635	ENSRNA049467825	0	0		Zm00001d000662	Zm00001d000663	0	0
ENSRNA049467799	ENSRNA049467836	0	0		Zm00001d000686	Zm00001d000687	0.347828	0
ENSRNA049467725	ENSRNA049467850	3351.93	0		ENSRNA049472261	Zm00001d000698	0	0
ENSRNA049467831	ENSRNA049467857	0	0		Zm00001d000760	Zm00001d000761	0	0.0509594
ENSRNA049467775	ENSRNA049467867	0	0		Zm00001d000801	Zm00001d000802	0	0
ENSRNA049467876	ENSRNA049467930	0	0		Zm00001d000829	Zm00001d000832	0.230156	0
ENSRNA049467883	ENSRNA049467971	0	0		Zm00001d000830	Zm00001d000832	0	0
ENSRNA049467926	ENSRNA049467992	0	0		Zm00001d000831	Zm00001d000832	0	0
ENSRNA049467883	ENSRNA049468008	0	0		Zm00001d000966	Zm00001d000967	0	7.96664
ENSRNA049467883	ENSRNA049468008	0	0		ENSRNA049475996	Zm00001d000970	0	0.300121
ENSRNA049467544	ENSRNA049468030	0	0		ENSRNA049476001	Zm00001d000970	0	0.300121
ENSRNA049467902	ENSRNA049468030	0	0		ENSRNA049476004	Zm00001d000970	0	0.300121
ENSRNA049467891	ENSRNA049468038	0	0		ENSRNA049476008	Zm00001d000970	0	0.300121
ENSRNA049467894	ENSRNA049468043	0	0		ENSRNA049476010	Zm00001d000970	0	0.300121
ENSRNA049467894	ENSRNA049468049	0	0		ENSRNA049442148	Zm00001d000975	0	0
ENSRNA049467544	ENSRNA049468058	0	0		ENSRNA049442148	Zm00001d000976	0	0.28447
ENSRNA049467544	ENSRNA049468058	0	0		ENSRNA049443537	Zm00001d001023	0	1.27702
ENSRNA049467544	ENSRNA049468063	0	0		ENSRNA049448032	Zm00001d001078	0	1.43441
ENSRNA049467971	ENSRNA049468081	0	0		Zm00001d001398	Zm00001d001399	0.375901	31.8452
ENSRNA049467883	ENSRNA049468088	0	0		Zm00001d001447	Zm00001d001448	0	0
ENSRNA049467926	ENSRNA049468103	0	0		ENSRNA049446955	Zm00001d001494	0	0
ENSRNA049467891	ENSRNA049468108	0	0		Zm00001d001495	Zm00001d001496	0	0
ENSRNA049467957	ENSRNA049468120	0	0		ENSRNA049445718	Zm00001d001516	0	0
ENSRNA049468013	ENSRNA049468120	0	0		ENSRNA049458426	Zm00001d001575	0	0
ENSRNA049468030	ENSRNA049468120	0	0		ENSRNA049458495	Zm00001d001575	0	0
ENSRNA049467957	ENSRNA049468128	0	0		Zm00001d001582	Zm00001d001583	2.91342	0
ENSRNA049467957	ENSRNA049468138	0	0		Zm00001d001585	Zm00001d001586	0	0
ENSRNA049467989	ENSRNA049468138	0	0		ENSRNA049476598	Zm00001d001700	0	7.28517
ENSRNA049467978	ENSRNA049468142	0	0		ENSRNA049459056	Zm00001d001712	0	0
ENSRNA049467983	ENSRNA049468142	0	0		ENSRNA049446295	Zm00001d001716	0	0
ENSRNA049467962	ENSRNA049468151	0	0		ENSRNA049453826	Zm00001d001728	0	0
ENSRNA049467544	ENSRNA049468159	0	0		Zm00001d001744	Zm00001d001745	0	2.16684
ENSRNA049467926	ENSRNA049468159	0	0		Zm00001d001746	Zm00001d001747	0	3.93491
ENSRNA049467930	ENSRNA049468159	0	0		Zm00001d001750	Zm00001d001751	2.87561	0
ENSRNA049467992	ENSRNA049468159	0	0		Zm00001d001754	Zm00001d001755	4.56106	0
ENSRNA049467544	ENSRNA049468173	0	0		Zm00001d001755	Zm00001d001756	0	60.0859
ENSRNA049467971	ENSRNA049468173	0	0		Zm00001d001765	Zm00001d001766	7.78271	125.936
ENSRNA049467989	ENSRNA049468173	0	0		Zm00001d001765	Zm00001d001767	7.78271	1.51734
ENSRNA049467992	ENSRNA049468173	0	0		Zm00001d001766	Zm00001d001767	125.936	1.51734
ENSRNA049468001	ENSRNA049468173	0	0		ENSRNA049472580	Zm00001d001774	0	45.6938
ENSRNA049468005	ENSRNA049468173	0	0		Zm00001d001766	Zm00001d001774	125.936	45.6938
ENSRNA049468043	ENSRNA049468173	0	0		Zm00001d001774	Zm00001d001777	45.6938	0
ENSRNA049467876	ENSRNA049468178	0	0		ENSRNA049472580	Zm00001d001779	0	4.83704
ENSRNA049467902	ENSRNA049468178	0	0		ENSRNA049472580	Zm00001d001780	0	6.05139
ENSRNA049467947	ENSRNA049468178	0	0		Zm00001d001779	Zm00001d001780	4.83704	6.05139
ENSRNA049467951	ENSRNA049468178	0	0		Zm00001d001774	Zm00001d001781	45.6938	21.6048
ENSRNA049468030	ENSRNA049468178	0	0		ENSRNA049472580	Zm00001d001784	0	42.0129
ENSRNA049468030	ENSRNA049468178	0	0		Zm00001d001781	Zm00001d001784	21.6048	42.0129
ENSRNA049467902	ENSRNA049468184	0	0		ENSRNA049472580	Zm00001d001785	0	0.772815
ENSRNA049467902	ENSRNA049468184	0	0		Zm00001d001780	Zm00001d001785	6.05139	0.772815
ENSRNA049467957	ENSRNA049468184	0	0		Zm00001d001781	Zm00001d001785	21.6048	0.772815
ENSRNA049467992	ENSRNA049468184	0	0		Zm00001d001784	Zm00001d001786	42.0129	7.76566
ENSRNA049467992	ENSRNA049468184	0	0		Zm00001d001786	Zm00001d001787	7.76566	21.2204
ENSRNA049468001	ENSRNA049468184	0	0		Zm00001d001786	Zm00001d001788	7.76566	11.3623
ENSRNA049468005	ENSRNA049468184	0	0		Zm00001d001787	Zm00001d001788	21.2204	11.3623
ENSRNA049468013	ENSRNA049468184	0	0		Zm00001d001788	Zm00001d001789	11.3623	15.0286
ENSRNA049468017	ENSRNA049468184	0	0		Zm00001d001789	Zm00001d001790	15.0286	12.0286
ENSRNA049468043	ENSRNA049468191	0	0		Zm00001d001791	Zm00001d001792	5.99956	0.155359
ENSRNA049467544	ENSRNA049468197	0	0		Zm00001d001790	Zm00001d001797	12.0286	2.21251
ENSRNA049467951	ENSRNA049468197	0	0		Zm00001d001790	Zm00001d001798	12.0286	20.9355
ENSRNA049468001	ENSRNA049468197	0	0		Zm00001d001797	Zm00001d001798	2.21251	20.9355
ENSRNA049467891	ENSRNA049468209	0	0		Zm00001d001791	Zm00001d001799	5.99956	5.42969
ENSRNA049468058	ENSRNA049468209	0	0		Zm00001d001797	Zm00001d001799	2.21251	5.42969
ENSRNA049467902	ENSRNA049468217	0	0		Zm00001d001798	Zm00001d001802	20.9355	11.5387
ENSRNA049467978	ENSRNA049468217	0	0		Zm00001d001799	Zm00001d001803	5.42969	3.36929
ENSRNA049468030	ENSRNA049468217	0	0		Zm00001d001802	Zm00001d001803	11.5387	3.36929
ENSRNA049467544	ENSRNA049468221	0	0		Zm00001d001803	Zm00001d001804	3.36929	10.0878
ENSRNA049467894	ENSRNA049468221	0	0		Zm00001d001803	Zm00001d001806	3.36929	7.68848
ENSRNA049468058	ENSRNA049468221	0	0		Zm00001d001804	Zm00001d001806	10.0878	7.68848
ENSRNA049468108	ENSRNA049468221	0	0		Zm00001d001803	Zm00001d001807	3.36929	3.83036
ENSRNA049468001	ENSRNA049468229	0	0		Zm00001d001804	Zm00001d001807	10.0878	3.83036
ENSRNA049468005	ENSRNA049468229	0	0		Zm00001d001803	Zm00001d001808	3.36929	8.18052
ENSRNA049468038	ENSRNA049468229	0	0		Zm00001d001804	Zm00001d001808	10.0878	8.18052
ENSRNA049468947	ENSRNA049468999	0	0		Zm00001d001806	Zm00001d001808	7.68848	8.18052
ENSRNA049468947	ENSRNA049468999	0	0		Zm00001d001807	Zm00001d001808	3.83036	8.18052
ENSRNA049468991	ENSRNA049469005	0	0		Zm00001d001806	Zm00001d001810	7.68848	0
ENSRNA049468991	ENSRNA049469005	0	0		Zm00001d001807	Zm00001d001810	3.83036	0
ENSRNA049468958	ENSRNA049469011	0	0		Zm00001d001808	Zm00001d001810	8.18052	0
ENSRNA049468930	ENSRNA049469023	0	0		Zm00001d001809	Zm00001d001810	19.1494	0
ENSRNA049468947	ENSRNA049469023	0	0		Zm00001d001809	Zm00001d001811	19.1494	6.2813
ENSRNA049469011	ENSRNA049469029	0	0		Zm00001d001811	Zm00001d001812	6.2813	168.107
ENSRNA049468930	ENSRNA049469040	0	0		Zm00001d001811	Zm00001d001813	6.2813	11.7575
ENSRNA049468958	ENSRNA049469040	0	0		Zm00001d001812	Zm00001d001813	168.107	11.7575
ENSRNA049468991	ENSRNA049469040	0	0		Zm00001d001809	Zm00001d001814	19.1494	35.8935
ENSRNA049468999	ENSRNA049469040	0	0		Zm00001d001810	Zm00001d001814	0	35.8935
ENSRNA049469035	ENSRNA049469040	0	0		Zm00001d001811	Zm00001d001814	6.2813	35.8935
ENSRNA049468860	ENSRNA049469060	0	0		Zm00001d001812	Zm00001d001814	168.107	35.8935
ENSRNA049470528	ENSRNA049470569	0	0		Zm00001d001809	Zm00001d001815	19.1494	0
ENSRNA049470636	ENSRNA049470662	0	0		Zm00001d001810	Zm00001d001815	0	0
ENSRNA049471617	ENSRNA049471630	0	0		Zm00001d001811	Zm00001d001815	6.2813	0
ENSRNA049472360	ENSRNA049472522	0	0		Zm00001d001812	Zm00001d001815	168.107	0
ENSRNA049472504	ENSRNA049472568	0	0		Zm00001d001809	Zm00001d001816	19.1494	0
ENSRNA049472504	ENSRNA049472568	0	0		Zm00001d001810	Zm00001d001816	0	0
ENSRNA049472522	ENSRNA049472568	0	0		Zm00001d001811	Zm00001d001816	6.2813	0
ENSRNA049472440	ENSRNA049472574	0	0		Zm00001d001812	Zm00001d001816	168.107	0
ENSRNA049472558	ENSRNA049472588	0	0		Zm00001d001813	Zm00001d001816	11.7575	0
ENSRNA049472574	ENSRNA049472588	0	0		Zm00001d001813	Zm00001d001817	11.7575	0.204772
ENSRNA049472588	ENSRNA049472591	0	0		Zm00001d001814	Zm00001d001817	35.8935	0.204772
ENSRNA049472620	ENSRNA049472626	0	0		Zm00001d001815	Zm00001d001817	0	0.204772
ENSRNA049472620	ENSRNA049472626	0	0		Zm00001d001816	Zm00001d001817	0	0.204772
ENSRNA049473089	ENSRNA049473122	0	0		Zm00001d001811	Zm00001d001818	6.2813	0.250856
ENSRNA049473105	ENSRNA049473122	0	0		Zm00001d001814	Zm00001d001818	35.8935	0.250856
ENSRNA049473105	ENSRNA049473133	0	0		Zm00001d001815	Zm00001d001818	0	0.250856
ENSRNA049473080	ENSRNA049473142	0	0		Zm00001d001816	Zm00001d001818	0	0.250856
ENSRNA049473105	ENSRNA049473142	0	0		Zm00001d001817	Zm00001d001818	0.204772	0.250856
ENSRNA049473127	ENSRNA049473142	0	0		Zm00001d001814	Zm00001d001819	35.8935	1.87914
ENSRNA049473080	ENSRNA049473148	0	0		Zm00001d001815	Zm00001d001819	0	1.87914
ENSRNA049473122	ENSRNA049473148	0	0		Zm00001d001816	Zm00001d001819	0	1.87914
ENSRNA049473105	ENSRNA049473160	0	0		Zm00001d001817	Zm00001d001819	0.204772	1.87914
ENSRNA049473133	ENSRNA049473160	0	0		Zm00001d001814	Zm00001d001820	35.8935	3127.11
ENSRNA049473089	ENSRNA049473170	0	0		Zm00001d001815	Zm00001d001820	0	3127.11
ENSRNA049473160	ENSRNA049473178	0	0		Zm00001d001816	Zm00001d001820	0	3127.11
ENSRNA049473170	ENSRNA049473178	0	0		Zm00001d001817	Zm00001d001820	0.204772	3127.11
ENSRNA049473170	ENSRNA049473178	0	0		Zm00001d001814	Zm00001d001823	35.8935	0
ENSRNA049473080	ENSRNA049473182	0	0		Zm00001d001815	Zm00001d001823	0	0
ENSRNA049473133	ENSRNA049473188	0	0		Zm00001d001816	Zm00001d001823	0	0
ENSRNA049473160	ENSRNA049473188	0	0		Zm00001d001818	Zm00001d001823	0.250856	0
ENSRNA049473160	ENSRNA049473192	0	0		Zm00001d001819	Zm00001d001823	1.87914	0
ENSRNA049473160	ENSRNA049473192	0	0		Zm00001d001820	Zm00001d001823	3127.11	0
ENSRNA049473122	ENSRNA049473198	0	0		Zm00001d001814	Zm00001d001824	35.8935	13.43
ENSRNA049473089	ENSRNA049473204	0	0		Zm00001d001815	Zm00001d001824	0	13.43
ENSRNA049473122	ENSRNA049473225	0	0		Zm00001d001816	Zm00001d001824	0	13.43
ENSRNA049473142	ENSRNA049473225	0	0		Zm00001d001818	Zm00001d001824	0.250856	13.43
ENSRNA049473148	ENSRNA049473225	0	0		Zm00001d001819	Zm00001d001824	1.87914	13.43
ENSRNA049473154	ENSRNA049473225	0	0		Zm00001d001820	Zm00001d001824	3127.11	13.43
ENSRNA049473182	ENSRNA049473225	0	0		Zm00001d001818	Zm00001d001825	0.250856	5.4936
ENSRNA049473188	ENSRNA049473225	0	0		Zm00001d001819	Zm00001d001825	1.87914	5.4936
ENSRNA049473166	ENSRNA049473228	0	0		Zm00001d001820	Zm00001d001825	3127.11	5.4936
ENSRNA049473192	ENSRNA049473228	0	0		Zm00001d001823	Zm00001d001825	0	5.4936
ENSRNA049473210	ENSRNA049473228	0	0		Zm00001d001824	Zm00001d001825	13.43	5.4936
ENSRNA049473133	ENSRNA049473236	0	0		Zm00001d001814	Zm00001d001826	35.8935	138.586
ENSRNA049473192	ENSRNA049473236	0	0		Zm00001d001815	Zm00001d001826	0	138.586
ENSRNA049473182	ENSRNA049473241	0	0		Zm00001d001816	Zm00001d001826	0	138.586
ENSRNA049473080	ENSRNA049473246	0	0		Zm00001d001817	Zm00001d001826	0.204772	138.586
ENSRNA049473148	ENSRNA049473251	0	0		Zm00001d001818	Zm00001d001826	0.250856	138.586
ENSRNA049473178	ENSRNA049473251	0	0		Zm00001d001819	Zm00001d001826	1.87914	138.586
ENSRNA049473204	ENSRNA049473251	0	0		Zm00001d001820	Zm00001d001826	3127.11	138.586
ENSRNA049473080	ENSRNA049473254	0	0		Zm00001d001823	Zm00001d001826	0	138.586
ENSRNA049473080	ENSRNA049473254	0	0		Zm00001d001824	Zm00001d001826	13.43	138.586
ENSRNA049473236	ENSRNA049473254	0	0		Zm00001d001814	Zm00001d001827	35.8935	4.53425
ENSRNA049473246	ENSRNA049473254	0	0		Zm00001d001815	Zm00001d001827	0	4.53425
ENSRNA049473271	ENSRNA049473307	0	0		Zm00001d001816	Zm00001d001827	0	4.53425
ENSRNA049473315	ENSRNA049473322	0	0		Zm00001d001817	Zm00001d001827	0.204772	4.53425
ENSRNA049473328	ENSRNA049473334	0	0		Zm00001d001818	Zm00001d001827	0.250856	4.53425
ENSRNA049473328	ENSRNA049473334	0	0		Zm00001d001819	Zm00001d001827	1.87914	4.53425
ENSRNA049473307	ENSRNA049473338	0	0		Zm00001d001820	Zm00001d001827	3127.11	4.53425
ENSRNA049473307	ENSRNA049473346	0	0		Zm00001d001823	Zm00001d001827	0	4.53425
ENSRNA049473346	ENSRNA049473351	0	0		Zm00001d001824	Zm00001d001827	13.43	4.53425
ENSRNA049473346	ENSRNA049473351	0	0		Zm00001d001826	Zm00001d001828	138.586	4.46759
ENSRNA049473328	ENSRNA049473354	0	0		Zm00001d001827	Zm00001d001828	4.53425	4.46759
ENSRNA049473271	ENSRNA049473372	0	0		Zm00001d001826	Zm00001d001829	138.586	2.92563
ENSRNA049473271	ENSRNA049473372	0	0		Zm00001d001827	Zm00001d001829	4.53425	2.92563
ENSRNA049473346	ENSRNA049473372	0	0		Zm00001d001828	Zm00001d001829	4.46759	2.92563
ENSRNA049473351	ENSRNA049473380	0	0		Zm00001d001828	Zm00001d001830	4.46759	8.87303
ENSRNA049473315	ENSRNA049473389	0	0		Zm00001d001826	Zm00001d001831	138.586	15.7151
ENSRNA049474421	ENSRNA049474470	0	0		Zm00001d001827	Zm00001d001831	4.53425	15.7151
ENSRNA049474580	ENSRNA049474593	0	0		Zm00001d001829	Zm00001d001831	2.92563	15.7151
ENSRNA049474668	ENSRNA049474679	0	0		Zm00001d001830	Zm00001d001831	8.87303	15.7151
ENSRNA049474685	ENSRNA049474812	0	0		Zm00001d001828	Zm00001d001832	4.46759	0.920373
ENSRNA049474799	ENSRNA049474812	0	0		Zm00001d001831	Zm00001d001834	15.7151	7.08097
ENSRNA049474668	ENSRNA049474838	0	0		Zm00001d001831	Zm00001d001837	15.7151	27.884
ENSRNA049474843	ENSRNA049474852	0	0		Zm00001d001835	Zm00001d001837	8.16613	27.884
ENSRNA049474799	ENSRNA049474860	0	0		Zm00001d001838	Zm00001d001839	0.0265881	36.6419
ENSRNA049474812	ENSRNA049474860	0	0		Zm00001d001837	Zm00001d001840	27.884	0
ENSRNA049474843	ENSRNA049474866	0	0		Zm00001d001839	Zm00001d001840	36.6419	0
ENSRNA049474818	ENSRNA049474872	0	0		Zm00001d001837	Zm00001d001841	27.884	6.91014
ENSRNA049474799	ENSRNA049474894	0	0		Zm00001d001839	Zm00001d001841	36.6419	6.91014
ENSRNA049474812	ENSRNA049474894	0	0		Zm00001d001838	Zm00001d001842	0.0265881	0.692374
ENSRNA049475135	ENSRNA049475138	0	0		Zm00001d001839	Zm00001d001842	36.6419	0.692374
ENSRNA049475327	ENSRNA049475336	0	0		Zm00001d001838	Zm00001d001843	0.0265881	163.888
ENSRNA049475327	ENSRNA049475359	0	0		Zm00001d001839	Zm00001d001843	36.6419	163.888
ENSRNA049448493	ENSRNA049475486	0	0		Zm00001d001838	Zm00001d001844	0.0265881	1.22589
ENSRNA049476098	ENSRNA049476101	0	0		Zm00001d001839	Zm00001d001844	36.6419	1.22589
ENSRNA049476101	ENSRNA049476107	0	0		Zm00001d001843	Zm00001d001845	163.888	0.527584
ENSRNA049476973	ENSRNA049476978	0	0		Zm00001d001844	Zm00001d001845	1.22589	0.527584
ENSRNA049477405	ENSRNA049477408	0.173473	0		Zm00001d001843	Zm00001d001846	163.888	6.21718
ENSRNA049477401	ENSRNA049477415	0	0		Zm00001d001844	Zm00001d001846	1.22589	6.21718
ENSRNA049477401	ENSRNA049477429	0	0		Zm00001d001845	Zm00001d001846	0.527584	6.21718
ENSRNA049477418	ENSRNA049477439	0	0		Zm00001d001846	Zm00001d001847	6.21718	12
ENSRNA049447833	ENSRNA049477719	0	0		Zm00001d001848	Zm00001d001849	5.49623	64.3816
ENSRNA049447833	ENSRNA049477722	0	0		Zm00001d001848	Zm00001d001850	5.49623	0.0694473
ENSRNA049447833	ENSRNA049477727	0	0		Zm00001d001849	Zm00001d001850	64.3816	0.0694473
ENSRNA049478119	ENSRNA049478122	0	0.0490589		ENSRNA049472461	Zm00001d001855	0	1.19482
ENSRNA049478131	ENSRNA049478140	0.024842	0.0245639		Zm00001d001852	Zm00001d001855	8.2394	1.19482
ENSRNA049478131	ENSRNA049478140	0.024842	0.0245639		ENSRNA049472461	Zm00001d001856	0	51.6504
ENSRNA049478153	ENSRNA049478167	0.0251351	0		ENSRNA049472461	Zm00001d001857	0	1854.1
ENSRNA049478156	ENSRNA049478177	4.96682	0		Zm00001d001855	Zm00001d001857	1.19482	1854.1
ENSRNA049478140	ENSRNA049478183	0.0245639	0		Zm00001d001856	Zm00001d001857	51.6504	1854.1
ENSRNA049478156	ENSRNA049478193	4.96682	0		ENSRNA049472461	Zm00001d001858	0	4.42812
ENSRNA049478177	ENSRNA049478193	0	0		Zm00001d001852	Zm00001d001858	8.2394	4.42812
ENSRNA049478136	ENSRNA049478201	0	0		Zm00001d001856	Zm00001d001858	51.6504	4.42812
ENSRNA049478180	ENSRNA049478203	100.287	0		Zm00001d001857	Zm00001d001858	1854.1	4.42812
ENSRNA049478177	ENSRNA049478205	0	0		ENSRNA049472461	Zm00001d001859	0	4.83676
ENSRNA049478188	ENSRNA049478218	0	0		Zm00001d001855	Zm00001d001859	1.19482	4.83676
ENSRNA049478188	ENSRNA049478218	0	0		Zm00001d001857	Zm00001d001859	1854.1	4.83676
ENSRNA049478109	ENSRNA049478226	0.126763	0		Zm00001d001858	Zm00001d001860	4.42812	11.228
ENSRNA049478122	ENSRNA049478227	0.0490589	0		Zm00001d001859	Zm00001d001860	4.83676	11.228
ENSRNA049478126	ENSRNA049478234	0.174791	0		Zm00001d001858	Zm00001d001861	4.42812	14.7635
ENSRNA049478203	ENSRNA049478234	0	0		Zm00001d001859	Zm00001d001861	4.83676	14.7635
ENSRNA049478221	ENSRNA049478234	761.354	0		Zm00001d001855	Zm00001d001862	1.19482	86.2495
ENSRNA049478177	ENSRNA049478239	0	0		Zm00001d001859	Zm00001d001862	4.83676	86.2495
ENSRNA049478205	ENSRNA049478239	0	0		Zm00001d001860	Zm00001d001862	11.228	86.2495
ENSRNA049478126	ENSRNA049478241	0.174791	0		Zm00001d001861	Zm00001d001862	14.7635	86.2495
ENSRNA049478234	ENSRNA049478241	0	0		Zm00001d001860	Zm00001d001864	11.228	10.5969
ENSRNA049478230	ENSRNA049478247	0	0		Zm00001d001861	Zm00001d001864	14.7635	10.5969
ENSRNA049478183	ENSRNA049478252	0	0		Zm00001d001862	Zm00001d001864	86.2495	10.5969
ENSRNA049478183	ENSRNA049478252	0	0		Zm00001d001859	Zm00001d001865	4.83676	9.35338
ENSRNA049478218	ENSRNA049478252	0	0		Zm00001d001862	Zm00001d001865	86.2495	9.35338
ENSRNA049478203	ENSRNA049478275	0	0		Zm00001d001864	Zm00001d001865	10.5969	9.35338
ENSRNA049478167	ENSRNA049478282	0	0		Zm00001d001860	Zm00001d001867	11.228	0
ENSRNA049478227	ENSRNA049478287	0	0		Zm00001d001861	Zm00001d001867	14.7635	0
ENSRNA049478119	ENSRNA049478292	0	0		Zm00001d001865	Zm00001d001868	9.35338	23.565
ENSRNA049478287	ENSRNA049478292	0	0		Zm00001d001866	Zm00001d001868	4.62167	23.565
ENSRNA049478138	ENSRNA049478301	0.0496778	0		Zm00001d001867	Zm00001d001868	0	23.565
ENSRNA049478230	ENSRNA049478301	0	0		Zm00001d001866	Zm00001d001869	4.62167	3.49528
ENSRNA049478247	ENSRNA049478301	0	0		Zm00001d001867	Zm00001d001869	0	3.49528
ENSRNA049478239	ENSRNA049478307	0	0		Zm00001d000733	Zm00001d001870	2.89422	17.0277
ENSRNA049478140	ENSRNA049478320	0.0245639	0		Zm00001d001860	Zm00001d001870	11.228	17.0277
ENSRNA049478183	ENSRNA049478320	0	0		Zm00001d001861	Zm00001d001870	14.7635	17.0277
ENSRNA049478201	ENSRNA049478320	0	0		Zm00001d001866	Zm00001d001870	4.62167	17.0277
ENSRNA049478156	ENSRNA049478328	4.96682	0		Zm00001d001867	Zm00001d001870	0	17.0277
ENSRNA049478226	ENSRNA049478333	0	0		Zm00001d001868	Zm00001d001870	23.565	17.0277
ENSRNA049478267	ENSRNA049478333	0	0		Zm00001d001869	Zm00001d001870	3.49528	17.0277
ENSRNA049478180	ENSRNA049478343	100.287	0		Zm00001d001868	Zm00001d001871	23.565	0.373385
ENSRNA049478275	ENSRNA049478343	0	0		Zm00001d001869	Zm00001d001871	3.49528	0.373385
ENSRNA049478131	ENSRNA049478350	0.024842	0		Zm00001d001869	Zm00001d001876	3.49528	0
ENSRNA049478239	ENSRNA049478350	0	0		Zm00001d001870	Zm00001d001876	17.0277	0
ENSRNA049478177	ENSRNA049478355	0	0		Zm00001d001871	Zm00001d001876	0.373385	0
ENSRNA049478131	ENSRNA049478368	0.024842	0		Zm00001d001869	Zm00001d001877	3.49528	3.1676
ENSRNA049478183	ENSRNA049478368	0	0		Zm00001d001870	Zm00001d001877	17.0277	3.1676
ENSRNA049478177	ENSRNA049478375	0	0		Zm00001d001871	Zm00001d001877	0.373385	3.1676
ENSRNA049478234	ENSRNA049478387	0	0		ENSRNA049444291	Zm00001d001879	0	4.17736
ENSRNA049478234	ENSRNA049478387	0	0		Zm00001d001867	Zm00001d001879	0	4.17736
ENSRNA049479257	ENSRNA049479261	0.0252654	0		Zm00001d001876	Zm00001d001879	0	4.17736
ENSRNA049479540	ENSRNA049479546	0	0		Zm00001d001877	Zm00001d001879	3.1676	4.17736
ENSRNA049479546	ENSRNA049479549	0	0		Zm00001d001871	Zm00001d001880	0.373385	109.701
ENSRNA049470519	Zm00001d000468	0	0		Zm00001d001876	Zm00001d001880	0	109.701
Zm00001d000501	Zm00001d000502	0.402139	3.25352		Zm00001d001877	Zm00001d001880	3.1676	109.701
Zm00001d000514	Zm00001d000515	0.758327	0		Zm00001d001879	Zm00001d001880	4.17736	109.701
ENSRNA049471008	Zm00001d000604	0	0		Zm00001d000733	Zm00001d001881	2.89422	130.171
ENSRNA049473467	Zm00001d000608	0	1.72004		Zm00001d001880	Zm00001d001881	109.701	130.171
ENSRNA049474479	Zm00001d000622	0	0		Zm00001d000733	Zm00001d001882	2.89422	77.4989
ENSRNA049472860	Zm00001d000641	0	0		Zm00001d001870	Zm00001d001883	17.0277	157.292
Zm00001d000659	Zm00001d000661	1.63256	0		Zm00001d001881	Zm00001d001883	130.171	157.292
ENSRNA049440629	Zm00001d000663	0	0		Zm00001d001882	Zm00001d001883	77.4989	157.292
Zm00001d000681	Zm00001d000682	3.03421	2.64507		Zm00001d001881	Zm00001d001884	130.171	7.03731
Zm00001d000693	Zm00001d000695	0	0.454552		Zm00001d001882	Zm00001d001884	77.4989	7.03731
ENSRNA049472261	Zm00001d000698	0	0		Zm00001d000735	Zm00001d001888	0	0
Zm00001d000697	Zm00001d000698	0	0		Zm00001d001886	Zm00001d001888	0	0
Zm00001d000711	Zm00001d000713	0.000316568	0		Zm00001d001887	Zm00001d001888	0	0
ENSRNA049472588	Zm00001d000750	0	2.03812		Zm00001d000735	Zm00001d001889	0	0
Zm00001d000748	Zm00001d000750	0	2.03812		Zm00001d001886	Zm00001d001889	0	0
ENSRNA049472513	Zm00001d000755	0	0		Zm00001d001887	Zm00001d001889	0	0
ENSRNA049444172	Zm00001d000757	0	0.941927		Zm00001d000735	Zm00001d001890	0	0
Zm00001d000788	Zm00001d000789	0.163745	0		Zm00001d001886	Zm00001d001890	0	0
Zm00001d000814	Zm00001d000815	0	0		Zm00001d001887	Zm00001d001890	0	0
Zm00001d000816	Zm00001d000817	0	0		Zm00001d000735	Zm00001d001891	0	0
Zm00001d000820	Zm00001d000821	0	0		Zm00001d001886	Zm00001d001891	0	0
Zm00001d000819	Zm00001d000822	0	0		Zm00001d001887	Zm00001d001891	0	0
Zm00001d000819	Zm00001d000822	0	0		Zm00001d000735	Zm00001d001892	0	0
Zm00001d000868	Zm00001d000869	0	0.398354		Zm00001d001886	Zm00001d001892	0	0
ENSRNA049464595	Zm00001d000891	0	0		Zm00001d001887	Zm00001d001892	0	0
ENSRNA049464595	Zm00001d000891	0	0		ENSRNA049472552	Zm00001d001895	0	30.0722
Zm00001d000892	Zm00001d000894	1.64283	0.67202		ENSRNA049472552	Zm00001d001896	0	87.0286
Zm00001d000899	Zm00001d000900	0	0		Zm00001d001600	Zm00001d001896	52.7454	87.0286
Zm00001d000912	Zm00001d000913	0	0.0766678		Zm00001d001862	Zm00001d001897	86.2495	1.11346
Zm00001d000912	Zm00001d000913	0	0.0766678		Zm00001d001895	Zm00001d001897	30.0722	1.11346
ENSRNA049442047	Zm00001d000952	0	0		Zm00001d001896	Zm00001d001897	87.0286	1.11346
Zm00001d000956	Zm00001d000958	0	0		ENSRNA049472552	Zm00001d001898	0	12.33
Zm00001d000960	Zm00001d000961	0	0		Zm00001d001895	Zm00001d001898	30.0722	12.33
ENSRNA049442148	Zm00001d000976	0	0.28447		Zm00001d001897	Zm00001d001898	1.11346	12.33
ENSRNA049478287	Zm00001d000983	0	0		ENSRNA049472552	Zm00001d001899	0	28.8603
ENSRNA049468238	Zm00001d001025	190.824	0		Zm00001d001895	Zm00001d001899	30.0722	28.8603
ENSRNA049467951	Zm00001d001031	0	2687.26		Zm00001d001897	Zm00001d001899	1.11346	28.8603
Zm00001d001052	Zm00001d001053	0	0		Zm00001d001899	Zm00001d001901	28.8603	13.8106
ENSRNA049443319	Zm00001d001056	0	0		Zm00001d001900	Zm00001d001901	9.04081	13.8106
ENSRNA049448027	Zm00001d001081	0	0		Zm00001d001898	Zm00001d001902	12.33	0.925768
Zm00001d001097	Zm00001d001098	0	0		Zm00001d001899	Zm00001d001902	28.8603	0.925768
ENSRNA049447020	Zm00001d001114	0	0		Zm00001d001901	Zm00001d001902	13.8106	0.925768
Zm00001d001209	Zm00001d001210	0	0		ENSRNA049472552	Zm00001d001903	0	38.3198
ENSRNA049762435	Zm00001d001225	0	0		Zm00001d001898	Zm00001d001903	12.33	38.3198
ENSRNA049477769	Zm00001d001263	0	1.24955		Zm00001d001899	Zm00001d001903	28.8603	38.3198
ENSRNA049478122	Zm00001d001300	0.0490589	0		Zm00001d001900	Zm00001d001903	9.04081	38.3198
ENSRNA049478113	Zm00001d001302	0	0.971588		Zm00001d001901	Zm00001d001903	13.8106	38.3198
ENSRNA049478122	Zm00001d001302	0.0490589	0.971588		Zm00001d001902	Zm00001d001904	0.925768	0
ENSRNA049478230	Zm00001d001302	0	0.971588		Zm00001d001902	Zm00001d001905	0.925768	21.8745
Zm00001d001308	Zm00001d001309	0.0142077	0		Zm00001d001904	Zm00001d001906	0	0.0325575
ENSRNA049477405	Zm00001d001321	0.173473	0		Zm00001d001865	Zm00001d001907	9.35338	87.4093
Zm00001d001343	Zm00001d001345	0	0		Zm00001d001902	Zm00001d001907	0.925768	87.4093
Zm00001d001366	Zm00001d001367	0	0		Zm00001d001903	Zm00001d001907	38.3198	87.4093
Zm00001d001366	Zm00001d001367	0	0		Zm00001d001904	Zm00001d001907	0	87.4093
ENSRNA049479409	Zm00001d001393	0	3.9305		Zm00001d001905	Zm00001d001907	21.8745	87.4093
Zm00001d001392	Zm00001d001393	0	3.9305		Zm00001d001906	Zm00001d001907	0.0325575	87.4093
Zm00001d001395	Zm00001d001396	0	0		Zm00001d001865	Zm00001d001908	9.35338	20.8012
ENSRNA049479402	Zm00001d001397	0	0		Zm00001d001902	Zm00001d001908	0.925768	20.8012
Zm00001d001398	Zm00001d001399	0.375901	31.8452		Zm00001d001903	Zm00001d001908	38.3198	20.8012
ENSRNA049479442	Zm00001d001402	0	0		Zm00001d001904	Zm00001d001908	0	20.8012
Zm00001d001427	Zm00001d001428	0	0		Zm00001d001905	Zm00001d001908	21.8745	20.8012
ENSRNA049453982	Zm00001d001458	0	0		Zm00001d001906	Zm00001d001908	0.0325575	20.8012
ENSRNA049449723	Zm00001d001478	0	0		Zm00001d001907	Zm00001d001909	87.4093	35.689
Zm00001d001478	Zm00001d001480	0	0.0712762		Zm00001d001908	Zm00001d001909	20.8012	35.689
Zm00001d001568	Zm00001d001569	51.7486	2.25945		Zm00001d001909	Zm00001d001910	35.689	1.04061
Zm00001d001585	Zm00001d001586	0	0		Zm00001d001909	Zm00001d001911	35.689	0
Zm00001d001591	Zm00001d001592	0	0		Zm00001d001904	Zm00001d001913	0	416.026
ENSRNA049455651	Zm00001d001600	0	52.7454		Zm00001d001907	Zm00001d001913	87.4093	416.026
Zm00001d001600	Zm00001d001601	52.7454	0		Zm00001d001908	Zm00001d001913	20.8012	416.026
ENSRNA049461861	Zm00001d001605	0	0		Zm00001d001909	Zm00001d001913	35.689	416.026
Zm00001d001616	Zm00001d001617	0	0		Zm00001d001910	Zm00001d001913	1.04061	416.026
Zm00001d001641	Zm00001d001642	4.34649	0		Zm00001d001911	Zm00001d001913	0	416.026
ENSRNA049455955	Zm00001d001657	1492.18	0		Zm00001d001909	Zm00001d001914	35.689	13.8461
ENSRNA049476598	Zm00001d001700	0	7.28517		Zm00001d001910	Zm00001d001914	1.04061	13.8461
Zm00001d001734	Zm00001d001735	0	0		Zm00001d001913	Zm00001d001914	416.026	13.8461
ENSRNA049446184	Zm00001d001744	0	0		Zm00001d001904	Zm00001d001915	0	67.9788
ENSRNA049446128	Zm00001d001752	0	0		Zm00001d001906	Zm00001d001915	0.0325575	67.9788
Zm00001d001763	Zm00001d001765	19.2699	7.78271		Zm00001d001907	Zm00001d001915	87.4093	67.9788
Zm00001d001775	Zm00001d001776	0	0		Zm00001d001908	Zm00001d001915	20.8012	67.9788
Zm00001d001779	Zm00001d001780	4.83704	6.05139		Zm00001d001909	Zm00001d001915	35.689	67.9788
Zm00001d001776	Zm00001d001781	0	21.6048		Zm00001d001913	Zm00001d001915	416.026	67.9788
Zm00001d001789	Zm00001d001791	15.0286	5.99956		Zm00001d001914	Zm00001d001916	13.8461	0
ENSRNA049472608	Zm00001d001792	0	0.155359		Zm00001d001913	Zm00001d001917	416.026	3.73594
Zm00001d001792	Zm00001d001793	0.155359	0		Zm00001d001924	Zm00001d001928	1.35828	1.38029
ENSRNA049472580	Zm00001d001796	0	0.393865		Zm00001d001928	Zm00001d001929	1.38029	31.8364
Zm00001d001797	Zm00001d001798	2.21251	20.9355		Zm00001d001928	Zm00001d001930	1.38029	37.3259
Zm00001d001797	Zm00001d001798	2.21251	20.9355		Zm00001d001924	Zm00001d001931	1.35828	0
ENSRNA049472608	Zm00001d001799	0	5.42969		Zm00001d001929	Zm00001d001931	31.8364	0
ENSRNA049472608	Zm00001d001799	0	5.42969		Zm00001d001930	Zm00001d001931	37.3259	0
Zm00001d001790	Zm00001d001799	12.0286	5.42969		Zm00001d001927	Zm00001d001932	0.0331768	67.5588
Zm00001d001792	Zm00001d001800	0.155359	16.5999		Zm00001d001929	Zm00001d001932	31.8364	67.5588
Zm00001d001803	Zm00001d001804	3.36929	10.0878		Zm00001d001930	Zm00001d001932	37.3259	67.5588
Zm00001d001804	Zm00001d001807	10.0878	3.83036		Zm00001d001929	Zm00001d001933	31.8364	23.9906
Zm00001d001803	Zm00001d001809	3.36929	19.1494		Zm00001d001930	Zm00001d001933	37.3259	23.9906
Zm00001d001807	Zm00001d001809	3.83036	19.1494		Zm00001d001931	Zm00001d001933	0	23.9906
Zm00001d001809	Zm00001d001810	19.1494	0		Zm00001d001931	Zm00001d001934	0	0
Zm00001d001806	Zm00001d001812	7.68848	168.107		Zm00001d001932	Zm00001d001934	67.5588	0
Zm00001d001808	Zm00001d001812	8.18052	168.107		Zm00001d001932	Zm00001d001935	67.5588	4.95049
Zm00001d001809	Zm00001d001812	19.1494	168.107		Zm00001d001934	Zm00001d001936	0	6.14123
Zm00001d001809	Zm00001d001812	19.1494	168.107		Zm00001d001935	Zm00001d001936	4.95049	6.14123
Zm00001d001802	Zm00001d001814	11.5387	35.8935		Zm00001d001935	Zm00001d001937	4.95049	11.5748
Zm00001d001813	Zm00001d001816	11.7575	0		Zm00001d001936	Zm00001d001937	6.14123	11.5748
Zm00001d001813	Zm00001d001817	11.7575	0.204772		Zm00001d001937	Zm00001d001939	11.5748	7.98398
Zm00001d001814	Zm00001d001817	35.8935	0.204772		Zm00001d001933	Zm00001d001940	23.9906	31.0552
Zm00001d001814	Zm00001d001817	35.8935	0.204772		Zm00001d001934	Zm00001d001940	0	31.0552
Zm00001d001815	Zm00001d001818	0	0.250856		Zm00001d001936	Zm00001d001940	6.14123	31.0552
Zm00001d001813	Zm00001d001819	11.7575	1.87914		Zm00001d001939	Zm00001d001940	7.98398	31.0552
Zm00001d001816	Zm00001d001819	0	1.87914		Zm00001d001933	Zm00001d001941	23.9906	11.4389
Zm00001d001817	Zm00001d001819	0.204772	1.87914		Zm00001d001934	Zm00001d001941	0	11.4389
Zm00001d001818	Zm00001d001825	0.250856	5.4936		Zm00001d001936	Zm00001d001941	6.14123	11.4389
Zm00001d001824	Zm00001d001825	13.43	5.4936		Zm00001d001939	Zm00001d001941	7.98398	11.4389
Zm00001d001815	Zm00001d001827	0	4.53425		Zm00001d001940	Zm00001d001943	31.0552	2.33215
Zm00001d001823	Zm00001d001827	0	4.53425		Zm00001d001941	Zm00001d001943	11.4389	2.33215
Zm00001d001827	Zm00001d001829	4.53425	2.92563		Zm00001d001940	Zm00001d001945	31.0552	0
Zm00001d001823	Zm00001d001830	0	8.87303		Zm00001d001941	Zm00001d001945	11.4389	0
Zm00001d001824	Zm00001d001830	13.43	8.87303		Zm00001d001946	Zm00001d001947	85.0029	12.998
Zm00001d001829	Zm00001d001831	2.92563	15.7151		Zm00001d001947	Zm00001d001948	12.998	0.192124
Zm00001d001824	Zm00001d001832	13.43	0.920373		Zm00001d001946	Zm00001d001949	85.0029	0.543379
Zm00001d001831	Zm00001d001832	15.7151	0.920373		Zm00001d001947	Zm00001d001949	12.998	0.543379
Zm00001d001830	Zm00001d001834	8.87303	7.08097		Zm00001d001948	Zm00001d001949	0.192124	0.543379
Zm00001d001831	Zm00001d001834	15.7151	7.08097		Zm00001d001946	Zm00001d001950	85.0029	0
Zm00001d001832	Zm00001d001834	0.920373	7.08097		Zm00001d001947	Zm00001d001950	12.998	0
Zm00001d001834	Zm00001d001835	7.08097	8.16613		Zm00001d001948	Zm00001d001950	0.192124	0
Zm00001d001835	Zm00001d001836	8.16613	0		Zm00001d001947	Zm00001d001951	12.998	64.3388
Zm00001d001825	Zm00001d001837	5.4936	27.884		Zm00001d001948	Zm00001d001951	0.192124	64.3388
ENSRNA049472548	Zm00001d001840	0	0		Zm00001d001946	Zm00001d001952	85.0029	3.70975
ENSRNA049472548	Zm00001d001841	0	6.91014		Zm00001d001947	Zm00001d001952	12.998	3.70975
Zm00001d001829	Zm00001d001841	2.92563	6.91014		Zm00001d001948	Zm00001d001952	0.192124	3.70975
ENSRNA049472548	Zm00001d001843	0	163.888		Zm00001d001949	Zm00001d001959	0.543379	17.2943
Zm00001d001840	Zm00001d001844	0	1.22589		Zm00001d001950	Zm00001d001959	0	17.2943
Zm00001d001839	Zm00001d001845	36.6419	0.527584		Zm00001d001951	Zm00001d001959	64.3388	17.2943
Zm00001d001829	Zm00001d001846	2.92563	6.21718		Zm00001d001952	Zm00001d001959	3.70975	17.2943
Zm00001d001846	Zm00001d001847	6.21718	12		Zm00001d001953	Zm00001d001959	2.02936	17.2943
Zm00001d001845	Zm00001d001848	0.527584	5.49623		Zm00001d001959	Zm00001d001960	17.2943	579.765
Zm00001d001839	Zm00001d001849	36.6419	64.3816		Zm00001d001952	Zm00001d001962	3.70975	19.7449
Zm00001d001844	Zm00001d001849	1.22589	64.3816		Zm00001d001953	Zm00001d001962	2.02936	19.7449
Zm00001d001836	Zm00001d001850	0	0.0694473		Zm00001d001959	Zm00001d001962	17.2943	19.7449
Zm00001d001840	Zm00001d001850	0	0.0694473		Zm00001d001960	Zm00001d001962	579.765	19.7449
Zm00001d001849	Zm00001d001850	64.3816	0.0694473		Zm00001d001961	Zm00001d001962	1.02246	19.7449
ENSRNA049472461	Zm00001d001851	0	0		Zm00001d001961	Zm00001d001963	1.02246	3.74208
Zm00001d001849	Zm00001d001851	64.3816	0		Zm00001d001962	Zm00001d001963	19.7449	3.74208
Zm00001d001850	Zm00001d001851	0.0694473	0		Zm00001d001932	Zm00001d001964	67.5588	14.3503
Zm00001d001849	Zm00001d001852	64.3816	8.2394		Zm00001d001962	Zm00001d001964	19.7449	14.3503
Zm00001d001850	Zm00001d001852	0.0694473	8.2394		Zm00001d001963	Zm00001d001964	3.74208	14.3503
Zm00001d001850	Zm00001d001852	0.0694473	8.2394		Zm00001d001932	Zm00001d001965	67.5588	0
Zm00001d001851	Zm00001d001852	0	8.2394		Zm00001d001962	Zm00001d001965	19.7449	0
Zm00001d001849	Zm00001d001856	64.3816	51.6504		Zm00001d001963	Zm00001d001965	3.74208	0
Zm00001d001852	Zm00001d001856	8.2394	51.6504		Zm00001d001963	Zm00001d001966	3.74208	36.555
Zm00001d001852	Zm00001d001859	8.2394	4.83676		Zm00001d001964	Zm00001d001966	14.3503	36.555
Zm00001d001855	Zm00001d001859	1.19482	4.83676		Zm00001d001965	Zm00001d001966	0	36.555
Zm00001d001857	Zm00001d001859	1854.1	4.83676		Zm00001d001963	Zm00001d001967	3.74208	7.12663
Zm00001d001858	Zm00001d001859	4.42812	4.83676		Zm00001d001964	Zm00001d001967	14.3503	7.12663
Zm00001d001861	Zm00001d001862	14.7635	86.2495		Zm00001d001965	Zm00001d001967	0	7.12663
Zm00001d001861	Zm00001d001862	14.7635	86.2495		Zm00001d001966	Zm00001d001968	36.555	2.8422
Zm00001d001859	Zm00001d001864	4.83676	10.5969		Zm00001d001967	Zm00001d001968	7.12663	2.8422
Zm00001d001862	Zm00001d001864	86.2495	10.5969		Zm00001d001968	Zm00001d001972	2.8422	18.9556
Zm00001d001842	Zm00001d001865	0.692374	9.35338		Zm00001d001970	Zm00001d001972	2.14452	18.9556
Zm00001d001857	Zm00001d001865	1854.1	9.35338		Zm00001d001972	Zm00001d001973	18.9556	1.95973
Zm00001d001861	Zm00001d001865	14.7635	9.35338		Zm00001d001973	Zm00001d001974	1.95973	2.36223
Zm00001d001865	Zm00001d001866	9.35338	4.62167		Zm00001d001968	Zm00001d001978	2.8422	7.84155
Zm00001d001860	Zm00001d001869	11.228	3.49528		Zm00001d001974	Zm00001d001978	2.36223	7.84155
Zm00001d001862	Zm00001d001869	86.2495	3.49528		Zm00001d000736	Zm00001d001979	0.0585826	22.1526
Zm00001d001866	Zm00001d001869	4.62167	3.49528		Zm00001d001977	Zm00001d001979	0	22.1526
Zm00001d001866	Zm00001d001869	4.62167	3.49528		Zm00001d001978	Zm00001d001979	7.84155	22.1526
ENSRNA049472564	Zm00001d001870	0	17.0277		Zm00001d000736	Zm00001d001980	0.0585826	2.24781
Zm00001d001851	Zm00001d001870	0	17.0277		Zm00001d001979	Zm00001d001980	22.1526	2.24781
Zm00001d001858	Zm00001d001870	4.42812	17.0277		Zm00001d000736	Zm00001d001981	0.0585826	0
Zm00001d001867	Zm00001d001870	0	17.0277		Zm00001d001979	Zm00001d001981	22.1526	0
ENSRNA049444291	Zm00001d001872	0	0		Zm00001d001978	Zm00001d001982	7.84155	15.5625
ENSRNA049472564	Zm00001d001872	0	0		Zm00001d001979	Zm00001d001982	22.1526	15.5625
Zm00001d001866	Zm00001d001873	4.62167	0		Zm00001d001980	Zm00001d001982	2.24781	15.5625
Zm00001d001867	Zm00001d001875	0	0		Zm00001d001981	Zm00001d001982	0	15.5625
Zm00001d001864	Zm00001d001876	10.5969	0		Zm00001d000736	Zm00001d001983	0.0585826	8.0602
Zm00001d001870	Zm00001d001876	17.0277	0		Zm00001d001981	Zm00001d001983	0	8.0602
Zm00001d001872	Zm00001d001876	0	0		Zm00001d001982	Zm00001d001983	15.5625	8.0602
Zm00001d001868	Zm00001d001879	23.565	4.17736		Zm00001d001983	Zm00001d001987	8.0602	6.00808
Zm00001d001875	Zm00001d001879	0	4.17736		Zm00001d001984	Zm00001d001987	39.1454	6.00808
Zm00001d001868	Zm00001d001880	23.565	109.701		Zm00001d001750	Zm00001d001988	2.87561	50.9939
Zm00001d000733	Zm00001d001881	2.89422	130.171		Zm00001d001983	Zm00001d001988	8.0602	50.9939
Zm00001d001876	Zm00001d001881	0	130.171		Zm00001d001989	Zm00001d001990	15.9813	29.8158
Zm00001d000733	Zm00001d001882	2.89422	77.4989		Zm00001d001989	Zm00001d001993	15.9813	0.202363
Zm00001d001881	Zm00001d001883	130.171	157.292		Zm00001d001989	Zm00001d001994	15.9813	6.77444
Zm00001d000733	Zm00001d001884	2.89422	7.03731		Zm00001d001993	Zm00001d001995	0.202363	14.8919
Zm00001d001881	Zm00001d001884	130.171	7.03731		Zm00001d001994	Zm00001d001995	6.77444	14.8919
Zm00001d001882	Zm00001d001884	77.4989	7.03731		Zm00001d000737	Zm00001d001996	0	21.1257
Zm00001d001882	Zm00001d001884	77.4989	7.03731		Zm00001d001993	Zm00001d001996	0.202363	21.1257
Zm00001d001862	Zm00001d001887	86.2495	0		Zm00001d001994	Zm00001d001996	6.77444	21.1257
Zm00001d001885	Zm00001d001887	0	0		Zm00001d001995	Zm00001d001996	14.8919	21.1257
Zm00001d001885	Zm00001d001888	0	0		Zm00001d001995	Zm00001d001997	14.8919	1.02799
Zm00001d000735	Zm00001d001890	0	0		Zm00001d000737	Zm00001d001999	0	37.8299
Zm00001d001887	Zm00001d001891	0	0		Zm00001d001995	Zm00001d001999	14.8919	37.8299
Zm00001d000735	Zm00001d001893	0	0		Zm00001d001996	Zm00001d001999	21.1257	37.8299
Zm00001d001887	Zm00001d001893	0	0		Zm00001d001997	Zm00001d001999	1.02799	37.8299
Zm00001d001887	Zm00001d001893	0	0		Zm00001d000737	Zm00001d002000	0	1176.53
Zm00001d001885	Zm00001d001895	0	30.0722		Zm00001d001997	Zm00001d002000	1.02799	1176.53
Zm00001d001887	Zm00001d001896	0	87.0286		Zm00001d001999	Zm00001d002000	37.8299	1176.53
Zm00001d001886	Zm00001d001897	0	1.11346		Zm00001d000737	Zm00001d002001	0	204.747
Zm00001d001892	Zm00001d001897	0	1.11346		Zm00001d001997	Zm00001d002001	1.02799	204.747
Zm00001d001896	Zm00001d001897	87.0286	1.11346		Zm00001d001999	Zm00001d002001	37.8299	204.747
Zm00001d001888	Zm00001d001898	0	12.33		Zm00001d002000	Zm00001d002001	1176.53	204.747
Zm00001d001890	Zm00001d001898	0	12.33		Zm00001d001996	Zm00001d002003	21.1257	5.3462
Zm00001d001895	Zm00001d001899	30.0722	28.8603		Zm00001d001999	Zm00001d002003	37.8299	5.3462
Zm00001d001889	Zm00001d001900	0	9.04081		Zm00001d002000	Zm00001d002003	1176.53	5.3462
Zm00001d001890	Zm00001d001900	0	9.04081		Zm00001d002001	Zm00001d002003	204.747	5.3462
Zm00001d001890	Zm00001d001902	0	0.925768		Zm00001d000737	Zm00001d002004	0	22.748
Zm00001d001895	Zm00001d001902	30.0722	0.925768		Zm00001d002003	Zm00001d002004	5.3462	22.748
Zm00001d001898	Zm00001d001902	12.33	0.925768		Zm00001d002005	Zm00001d002011	0.937907	0
Zm00001d001900	Zm00001d001902	9.04081	0.925768		Zm00001d002006	Zm00001d002011	290.312	0
Zm00001d001887	Zm00001d001903	0	38.3198		Zm00001d000740	Zm00001d002012	1.62085	19.277
Zm00001d001902	Zm00001d001905	0.925768	21.8745		Zm00001d002011	Zm00001d002012	0	19.277
Zm00001d001902	Zm00001d001906	0.925768	0.0325575		Zm00001d000739	Zm00001d002021	1.44004	208.475
Zm00001d001903	Zm00001d001906	38.3198	0.0325575		Zm00001d000740	Zm00001d002021	1.62085	208.475
Zm00001d001904	Zm00001d001907	0	87.4093		Zm00001d002020	Zm00001d002021	35.7664	208.475
Zm00001d001905	Zm00001d001908	21.8745	20.8012		Zm00001d000739	Zm00001d002022	1.44004	37.8996
Zm00001d001903	Zm00001d001910	38.3198	1.04061		Zm00001d000740	Zm00001d002022	1.62085	37.8996
Zm00001d001907	Zm00001d001912	87.4093	0		Zm00001d002021	Zm00001d002022	208.475	37.8996
Zm00001d001909	Zm00001d001912	35.689	0		Zm00001d002012	Zm00001d002023	19.277	0
Zm00001d001910	Zm00001d001913	1.04061	416.026		Zm00001d002021	Zm00001d002023	208.475	0
Zm00001d001912	Zm00001d001914	0	13.8461		Zm00001d000739	Zm00001d002024	1.44004	36.9771
Zm00001d001912	Zm00001d001914	0	13.8461		Zm00001d002012	Zm00001d002024	19.277	36.9771
Zm00001d001912	Zm00001d001914	0	13.8461		Zm00001d002021	Zm00001d002024	208.475	36.9771
Zm00001d001912	Zm00001d001915	0	67.9788		Zm00001d002022	Zm00001d002024	37.8996	36.9771
Zm00001d001906	Zm00001d001917	0.0325575	3.73594		Zm00001d000741	Zm00001d002029	1.24283	108.287
Zm00001d001914	Zm00001d001917	13.8461	3.73594		Zm00001d002027	Zm00001d002029	28.79	108.287
Zm00001d001917	Zm00001d001921	3.73594	0		Zm00001d002029	Zm00001d002032	108.287	4.09506
Zm00001d001921	Zm00001d001922	0	0		ENSRNA049472536	Zm00001d002033	0	13.2582
Zm00001d001921	Zm00001d001924	0	1.35828		Zm00001d002028	Zm00001d002033	244.891	13.2582
Zm00001d001923	Zm00001d001924	3.64051	1.35828		ENSRNA049472536	Zm00001d002034	0	19.7819
Zm00001d001926	Zm00001d001927	0	0.0331768		Zm00001d000741	Zm00001d002034	1.24283	19.7819
Zm00001d001923	Zm00001d001928	3.64051	1.38029		Zm00001d002028	Zm00001d002034	244.891	19.7819
Zm00001d001926	Zm00001d001929	0	31.8364		Zm00001d002033	Zm00001d002034	13.2582	19.7819
Zm00001d001923	Zm00001d001930	3.64051	37.3259		Zm00001d002034	Zm00001d002035	19.7819	23.3142
Zm00001d001926	Zm00001d001930	0	37.3259		Zm00001d002034	Zm00001d002036	19.7819	4.35361
Zm00001d001928	Zm00001d001930	1.38029	37.3259		Zm00001d002034	Zm00001d002037	19.7819	0.0893834
Zm00001d001924	Zm00001d001931	1.35828	0		Zm00001d002037	Zm00001d002038	0.0893834	34.8954
Zm00001d001929	Zm00001d001931	31.8364	0		Zm00001d002037	Zm00001d002039	0.0893834	0.627695
Zm00001d001930	Zm00001d001931	37.3259	0		Zm00001d002038	Zm00001d002039	34.8954	0.627695
Zm00001d001930	Zm00001d001932	37.3259	67.5588		Zm00001d002043	Zm00001d002046	0	0.973031
Zm00001d001926	Zm00001d001933	0	23.9906		Zm00001d000744	Zm00001d002051	0	12.9731
Zm00001d001931	Zm00001d001933	0	23.9906		Zm00001d002038	Zm00001d002051	34.8954	12.9731
Zm00001d001932	Zm00001d001933	67.5588	23.9906		Zm00001d000744	Zm00001d002052	0	1079.95
Zm00001d001930	Zm00001d001934	37.3259	0		Zm00001d002038	Zm00001d002052	34.8954	1079.95
Zm00001d001932	Zm00001d001935	67.5588	4.95049		Zm00001d000745	Zm00001d002053	0.386753	3.42521
Zm00001d001931	Zm00001d001936	0	6.14123		Zm00001d002051	Zm00001d002053	12.9731	3.42521
Zm00001d001932	Zm00001d001936	67.5588	6.14123		Zm00001d002052	Zm00001d002053	1079.95	3.42521
Zm00001d001933	Zm00001d001936	23.9906	6.14123		Zm00001d002052	Zm00001d002054	1079.95	4.92076
Zm00001d001923	Zm00001d001937	3.64051	11.5748		Zm00001d002052	Zm00001d002055	1079.95	0
Zm00001d001931	Zm00001d001937	0	11.5748		Zm00001d000745	Zm00001d002056	0.386753	0.0272565
Zm00001d001935	Zm00001d001937	4.95049	11.5748		Zm00001d002053	Zm00001d002056	3.42521	0.0272565
Zm00001d001936	Zm00001d001937	6.14123	11.5748		Zm00001d002054	Zm00001d002056	4.92076	0.0272565
Zm00001d001937	Zm00001d001939	11.5748	7.98398		Zm00001d002055	Zm00001d002056	0	0.0272565
Zm00001d001932	Zm00001d001940	67.5588	31.0552		Zm00001d000744	Zm00001d002057	0	0
Zm00001d001939	Zm00001d001940	7.98398	31.0552		Zm00001d002053	Zm00001d002057	3.42521	0
Zm00001d001922	Zm00001d001941	0	11.4389		Zm00001d002056	Zm00001d002057	0.0272565	0
Zm00001d001935	Zm00001d001941	4.95049	11.4389		Zm00001d000745	Zm00001d002058	0.386753	4.99359
Zm00001d001939	Zm00001d001941	7.98398	11.4389		Zm00001d002053	Zm00001d002058	3.42521	4.99359
Zm00001d001934	Zm00001d001942	0	0		Zm00001d002054	Zm00001d002058	4.92076	4.99359
Zm00001d001939	Zm00001d001942	7.98398	0		Zm00001d002055	Zm00001d002058	0	4.99359
Zm00001d001933	Zm00001d001943	23.9906	2.33215		Zm00001d002053	Zm00001d002063	3.42521	74.0804
Zm00001d001936	Zm00001d001945	6.14123	0		Zm00001d000745	Zm00001d002064	0.386753	44.0634
Zm00001d001946	Zm00001d001948	85.0029	0.192124		Zm00001d002063	Zm00001d002064	74.0804	44.0634
Zm00001d001945	Zm00001d001950	0	0		Zm00001d000746	Zm00001d002065	0	1310.51
Zm00001d001948	Zm00001d001952	0.192124	3.70975		Zm00001d002065	Zm00001d002066	1310.51	236.213
Zm00001d001946	Zm00001d001953	85.0029	2.02936		Zm00001d002065	Zm00001d002068	1310.51	9.73544
Zm00001d001947	Zm00001d001954	12.998	0		Zm00001d002065	Zm00001d002069	1310.51	205.323
Zm00001d001947	Zm00001d001957	12.998	0		Zm00001d002069	Zm00001d002071	205.323	33.6793
Zm00001d001950	Zm00001d001957	0	0		Zm00001d002069	Zm00001d002072	205.323	1.10037
Zm00001d001950	Zm00001d001957	0	0		Zm00001d002068	Zm00001d002075	9.73544	46.4516
Zm00001d001955	Zm00001d001957	0	0		Zm00001d002071	Zm00001d002075	33.6793	46.4516
Zm00001d001954	Zm00001d001959	0	17.2943		Zm00001d002069	Zm00001d002080	205.323	16.0653
Zm00001d001954	Zm00001d001959	0	17.2943		Zm00001d002079	Zm00001d002080	74.4044	16.0653
Zm00001d001959	Zm00001d001961	17.2943	1.02246		Zm00001d002082	Zm00001d002084	0.481012	4.89574
Zm00001d001960	Zm00001d001962	579.765	19.7449		Zm00001d002084	Zm00001d002085	4.89574	6.72456
Zm00001d001962	Zm00001d001963	19.7449	3.74208		Zm00001d002084	Zm00001d002086	4.89574	2.93015
Zm00001d001960	Zm00001d001966	579.765	36.555		Zm00001d002084	Zm00001d002087	4.89574	6.80198
Zm00001d001959	Zm00001d001967	17.2943	7.12663		Zm00001d002085	Zm00001d002087	6.72456	6.80198
Zm00001d001964	Zm00001d001968	14.3503	2.8422		Zm00001d002086	Zm00001d002087	2.93015	6.80198
Zm00001d001965	Zm00001d001968	0	2.8422		Zm00001d002085	Zm00001d002088	6.72456	8.89026
Zm00001d001966	Zm00001d001970	36.555	2.14452		Zm00001d002086	Zm00001d002088	2.93015	8.89026
Zm00001d001954	Zm00001d001971	0	0		Zm00001d002088	Zm00001d002089	8.89026	17.8003
Zm00001d001970	Zm00001d001972	2.14452	18.9556		Zm00001d002089	Zm00001d002090	17.8003	1.10183
Zm00001d001972	Zm00001d001973	18.9556	1.95973		Zm00001d002089	Zm00001d002091	17.8003	3.45212
Zm00001d001972	Zm00001d001973	18.9556	1.95973		Zm00001d002090	Zm00001d002091	1.10183	3.45212
Zm00001d001966	Zm00001d001974	36.555	2.36223		Zm00001d002091	Zm00001d002093	3.45212	50.1766
Zm00001d001973	Zm00001d001974	1.95973	2.36223		Zm00001d002091	Zm00001d002095	3.45212	4.53774
Zm00001d001973	Zm00001d001976	1.95973	0		Zm00001d002095	Zm00001d002096	4.53774	1.27445
Zm00001d001973	Zm00001d001977	1.95973	0		Zm00001d002096	Zm00001d002098	1.27445	0.989112
Zm00001d001973	Zm00001d001977	1.95973	0		Zm00001d002097	Zm00001d002098	0.54909	0.989112
Zm00001d001971	Zm00001d001979	0	22.1526		Zm00001d002091	Zm00001d002099	3.45212	15.8648
Zm00001d001975	Zm00001d001979	0	22.1526		Zm00001d002098	Zm00001d002099	0.989112	15.8648
Zm00001d001977	Zm00001d001979	0	22.1526		Zm00001d002091	Zm00001d002100	3.45212	0.244349
Zm00001d001978	Zm00001d001979	7.84155	22.1526		Zm00001d002098	Zm00001d002100	0.989112	0.244349
Zm00001d001974	Zm00001d001980	2.36223	2.24781		Zm00001d002091	Zm00001d002101	3.45212	0.891501
Zm00001d000736	Zm00001d001981	0.0585826	0		Zm00001d002098	Zm00001d002101	0.989112	0.891501
Zm00001d000736	Zm00001d001981	0.0585826	0		Zm00001d002091	Zm00001d002102	3.45212	0
Zm00001d000736	Zm00001d001981	0.0585826	0		Zm00001d002098	Zm00001d002102	0.989112	0
Zm00001d001978	Zm00001d001981	7.84155	0		Zm00001d002099	Zm00001d002103	15.8648	8.71392
Zm00001d001980	Zm00001d001981	2.24781	0		Zm00001d002100	Zm00001d002103	0.244349	8.71392
Zm00001d001981	Zm00001d001984	0	39.1454		Zm00001d002101	Zm00001d002103	0.891501	8.71392
Zm00001d001984	Zm00001d001987	39.1454	6.00808		Zm00001d002102	Zm00001d002103	0	8.71392
Zm00001d001987	Zm00001d001988	6.00808	50.9939		Zm00001d002099	Zm00001d002104	15.8648	29.9551
Zm00001d000736	Zm00001d001989	0.0585826	15.9813		Zm00001d002100	Zm00001d002104	0.244349	29.9551
Zm00001d000737	Zm00001d001990	0	29.8158		Zm00001d002101	Zm00001d002104	0.891501	29.9551
Zm00001d001988	Zm00001d001990	50.9939	29.8158		Zm00001d002102	Zm00001d002104	0	29.9551
Zm00001d001990	Zm00001d001993	29.8158	0.202363		Zm00001d002103	Zm00001d002104	8.71392	29.9551
Zm00001d001990	Zm00001d001993	29.8158	0.202363		Zm00001d002099	Zm00001d002105	15.8648	228.65
Zm00001d001982	Zm00001d001996	15.5625	21.1257		Zm00001d002100	Zm00001d002105	0.244349	228.65
Zm00001d001993	Zm00001d001997	0.202363	1.02799		Zm00001d002101	Zm00001d002105	0.891501	228.65
Zm00001d001976	Zm00001d001999	0	37.8299		Zm00001d002102	Zm00001d002105	0	228.65
Zm00001d001990	Zm00001d001999	29.8158	37.8299		Zm00001d002103	Zm00001d002105	8.71392	228.65
Zm00001d001996	Zm00001d002000	21.1257	1176.53		Zm00001d002104	Zm00001d002105	29.9551	228.65
Zm00001d001995	Zm00001d002001	14.8919	204.747		ENSRNA049472440	Zm00001d002122	0	65.3015
Zm00001d001997	Zm00001d002001	1.02799	204.747		ENSRNA049472504	Zm00001d002122	0	65.3015
Zm00001d001990	Zm00001d002003	29.8158	5.3462		ENSRNA049472522	Zm00001d002122	0	65.3015
Zm00001d002000	Zm00001d002003	1176.53	5.3462		ENSRNA049472588	Zm00001d002122	0	65.3015
Zm00001d001997	Zm00001d002004	1.02799	22.748		Zm00001d002115	Zm00001d002122	0.347961	65.3015
Zm00001d001999	Zm00001d002005	37.8299	0.937907		ENSRNA049472574	Zm00001d002125	0	5.39452
Zm00001d002004	Zm00001d002005	22.748	0.937907		Zm00001d000749	Zm00001d002125	0	5.39452
Zm00001d001996	Zm00001d002007	21.1257	0		Zm00001d002125	Zm00001d002126	5.39452	4.51465
Zm00001d001993	Zm00001d002008	0.202363	0		Zm00001d000749	Zm00001d002128	0	10.5615
ENSRNA049472612	Zm00001d002011	0	0		Zm00001d002126	Zm00001d002128	4.51465	10.5615
Zm00001d000738	Zm00001d002011	36.5729	0		Zm00001d002128	Zm00001d002129	10.5615	10.1386
Zm00001d000738	Zm00001d002012	36.5729	19.277		Zm00001d002128	Zm00001d002130	10.5615	31.2959
Zm00001d002007	Zm00001d002013	0	1.80677		Zm00001d002129	Zm00001d002132	10.1386	0
Zm00001d002007	Zm00001d002015	0	0		Zm00001d002130	Zm00001d002132	31.2959	0
Zm00001d002014	Zm00001d002016	0	0		Zm00001d002130	Zm00001d002134	31.2959	0
Zm00001d002014	Zm00001d002016	0	0		Zm00001d002132	Zm00001d002134	0	0
Zm00001d002006	Zm00001d002017	290.312	0		Zm00001d002133	Zm00001d002134	0.251532	0
Zm00001d002007	Zm00001d002017	0	0		Zm00001d002129	Zm00001d002135	10.1386	8.24608
Zm00001d002012	Zm00001d002017	19.277	0		Zm00001d002130	Zm00001d002135	31.2959	8.24608
Zm00001d002015	Zm00001d002018	0	0		Zm00001d002134	Zm00001d002135	0	8.24608
Zm00001d002016	Zm00001d002018	0	0		Zm00001d000751	Zm00001d002136	0	22.8814
Zm00001d002017	Zm00001d002018	0	0		Zm00001d002135	Zm00001d002136	8.24608	22.8814
Zm00001d002013	Zm00001d002020	1.80677	35.7664		Zm00001d002136	Zm00001d002138	22.8814	0
Zm00001d002019	Zm00001d002020	20.7837	35.7664		Zm00001d002135	Zm00001d002140	8.24608	1.93502
ENSRNA049472536	Zm00001d002021	0	208.475		Zm00001d002140	Zm00001d002141	1.93502	116.539
Zm00001d000739	Zm00001d002021	1.44004	208.475		Zm00001d002146	Zm00001d002148	5.85374	33.2697
Zm00001d002019	Zm00001d002021	20.7837	208.475		Zm00001d002147	Zm00001d002148	5.08088	33.2697
Zm00001d000740	Zm00001d002022	1.62085	37.8996		Zm00001d002148	Zm00001d002149	33.2697	1.60008
Zm00001d002020	Zm00001d002023	35.7664	0		Zm00001d002146	Zm00001d002150	5.85374	0.401286
Zm00001d002018	Zm00001d002024	0	36.9771		Zm00001d002147	Zm00001d002150	5.08088	0.401286
Zm00001d002021	Zm00001d002024	208.475	36.9771		Zm00001d002149	Zm00001d002150	1.60008	0.401286
Zm00001d002022	Zm00001d002025	37.8996	0.246195		ENSRNA049472415	Zm00001d002154	0	1.9309
Zm00001d002023	Zm00001d002025	0	0.246195		ENSRNA049472421	Zm00001d002154	0	1.9309
ENSRNA049472536	Zm00001d002026	0	4.65791		Zm00001d002148	Zm00001d002154	33.2697	1.9309
Zm00001d000739	Zm00001d002026	1.44004	4.65791		Zm00001d002150	Zm00001d002154	0.401286	1.9309
Zm00001d000740	Zm00001d002027	1.62085	28.79		ENSRNA049472415	Zm00001d002155	0	55.4081
Zm00001d002024	Zm00001d002027	36.9771	28.79		ENSRNA049472421	Zm00001d002155	0	55.4081
Zm00001d002023	Zm00001d002028	0	244.891		Zm00001d002148	Zm00001d002155	33.2697	55.4081
Zm00001d002020	Zm00001d002029	35.7664	108.287		Zm00001d002150	Zm00001d002155	0.401286	55.4081
Zm00001d002024	Zm00001d002029	36.9771	108.287		Zm00001d002148	Zm00001d002156	33.2697	78.8328
Zm00001d002027	Zm00001d002029	28.79	108.287		Zm00001d002150	Zm00001d002156	0.401286	78.8328
Zm00001d000741	Zm00001d002032	1.24283	4.09506		ENSRNA049472415	Zm00001d002157	0	0.442578
Zm00001d002032	Zm00001d002033	4.09506	13.2582		ENSRNA049472421	Zm00001d002157	0	0.442578
Zm00001d000741	Zm00001d002035	1.24283	23.3142		Zm00001d002154	Zm00001d002157	1.9309	0.442578
Zm00001d002033	Zm00001d002035	13.2582	23.3142		Zm00001d002155	Zm00001d002157	55.4081	0.442578
Zm00001d002034	Zm00001d002035	19.7819	23.3142		Zm00001d002156	Zm00001d002157	78.8328	0.442578
Zm00001d002035	Zm00001d002036	23.3142	4.35361		ENSRNA049472415	Zm00001d002158	0	29.1193
Zm00001d002036	Zm00001d002037	4.35361	0.0893834		ENSRNA049472421	Zm00001d002158	0	29.1193
Zm00001d002035	Zm00001d002040	23.3142	0		Zm00001d002154	Zm00001d002158	1.9309	29.1193
Zm00001d002039	Zm00001d002043	0.627695	0		Zm00001d002155	Zm00001d002158	55.4081	29.1193
Zm00001d002040	Zm00001d002046	0	0.973031		Zm00001d002156	Zm00001d002158	78.8328	29.1193
Zm00001d000742	Zm00001d002047	0	0		ENSRNA049472415	Zm00001d002159	0	58.5389
Zm00001d000742	Zm00001d002047	0	0		ENSRNA049472421	Zm00001d002159	0	58.5389
Zm00001d002037	Zm00001d002047	0.0893834	0		Zm00001d002154	Zm00001d002159	1.9309	58.5389
Zm00001d002040	Zm00001d002047	0	0		Zm00001d002155	Zm00001d002159	55.4081	58.5389
Zm00001d002044	Zm00001d002047	0	0		Zm00001d002156	Zm00001d002159	78.8328	58.5389
Zm00001d002046	Zm00001d002047	0.973031	0		ENSRNA049472415	Zm00001d002160	0	24.5828
Zm00001d002044	Zm00001d002049	0	0		ENSRNA049472421	Zm00001d002160	0	24.5828
Zm00001d002047	Zm00001d002049	0	0		Zm00001d002154	Zm00001d002160	1.9309	24.5828
Zm00001d000744	Zm00001d002050	0	0		Zm00001d002155	Zm00001d002160	55.4081	24.5828
Zm00001d002032	Zm00001d002050	4.09506	0		Zm00001d002156	Zm00001d002160	78.8328	24.5828
Zm00001d000744	Zm00001d002051	0	12.9731		Zm00001d002157	Zm00001d002160	0.442578	24.5828
Zm00001d002051	Zm00001d002052	12.9731	1079.95		Zm00001d002158	Zm00001d002160	29.1193	24.5828
Zm00001d000744	Zm00001d002056	0	0.0272565		ENSRNA049472415	Zm00001d002161	0	3.62688
Zm00001d002053	Zm00001d002056	3.42521	0.0272565		ENSRNA049472421	Zm00001d002161	0	3.62688
Zm00001d000744	Zm00001d002057	0	0		Zm00001d002154	Zm00001d002161	1.9309	3.62688
Zm00001d000744	Zm00001d002057	0	0		Zm00001d002155	Zm00001d002161	55.4081	3.62688
Zm00001d002052	Zm00001d002057	1079.95	0		Zm00001d002156	Zm00001d002161	78.8328	3.62688
Zm00001d002054	Zm00001d002058	4.92076	4.99359		Zm00001d002157	Zm00001d002161	0.442578	3.62688
Zm00001d000746	Zm00001d002066	0	236.213		Zm00001d002158	Zm00001d002161	29.1193	3.62688
Zm00001d000746	Zm00001d002067	0	38.9592		ENSRNA049472415	Zm00001d002163	0	15.4159
Zm00001d000747	Zm00001d002067	0	38.9592		ENSRNA049472421	Zm00001d002163	0	15.4159
Zm00001d002051	Zm00001d002068	12.9731	9.73544		Zm00001d002154	Zm00001d002163	1.9309	15.4159
Zm00001d002065	Zm00001d002068	1310.51	9.73544		Zm00001d002155	Zm00001d002163	55.4081	15.4159
Zm00001d002067	Zm00001d002071	38.9592	33.6793		Zm00001d002156	Zm00001d002163	78.8328	15.4159
Zm00001d002069	Zm00001d002074	205.323	5.27293		Zm00001d002157	Zm00001d002163	0.442578	15.4159
Zm00001d000747	Zm00001d002075	0	46.4516		Zm00001d002158	Zm00001d002163	29.1193	15.4159
Zm00001d002067	Zm00001d002075	38.9592	46.4516		Zm00001d002159	Zm00001d002163	58.5389	15.4159
Zm00001d002081	Zm00001d002083	0	0		Zm00001d002160	Zm00001d002163	24.5828	15.4159
Zm00001d002074	Zm00001d002084	5.27293	4.89574		Zm00001d002161	Zm00001d002163	3.62688	15.4159
Zm00001d002087	Zm00001d002088	6.80198	8.89026		Zm00001d002163	Zm00001d002164	15.4159	4.46533
Zm00001d002087	Zm00001d002088	6.80198	8.89026		Zm00001d000752	Zm00001d002175	0	49.8246
Zm00001d002088	Zm00001d002089	8.89026	17.8003		Zm00001d002175	Zm00001d002176	49.8246	0.856208
ENSRNA049472408	Zm00001d002090	0	1.10183		Zm00001d002184	Zm00001d002185	7.06033	2.49459
Zm00001d002088	Zm00001d002091	8.89026	3.45212		ENSRNA049472528	Zm00001d002199	0	1.38077
Zm00001d002090	Zm00001d002091	1.10183	3.45212		ENSRNA049472630	Zm00001d002199	0	1.38077
Zm00001d002089	Zm00001d002093	17.8003	50.1766		Zm00001d002198	Zm00001d002199	2.65812	1.38077
Zm00001d002091	Zm00001d002093	3.45212	50.1766		Zm00001d002234	Zm00001d002235	18.5395	15.0411
Zm00001d002091	Zm00001d002095	3.45212	4.53774		Zm00001d002234	Zm00001d002236	18.5395	0
Zm00001d002090	Zm00001d002096	1.10183	1.27445		Zm00001d002235	Zm00001d002240	15.0411	85.5505
Zm00001d002090	Zm00001d002098	1.10183	0.989112		Zm00001d002236	Zm00001d002240	0	85.5505
Zm00001d002096	Zm00001d002098	1.27445	0.989112		Zm00001d002243	Zm00001d002244	4.01989	32.3922
Zm00001d002096	Zm00001d002098	1.27445	0.989112		Zm00001d002244	Zm00001d002246	32.3922	11.3124
Zm00001d002090	Zm00001d002099	1.10183	15.8648		Zm00001d002246	Zm00001d002247	11.3124	0
Zm00001d002098	Zm00001d002099	0.989112	15.8648		Zm00001d002244	Zm00001d002250	32.3922	0.856422
Zm00001d002098	Zm00001d002100	0.989112	0.244349		Zm00001d002247	Zm00001d002250	0	0.856422
Zm00001d002096	Zm00001d002103	1.27445	8.71392		Zm00001d002251	Zm00001d002253	0	73.3349
Zm00001d002099	Zm00001d002103	15.8648	8.71392		Zm00001d002253	Zm00001d002254	73.3349	0
Zm00001d002096	Zm00001d002104	1.27445	29.9551		Zm00001d002253	Zm00001d002255	73.3349	0
Zm00001d002099	Zm00001d002104	15.8648	29.9551		ENSRNA049472513	Zm00001d002256	0	3.60957
Zm00001d002099	Zm00001d002104	15.8648	29.9551		Zm00001d002251	Zm00001d002256	0	3.60957
Zm00001d002101	Zm00001d002104	0.891501	29.9551		Zm00001d002252	Zm00001d002256	5.82837	3.60957
Zm00001d002101	Zm00001d002104	0.891501	29.9551		Zm00001d002253	Zm00001d002256	73.3349	3.60957
Zm00001d002103	Zm00001d002105	8.71392	228.65		ENSRNA049472513	Zm00001d002257	0	106.087
Zm00001d002098	Zm00001d002106	0.989112	0		Zm00001d002256	Zm00001d002257	3.60957	106.087
Zm00001d002105	Zm00001d002107	228.65	0		ENSRNA049472513	Zm00001d002258	0	293.904
Zm00001d002106	Zm00001d002107	0	0		Zm00001d002257	Zm00001d002258	106.087	293.904
Zm00001d002098	Zm00001d002109	0.989112	0		ENSRNA049472513	Zm00001d002259	0	38.872
Zm00001d002099	Zm00001d002109	15.8648	0		Zm00001d000755	Zm00001d002259	0	38.872
Zm00001d002107	Zm00001d002109	0	0		ENSRNA049472513	Zm00001d002260	0	5.31874
Zm00001d002108	Zm00001d002109	0	0		Zm00001d000755	Zm00001d002260	0	5.31874
ENSRNA049472502	Zm00001d002110	0	0		Zm00001d002257	Zm00001d002260	106.087	5.31874
ENSRNA049472502	Zm00001d002110	0	0		Zm00001d002258	Zm00001d002260	293.904	5.31874
Zm00001d002097	Zm00001d002110	0.54909	0		Zm00001d000755	Zm00001d002261	0	38.4107
Zm00001d002106	Zm00001d002110	0	0		Zm00001d002258	Zm00001d002261	293.904	38.4107
Zm00001d002098	Zm00001d002111	0.989112	5.3833		Zm00001d002259	Zm00001d002261	38.872	38.4107
Zm00001d002108	Zm00001d002111	0	5.3833		Zm00001d002259	Zm00001d002262	38.872	3.03253
Zm00001d002107	Zm00001d002112	0	0		Zm00001d002260	Zm00001d002262	5.31874	3.03253
Zm00001d002107	Zm00001d002112	0	0		Zm00001d002261	Zm00001d002262	38.4107	3.03253
Zm00001d002108	Zm00001d002112	0	0		Zm00001d000755	Zm00001d002266	0	72.2334
Zm00001d002110	Zm00001d002112	0	0		Zm00001d002260	Zm00001d002266	5.31874	72.2334
Zm00001d002104	Zm00001d002113	29.9551	2.20009		Zm00001d002261	Zm00001d002266	38.4107	72.2334
Zm00001d002109	Zm00001d002113	0	2.20009		Zm00001d002262	Zm00001d002266	3.03253	72.2334
Zm00001d002111	Zm00001d002113	5.3833	2.20009		Zm00001d002263	Zm00001d002266	0	72.2334
ENSRNA049472502	Zm00001d002115	0	0.347961		Zm00001d000755	Zm00001d002267	0	39.2822
Zm00001d002105	Zm00001d002119	228.65	0.608884		Zm00001d002258	Zm00001d002267	293.904	39.2822
Zm00001d002116	Zm00001d002119	0	0.608884		Zm00001d002259	Zm00001d002267	38.872	39.2822
Zm00001d002117	Zm00001d002119	0	0.608884		Zm00001d002260	Zm00001d002267	5.31874	39.2822
Zm00001d002117	Zm00001d002119	0	0.608884		Zm00001d002261	Zm00001d002267	38.4107	39.2822
Zm00001d002101	Zm00001d002120	0.891501	0		Zm00001d002262	Zm00001d002267	3.03253	39.2822
Zm00001d002119	Zm00001d002120	0.608884	0		Zm00001d002263	Zm00001d002267	0	39.2822
Zm00001d000749	Zm00001d002121	0	7.20213		Zm00001d002266	Zm00001d002267	72.2334	39.2822
Zm00001d002095	Zm00001d002121	4.53774	7.20213		Zm00001d002266	Zm00001d002268	72.2334	0
Zm00001d002113	Zm00001d002122	2.20009	65.3015		Zm00001d002267	Zm00001d002268	39.2822	0
Zm00001d002113	Zm00001d002122	2.20009	65.3015		Zm00001d000755	Zm00001d002269	0	0
Zm00001d002113	Zm00001d002123	2.20009	0		Zm00001d002261	Zm00001d002269	38.4107	0
Zm00001d002117	Zm00001d002123	0	0		Zm00001d002262	Zm00001d002269	3.03253	0
Zm00001d002121	Zm00001d002123	7.20213	0		Zm00001d002266	Zm00001d002269	72.2334	0
Zm00001d002121	Zm00001d002123	7.20213	0		Zm00001d002267	Zm00001d002269	39.2822	0
ENSRNA049472558	Zm00001d002124	0	0		Zm00001d002268	Zm00001d002269	0	0
ENSRNA049472568	Zm00001d002124	0	0		ENSRNA049472638	Zm00001d002271	97.6406	0.299185
ENSRNA049472568	Zm00001d002125	0	5.39452		Zm00001d000755	Zm00001d002271	0	0.299185
Zm00001d000749	Zm00001d002125	0	5.39452		Zm00001d002260	Zm00001d002271	5.31874	0.299185
Zm00001d000748	Zm00001d002126	0	4.51465		Zm00001d002261	Zm00001d002271	38.4107	0.299185
Zm00001d000750	Zm00001d002126	2.03812	4.51465		Zm00001d002262	Zm00001d002271	3.03253	0.299185
Zm00001d000750	Zm00001d002126	2.03812	4.51465		Zm00001d002266	Zm00001d002271	72.2334	0.299185
Zm00001d000749	Zm00001d002127	0	0.53026		Zm00001d002267	Zm00001d002271	39.2822	0.299185
Zm00001d000749	Zm00001d002127	0	0.53026		Zm00001d002268	Zm00001d002271	0	0.299185
Zm00001d002126	Zm00001d002127	4.51465	0.53026		ENSRNA049472638	Zm00001d002272	97.6406	24.126
Zm00001d002127	Zm00001d002129	0.53026	10.1386		Zm00001d000756	Zm00001d002272	0	24.126
Zm00001d002128	Zm00001d002129	10.5615	10.1386		Zm00001d002258	Zm00001d002272	293.904	24.126
Zm00001d002125	Zm00001d002131	5.39452	9.19384		Zm00001d002267	Zm00001d002272	39.2822	24.126
Zm00001d002129	Zm00001d002131	10.1386	9.19384		Zm00001d002268	Zm00001d002272	0	24.126
Zm00001d002129	Zm00001d002131	10.1386	9.19384		Zm00001d002269	Zm00001d002272	0	24.126
Zm00001d002130	Zm00001d002131	31.2959	9.19384		Zm00001d002271	Zm00001d002272	0.299185	24.126
Zm00001d000749	Zm00001d002132	0	0		Zm00001d000756	Zm00001d002274	0	4.07346
Zm00001d002130	Zm00001d002132	31.2959	0		Zm00001d002271	Zm00001d002274	0.299185	4.07346
Zm00001d002131	Zm00001d002134	9.19384	0		Zm00001d002272	Zm00001d002274	24.126	4.07346
Zm00001d002131	Zm00001d002134	9.19384	0		Zm00001d000756	Zm00001d002275	0	14.5608
Zm00001d002132	Zm00001d002134	0	0		Zm00001d002272	Zm00001d002275	24.126	14.5608
Zm00001d002125	Zm00001d002135	5.39452	8.24608		Zm00001d002274	Zm00001d002275	4.07346	14.5608
Zm00001d002126	Zm00001d002135	4.51465	8.24608		Zm00001d000756	Zm00001d002276	0	0
Zm00001d000751	Zm00001d002137	0	17.1516		Zm00001d002275	Zm00001d002276	14.5608	0
Zm00001d002128	Zm00001d002137	10.5615	17.1516		Zm00001d002276	Zm00001d002278	0	36.5132
Zm00001d002133	Zm00001d002137	0.251532	17.1516		Zm00001d002283	Zm00001d002284	6.43958	8.08874
Zm00001d002128	Zm00001d002138	10.5615	0		Zm00001d002284	Zm00001d002287	8.08874	0.210993
Zm00001d002137	Zm00001d002138	17.1516	0		ENSRNA049444172	Zm00001d002288	0	6.19043
Zm00001d002132	Zm00001d002139	0	48.7041		Zm00001d002288	Zm00001d002289	6.19043	0
Zm00001d002139	Zm00001d002140	48.7041	1.93502		Zm00001d002291	Zm00001d002295	0	0
Zm00001d002140	Zm00001d002141	1.93502	116.539		Zm00001d002296	Zm00001d002301	11.0996	113.326
Zm00001d000751	Zm00001d002143	0	35.738		Zm00001d002295	Zm00001d002302	0	6.73644
Zm00001d002137	Zm00001d002144	17.1516	0		Zm00001d000758	Zm00001d002309	0	2.56714
Zm00001d002146	Zm00001d002150	5.85374	0.401286		ENSRNA049468582	Zm00001d002313	0	6.69784
ENSRNA049472415	Zm00001d002153	0	2.49927		Zm00001d002313	Zm00001d002315	6.69784	7.70975
Zm00001d002149	Zm00001d002153	1.60008	2.49927		ENSRNA049468582	Zm00001d002316	0	2.81136
ENSRNA049472421	Zm00001d002155	0	55.4081		Zm00001d002314	Zm00001d002316	8.04182	2.81136
Zm00001d002153	Zm00001d002155	2.49927	55.4081		Zm00001d002315	Zm00001d002316	7.70975	2.81136
Zm00001d002153	Zm00001d002156	2.49927	78.8328		Zm00001d002316	Zm00001d002317	2.81136	6.12297
ENSRNA049472415	Zm00001d002158	0	29.1193		Zm00001d002323	Zm00001d002324	11.8809	0
Zm00001d002153	Zm00001d002158	2.49927	29.1193		Zm00001d002324	Zm00001d002325	0	36.5245
ENSRNA049472421	Zm00001d002159	0	58.5389		Zm00001d002324	Zm00001d002326	0	74.5796
ENSRNA049472421	Zm00001d002159	0	58.5389		Zm00001d002325	Zm00001d002326	36.5245	74.5796
Zm00001d002154	Zm00001d002159	1.9309	58.5389		Zm00001d002332	Zm00001d002333	22.8118	1.38196
Zm00001d002157	Zm00001d002159	0.442578	58.5389		Zm00001d002332	Zm00001d002334	22.8118	17.4828
Zm00001d002157	Zm00001d002160	0.442578	24.5828		Zm00001d002333	Zm00001d002334	1.38196	17.4828
Zm00001d002153	Zm00001d002161	2.49927	3.62688		Zm00001d002334	Zm00001d002338	17.4828	27.6323
Zm00001d002157	Zm00001d002161	0.442578	3.62688		Zm00001d002338	Zm00001d002341	27.6323	31.2642
Zm00001d002166	Zm00001d002167	7.75197	0.643441		Zm00001d002339	Zm00001d002341	126.502	31.2642
Zm00001d002166	Zm00001d002168	7.75197	2.91666		Zm00001d002340	Zm00001d002341	12.1448	31.2642
Zm00001d002166	Zm00001d002169	7.75197	7.78765		Zm00001d002338	Zm00001d002342	27.6323	29.3629
Zm00001d002168	Zm00001d002172	2.91666	0.699318		Zm00001d002339	Zm00001d002342	126.502	29.3629
Zm00001d002172	Zm00001d002173	0.699318	0		Zm00001d002340	Zm00001d002342	12.1448	29.3629
Zm00001d002168	Zm00001d002174	2.91666	0.275232		Zm00001d002341	Zm00001d002342	31.2642	29.3629
Zm00001d000752	Zm00001d002175	0	49.8246		Zm00001d002341	Zm00001d002343	31.2642	6.24277
Zm00001d002175	Zm00001d002176	49.8246	0.856208		Zm00001d002342	Zm00001d002343	29.3629	6.24277
Zm00001d002175	Zm00001d002176	49.8246	0.856208		Zm00001d002339	Zm00001d002344	126.502	27.7174
Zm00001d002174	Zm00001d002178	0.275232	0		Zm00001d002340	Zm00001d002344	12.1448	27.7174
Zm00001d002179	Zm00001d002182	0	0		Zm00001d002341	Zm00001d002344	31.2642	27.7174
Zm00001d002181	Zm00001d002182	0.422195	0		Zm00001d002342	Zm00001d002344	29.3629	27.7174
Zm00001d002184	Zm00001d002185	7.06033	2.49459		Zm00001d002339	Zm00001d002345	126.502	3.0129
Zm00001d002185	Zm00001d002190	2.49459	5.14844		Zm00001d002340	Zm00001d002345	12.1448	3.0129
Zm00001d002186	Zm00001d002191	3.91759	34.5596		Zm00001d002341	Zm00001d002345	31.2642	3.0129
Zm00001d002189	Zm00001d002191	0	34.5596		Zm00001d002342	Zm00001d002345	29.3629	3.0129
Zm00001d002190	Zm00001d002191	5.14844	34.5596		Zm00001d002344	Zm00001d002346	27.7174	7.69549
Zm00001d002184	Zm00001d002193	7.06033	16.4451		Zm00001d002345	Zm00001d002346	3.0129	7.69549
Zm00001d002192	Zm00001d002195	0.414709	0		Zm00001d002343	Zm00001d002347	6.24277	206.447
Zm00001d002194	Zm00001d002195	0	0		Zm00001d002344	Zm00001d002347	27.7174	206.447
ENSRNA049472630	Zm00001d002198	0	2.65812		Zm00001d002345	Zm00001d002347	3.0129	206.447
Zm00001d002194	Zm00001d002198	0	2.65812		Zm00001d002349	Zm00001d002350	2.08972	2.69843
Zm00001d002199	Zm00001d002202	1.38077	0		Zm00001d002348	Zm00001d002351	2.7306	20.8293
ENSRNA049472641	Zm00001d002204	0	0		Zm00001d002349	Zm00001d002351	2.08972	20.8293
Zm00001d002200	Zm00001d002204	4.85274	0		Zm00001d002350	Zm00001d002351	2.69843	20.8293
Zm00001d002204	Zm00001d002207	0	0		Zm00001d002348	Zm00001d002352	2.7306	33.5418
Zm00001d002202	Zm00001d002208	0	0.242504		Zm00001d002349	Zm00001d002352	2.08972	33.5418
Zm00001d002203	Zm00001d002208	0.0327122	0.242504		Zm00001d002350	Zm00001d002352	2.69843	33.5418
Zm00001d002204	Zm00001d002208	0	0.242504		Zm00001d002351	Zm00001d002352	20.8293	33.5418
ENSRNA049472641	Zm00001d002209	0	0		Zm00001d002349	Zm00001d002353	2.08972	729.969
Zm00001d002203	Zm00001d002212	0.0327122	0		Zm00001d002353	Zm00001d002355	729.969	0
Zm00001d002206	Zm00001d002212	0	0		Zm00001d002351	Zm00001d002356	20.8293	6.10145
Zm00001d002207	Zm00001d002213	0	6.154		Zm00001d002356	Zm00001d002357	6.10145	5.08805
Zm00001d002209	Zm00001d002213	0	6.154		Zm00001d002355	Zm00001d002358	0	143.405
ENSRNA049472604	Zm00001d002214	0	0		Zm00001d002356	Zm00001d002358	6.10145	143.405
Zm00001d002205	Zm00001d002214	0	0		Zm00001d002357	Zm00001d002358	5.08805	143.405
Zm00001d002206	Zm00001d002214	0	0		Zm00001d002355	Zm00001d002359	0	4.04315
Zm00001d002209	Zm00001d002214	0	0		Zm00001d002356	Zm00001d002359	6.10145	4.04315
Zm00001d002212	Zm00001d002214	0	0		Zm00001d002357	Zm00001d002359	5.08805	4.04315
ENSRNA049472604	Zm00001d002215	0	0.260818		Zm00001d002358	Zm00001d002362	143.405	1.10466
Zm00001d002214	Zm00001d002215	0	0.260818		Zm00001d002359	Zm00001d002362	4.04315	1.10466
Zm00001d002211	Zm00001d002216	0	1.49876		Zm00001d002362	Zm00001d002365	1.10466	0.313245
ENSRNA049472626	Zm00001d002217	0	0		Zm00001d002364	Zm00001d002365	69.1515	0.313245
ENSRNA049472626	Zm00001d002217	0	0		Zm00001d002371	Zm00001d002372	17.7012	1.77531
Zm00001d002206	Zm00001d002217	0	0		Zm00001d002371	Zm00001d002373	17.7012	5.30359
Zm00001d002213	Zm00001d002217	6.154	0		ENSRNA049468606	Zm00001d002378	0	0.0758513
Zm00001d002213	Zm00001d002217	6.154	0		ENSRNA049468606	Zm00001d002382	0	2.97254
Zm00001d002214	Zm00001d002217	0	0		Zm00001d002382	Zm00001d002384	2.97254	112.006
Zm00001d002213	Zm00001d002218	6.154	0		ENSRNA049468606	Zm00001d002385	0	5.22148
Zm00001d002204	Zm00001d002220	0	0		Zm00001d002382	Zm00001d002385	2.97254	5.22148
Zm00001d002217	Zm00001d002221	0	0		Zm00001d002383	Zm00001d002386	0	18.7234
Zm00001d002218	Zm00001d002223	0	0		Zm00001d002384	Zm00001d002386	112.006	18.7234
ENSRNA049472626	Zm00001d002224	0	0		Zm00001d002385	Zm00001d002386	5.22148	18.7234
Zm00001d002203	Zm00001d002224	0.0327122	0		ENSRNA049468606	Zm00001d002387	0	18.6787
Zm00001d002220	Zm00001d002225	0	0		Zm00001d002382	Zm00001d002387	2.97254	18.6787
Zm00001d002223	Zm00001d002226	0	0		Zm00001d002383	Zm00001d002387	0	18.6787
Zm00001d002225	Zm00001d002226	0	0		Zm00001d002384	Zm00001d002387	112.006	18.6787
Zm00001d002225	Zm00001d002228	0	0		Zm00001d002385	Zm00001d002387	5.22148	18.6787
ENSRNA049472626	Zm00001d002229	0	0		Zm00001d002371	Zm00001d002388	17.7012	12.233
Zm00001d000753	Zm00001d002229	0	0		Zm00001d002382	Zm00001d002388	2.97254	12.233
Zm00001d002225	Zm00001d002229	0	0		Zm00001d002386	Zm00001d002388	18.7234	12.233
Zm00001d002226	Zm00001d002229	0	0		Zm00001d002387	Zm00001d002388	18.6787	12.233
Zm00001d000753	Zm00001d002230	0	0		Zm00001d002383	Zm00001d002389	0	0
Zm00001d000753	Zm00001d002230	0	0		Zm00001d002384	Zm00001d002389	112.006	0
Zm00001d002202	Zm00001d002230	0	0		Zm00001d002385	Zm00001d002389	5.22148	0
Zm00001d002228	Zm00001d002230	0	0		Zm00001d002386	Zm00001d002389	18.7234	0
Zm00001d002223	Zm00001d002231	0	0		Zm00001d002387	Zm00001d002389	18.6787	0
Zm00001d002229	Zm00001d002231	0	0		Zm00001d002388	Zm00001d002389	12.233	0
ENSRNA049472620	Zm00001d002232	0	0.422199		Zm00001d002386	Zm00001d002390	18.7234	2.66523
Zm00001d002230	Zm00001d002232	0	0.422199		Zm00001d002387	Zm00001d002390	18.6787	2.66523
Zm00001d002231	Zm00001d002232	0	0.422199		Zm00001d002388	Zm00001d002390	12.233	2.66523
Zm00001d002226	Zm00001d002234	0	18.5395		Zm00001d002389	Zm00001d002390	0	2.66523
Zm00001d002232	Zm00001d002234	0.422199	18.5395		Zm00001d002390	Zm00001d002391	2.66523	14.1905
ENSRNA049472620	Zm00001d002235	0	15.0411		Zm00001d002390	Zm00001d002392	2.66523	0
Zm00001d002230	Zm00001d002235	0	15.0411		Zm00001d002391	Zm00001d002393	14.1905	0
Zm00001d002234	Zm00001d002235	18.5395	15.0411		Zm00001d002392	Zm00001d002393	0	0
Zm00001d000753	Zm00001d002236	0	0		Zm00001d002393	Zm00001d002394	0	0
Zm00001d002215	Zm00001d002236	0.260818	0		Zm00001d002393	Zm00001d002395	0	41.3207
Zm00001d002216	Zm00001d002236	1.49876	0		Zm00001d002394	Zm00001d002395	0	41.3207
Zm00001d002234	Zm00001d002236	18.5395	0		Zm00001d002395	Zm00001d002396	41.3207	6.25869
Zm00001d002240	Zm00001d002242	85.5505	0		Zm00001d002403	Zm00001d002406	9.97024	14.7515
Zm00001d002240	Zm00001d002242	85.5505	0		Zm00001d002405	Zm00001d002406	104.492	14.7515
Zm00001d002228	Zm00001d002244	0	32.3922		Zm00001d002409	Zm00001d002414	0	0
Zm00001d002249	Zm00001d002251	0	0		Zm00001d002410	Zm00001d002414	9.97757	0
Zm00001d002249	Zm00001d002252	0	5.82837		Zm00001d002409	Zm00001d002415	0	30.3459
Zm00001d002251	Zm00001d002256	0	3.60957		Zm00001d002410	Zm00001d002415	9.97757	30.3459
Zm00001d002254	Zm00001d002257	0	106.087		Zm00001d002405	Zm00001d002416	104.492	44.2424
Zm00001d002256	Zm00001d002257	3.60957	106.087		Zm00001d002414	Zm00001d002416	0	44.2424
ENSRNA049472513	Zm00001d002258	0	293.904		Zm00001d002415	Zm00001d002416	30.3459	44.2424
Zm00001d002255	Zm00001d002258	0	293.904		Zm00001d002414	Zm00001d002418	0	9.54463
ENSRNA049472513	Zm00001d002261	0	38.4107		Zm00001d002415	Zm00001d002418	30.3459	9.54463
Zm00001d002261	Zm00001d002262	38.4107	3.03253		Zm00001d002418	Zm00001d002419	9.54463	3.76347
ENSRNA049472638	Zm00001d002266	97.6406	72.2334		Zm00001d002418	Zm00001d002420	9.54463	1.23636
ENSRNA049472638	Zm00001d002267	97.6406	39.2822		Zm00001d002416	Zm00001d002421	44.2424	1.9748
Zm00001d002263	Zm00001d002268	0	0		Zm00001d002419	Zm00001d002421	3.76347	1.9748
ENSRNA049472638	Zm00001d002269	97.6406	0		Zm00001d002420	Zm00001d002421	1.23636	1.9748
Zm00001d002261	Zm00001d002269	38.4107	0		Zm00001d002423	Zm00001d002424	18.0819	2.32396
Zm00001d002266	Zm00001d002271	72.2334	0.299185		Zm00001d002423	Zm00001d002425	18.0819	3.42265
Zm00001d002266	Zm00001d002272	72.2334	24.126		Zm00001d002424	Zm00001d002426	2.32396	127.765
Zm00001d002271	Zm00001d002272	0.299185	24.126		Zm00001d002425	Zm00001d002426	3.42265	127.765
Zm00001d000756	Zm00001d002274	0	4.07346		Zm00001d002425	Zm00001d002427	3.42265	0.179167
Zm00001d000756	Zm00001d002275	0	14.5608		Zm00001d002426	Zm00001d002428	127.765	54.8328
ENSRNA049472638	Zm00001d002276	97.6406	0		Zm00001d000759	Zm00001d002429	0	43.5093
Zm00001d002258	Zm00001d002276	293.904	0		Zm00001d002426	Zm00001d002429	127.765	43.5093
Zm00001d002275	Zm00001d002276	14.5608	0		Zm00001d002427	Zm00001d002429	0.179167	43.5093
Zm00001d002259	Zm00001d002277	38.872	18.5028		Zm00001d002428	Zm00001d002429	54.8328	43.5093
Zm00001d002276	Zm00001d002277	0	18.5028		Zm00001d002428	Zm00001d002433	54.8328	23.7178
Zm00001d002279	Zm00001d002280	0	0		Zm00001d002430	Zm00001d002433	0.823134	23.7178
Zm00001d002280	Zm00001d002282	0	1.96918		Zm00001d002434	Zm00001d002436	0.0635101	1.90277
Zm00001d002282	Zm00001d002283	1.96918	6.43958		Zm00001d002431	Zm00001d002437	0.227992	0.0830085
Zm00001d000757	Zm00001d002284	0.941927	8.08874		Zm00001d002433	Zm00001d002439	23.7178	2.10682
Zm00001d002283	Zm00001d002284	6.43958	8.08874		Zm00001d002434	Zm00001d002439	0.0635101	2.10682
Zm00001d002283	Zm00001d002284	6.43958	8.08874		Zm00001d002436	Zm00001d002439	1.90277	2.10682
Zm00001d002284	Zm00001d002285	8.08874	1.62216		Zm00001d002437	Zm00001d002439	0.0830085	2.10682
Zm00001d002285	Zm00001d002288	1.62216	6.19043		Zm00001d002434	Zm00001d002440	0.0635101	12.2071
ENSRNA049444159	Zm00001d002290	0	9.7724		Zm00001d002435	Zm00001d002440	2.18183	12.2071
ENSRNA049444159	Zm00001d002291	0	0		Zm00001d002439	Zm00001d002440	2.10682	12.2071
Zm00001d002289	Zm00001d002292	0	26.967		Zm00001d002444	Zm00001d002446	2.2479	14.1871
Zm00001d002295	Zm00001d002299	0	0		Zm00001d002446	Zm00001d002447	14.1871	1.29632
Zm00001d000758	Zm00001d002301	0	113.326		Zm00001d002455	Zm00001d002457	1.61774	1.14837
Zm00001d002304	Zm00001d002305	0	0		Zm00001d002456	Zm00001d002457	8.94287	1.14837
Zm00001d002302	Zm00001d002308	6.73644	0		Zm00001d000760	Zm00001d002476	0	9.46738
Zm00001d002308	Zm00001d002309	0	2.56714		Zm00001d000760	Zm00001d002478	0	4.51641
Zm00001d002304	Zm00001d002311	0	0		Zm00001d000761	Zm00001d002478	0.0509594	4.51641
Zm00001d002308	Zm00001d002312	0	2.74151		Zm00001d002476	Zm00001d002478	9.46738	4.51641
Zm00001d002312	Zm00001d002313	2.74151	6.69784		Zm00001d002477	Zm00001d002478	0.254952	4.51641
Zm00001d002312	Zm00001d002314	2.74151	8.04182		Zm00001d002478	Zm00001d002481	4.51641	2.3549
ENSRNA049468582	Zm00001d002316	0	2.81136		Zm00001d002478	Zm00001d002482	4.51641	0
Zm00001d002315	Zm00001d002317	7.70975	6.12297		Zm00001d002481	Zm00001d002482	2.3549	0
Zm00001d002316	Zm00001d002317	2.81136	6.12297		Zm00001d002478	Zm00001d002483	4.51641	1.0784
Zm00001d002316	Zm00001d002317	2.81136	6.12297		Zm00001d002481	Zm00001d002483	2.3549	1.0784
Zm00001d002315	Zm00001d002318	7.70975	0		Zm00001d002485	Zm00001d002489	8.22195	63.7092
Zm00001d002315	Zm00001d002318	7.70975	0		Zm00001d002486	Zm00001d002489	0	63.7092
Zm00001d002316	Zm00001d002318	2.81136	0		Zm00001d002489	Zm00001d002490	63.7092	59.7331
Zm00001d002312	Zm00001d002320	2.74151	0.0112306		Zm00001d002490	Zm00001d002491	59.7331	19.9642
Zm00001d002313	Zm00001d002320	6.69784	0.0112306		Zm00001d000763	Zm00001d002499	0.535628	7.14233
Zm00001d002317	Zm00001d002320	6.12297	0.0112306		Zm00001d002498	Zm00001d002499	0	7.14233
Zm00001d002312	Zm00001d002324	2.74151	0		Zm00001d002499	Zm00001d002500	7.14233	196.527
Zm00001d002317	Zm00001d002325	6.12297	36.5245		Zm00001d002499	Zm00001d002501	7.14233	21.7223
Zm00001d002311	Zm00001d002326	0	74.5796		Zm00001d002501	Zm00001d002503	21.7223	9.02368
Zm00001d002323	Zm00001d002328	11.8809	0		Zm00001d002503	Zm00001d002504	9.02368	9.72329
Zm00001d002331	Zm00001d002332	0	22.8118		Zm00001d002504	Zm00001d002506	9.72329	0
Zm00001d002331	Zm00001d002334	0	17.4828		Zm00001d002511	Zm00001d002512	21.6414	14.9852
Zm00001d002331	Zm00001d002334	0	17.4828		Zm00001d002512	Zm00001d002514	14.9852	12.5905
Zm00001d002331	Zm00001d002334	0	17.4828		Zm00001d002514	Zm00001d002515	12.5905	0
Zm00001d002332	Zm00001d002334	22.8118	17.4828		Zm00001d002520	Zm00001d002521	219.567	74.4714
Zm00001d002331	Zm00001d002340	0	12.1448		Zm00001d002520	Zm00001d002522	219.567	38.2057
Zm00001d002332	Zm00001d002340	22.8118	12.1448		Zm00001d002520	Zm00001d002523	219.567	50.6401
Zm00001d002338	Zm00001d002340	27.6323	12.1448		Zm00001d002521	Zm00001d002523	74.4714	50.6401
Zm00001d002339	Zm00001d002341	126.502	31.2642		Zm00001d002522	Zm00001d002523	38.2057	50.6401
Zm00001d002340	Zm00001d002342	12.1448	29.3629		Zm00001d002520	Zm00001d002528	219.567	0
Zm00001d002341	Zm00001d002342	31.2642	29.3629		Zm00001d002520	Zm00001d002530	219.567	7.81885
Zm00001d002341	Zm00001d002342	31.2642	29.3629		Zm00001d002521	Zm00001d002530	74.4714	7.81885
Zm00001d002341	Zm00001d002342	31.2642	29.3629		Zm00001d002522	Zm00001d002530	38.2057	7.81885
Zm00001d002340	Zm00001d002343	12.1448	6.24277		Zm00001d002523	Zm00001d002530	50.6401	7.81885
Zm00001d002340	Zm00001d002344	12.1448	27.7174		Zm00001d002526	Zm00001d002530	0	7.81885
Zm00001d002342	Zm00001d002345	29.3629	3.0129		Zm00001d002522	Zm00001d002532	38.2057	13.2631
Zm00001d002336	Zm00001d002347	0	206.447		Zm00001d002530	Zm00001d002532	7.81885	13.2631
Zm00001d002341	Zm00001d002349	31.2642	2.08972		Zm00001d002531	Zm00001d002532	0.0744276	13.2631
Zm00001d002342	Zm00001d002349	29.3629	2.08972		Zm00001d002532	Zm00001d002535	13.2631	77.3005
Zm00001d002342	Zm00001d002350	29.3629	2.69843		Zm00001d002535	Zm00001d002536	77.3005	0.0537366
Zm00001d002349	Zm00001d002350	2.08972	2.69843		Zm00001d002537	Zm00001d002540	6.06893	16.5604
Zm00001d002349	Zm00001d002351	2.08972	20.8293		Zm00001d002538	Zm00001d002540	8.62171	16.5604
Zm00001d002355	Zm00001d002357	0	5.08805		Zm00001d002539	Zm00001d002540	0.149907	16.5604
Zm00001d002355	Zm00001d002357	0	5.08805		Zm00001d002532	Zm00001d002542	13.2631	14.4009
Zm00001d002351	Zm00001d002358	20.8293	143.405		Zm00001d002540	Zm00001d002542	16.5604	14.4009
Zm00001d002351	Zm00001d002360	20.8293	0.169736		Zm00001d002538	Zm00001d002543	8.62171	3.49541
Zm00001d002353	Zm00001d002360	729.969	0.169736		Zm00001d002539	Zm00001d002543	0.149907	3.49541
Zm00001d002349	Zm00001d002361	2.08972	0		Zm00001d002542	Zm00001d002544	14.4009	0.178369
Zm00001d002359	Zm00001d002361	4.04315	0		Zm00001d002542	Zm00001d002545	14.4009	1.0685
Zm00001d002362	Zm00001d002364	1.10466	69.1515		Zm00001d002544	Zm00001d002545	0.178369	1.0685
Zm00001d002364	Zm00001d002366	69.1515	29.1264		Zm00001d002544	Zm00001d002546	0.178369	0.428328
Zm00001d002375	Zm00001d002377	0	7.05277		Zm00001d002544	Zm00001d002547	0.178369	0
Zm00001d002370	Zm00001d002380	0	0		Zm00001d002544	Zm00001d002548	0.178369	16.1808
ENSRNA049468606	Zm00001d002381	0	0		Zm00001d002545	Zm00001d002548	1.0685	16.1808
Zm00001d002379	Zm00001d002381	0	0		Zm00001d002545	Zm00001d002549	1.0685	66.3164
Zm00001d002379	Zm00001d002381	0	0		Zm00001d002548	Zm00001d002549	16.1808	66.3164
Zm00001d002378	Zm00001d002383	0.0758513	0		Zm00001d002548	Zm00001d002550	16.1808	195.711
Zm00001d002379	Zm00001d002384	0	112.006		Zm00001d002549	Zm00001d002550	66.3164	195.711
Zm00001d002382	Zm00001d002384	2.97254	112.006		Zm00001d002549	Zm00001d002553	66.3164	1.05267
Zm00001d002381	Zm00001d002386	0	18.7234		ENSRNA049468514	Zm00001d002584	0	1.02165
Zm00001d002381	Zm00001d002386	0	18.7234		ENSRNA049468588	Zm00001d002584	0	1.02165
Zm00001d002385	Zm00001d002386	5.22148	18.7234		Zm00001d002580	Zm00001d002584	5.65379	1.02165
Zm00001d002281	Zm00001d002388	0	12.233		Zm00001d002584	Zm00001d002585	1.02165	18.4819
Zm00001d002384	Zm00001d002389	112.006	0		ENSRNA049468514	Zm00001d002586	0	0
Zm00001d002385	Zm00001d002389	5.22148	0		ENSRNA049468588	Zm00001d002586	0	0
Zm00001d002388	Zm00001d002389	12.233	0		Zm00001d002585	Zm00001d002586	18.4819	0
Zm00001d002382	Zm00001d002390	2.97254	2.66523		ENSRNA049468514	Zm00001d002589	0	54.8699
Zm00001d002389	Zm00001d002391	0	14.1905		ENSRNA049468588	Zm00001d002589	0	54.8699
Zm00001d002390	Zm00001d002391	2.66523	14.1905		Zm00001d002584	Zm00001d002589	1.02165	54.8699
Zm00001d002392	Zm00001d002394	0	0		Zm00001d002585	Zm00001d002589	18.4819	54.8699
Zm00001d002394	Zm00001d002395	0	41.3207		ENSRNA049468514	Zm00001d002590	0	23.4043
Zm00001d002394	Zm00001d002395	0	41.3207		ENSRNA049468588	Zm00001d002590	0	23.4043
Zm00001d002395	Zm00001d002399	41.3207	0.185776		Zm00001d002584	Zm00001d002590	1.02165	23.4043
Zm00001d002396	Zm00001d002399	6.25869	0.185776		Zm00001d002585	Zm00001d002590	18.4819	23.4043
Zm00001d002397	Zm00001d002401	0	0		Zm00001d002584	Zm00001d002591	1.02165	130.317
Zm00001d002400	Zm00001d002402	0	39.9115		Zm00001d002586	Zm00001d002591	0	130.317
Zm00001d002400	Zm00001d002402	0	39.9115		Zm00001d002590	Zm00001d002591	23.4043	130.317
Zm00001d002400	Zm00001d002402	0	39.9115		ENSRNA049468514	Zm00001d002593	0	30.2919
Zm00001d002401	Zm00001d002402	0	39.9115		ENSRNA049468588	Zm00001d002593	0	30.2919
Zm00001d002401	Zm00001d002402	0	39.9115		Zm00001d002591	Zm00001d002593	130.317	30.2919
Zm00001d002401	Zm00001d002402	0	39.9115		Zm00001d002595	Zm00001d002597	2.56418	4.33151
Zm00001d002399	Zm00001d002405	0.185776	104.492		Zm00001d002595	Zm00001d002598	2.56418	10.6171
Zm00001d002403	Zm00001d002405	9.97024	104.492		Zm00001d002596	Zm00001d002598	11.575	10.6171
Zm00001d002398	Zm00001d002406	0	14.7515		Zm00001d002597	Zm00001d002598	4.33151	10.6171
Zm00001d002403	Zm00001d002406	9.97024	14.7515		Zm00001d002598	Zm00001d002599	10.6171	0.0330799
Zm00001d002405	Zm00001d002406	104.492	14.7515		Zm00001d002598	Zm00001d002600	10.6171	3.14717
Zm00001d002405	Zm00001d002407	104.492	0		Zm00001d002598	Zm00001d002601	10.6171	778.763
Zm00001d002405	Zm00001d002407	104.492	0		Zm00001d002600	Zm00001d002602	3.14717	5.72419
Zm00001d002406	Zm00001d002410	14.7515	9.97757		Zm00001d002601	Zm00001d002603	778.763	8.81457
Zm00001d002407	Zm00001d002410	0	9.97757		Zm00001d002602	Zm00001d002603	5.72419	8.81457
Zm00001d002400	Zm00001d002411	0	0		Zm00001d002603	Zm00001d002609	8.81457	1.07446
Zm00001d002411	Zm00001d002412	0	0.128303		Zm00001d002609	Zm00001d002610	1.07446	12.7551
Zm00001d002408	Zm00001d002415	0.386289	30.3459		Zm00001d002609	Zm00001d002611	1.07446	27.7694
Zm00001d002413	Zm00001d002415	0	30.3459		Zm00001d002610	Zm00001d002611	12.7551	27.7694
Zm00001d002413	Zm00001d002415	0	30.3459		Zm00001d002613	Zm00001d002615	0.164602	5.14515
Zm00001d002413	Zm00001d002418	0	9.54463		Zm00001d002614	Zm00001d002615	8.94516	5.14515
Zm00001d002415	Zm00001d002418	30.3459	9.54463		Zm00001d002615	Zm00001d002616	5.14515	1.37552
Zm00001d002416	Zm00001d002419	44.2424	3.76347		Zm00001d002615	Zm00001d002617	5.14515	4.82178
Zm00001d002412	Zm00001d002420	0.128303	1.23636		Zm00001d002618	Zm00001d002620	3.73347	0.459634
Zm00001d002415	Zm00001d002420	30.3459	1.23636		Zm00001d002618	Zm00001d002621	3.73347	5.97839
Zm00001d002418	Zm00001d002420	9.54463	1.23636		Zm00001d002618	Zm00001d002622	3.73347	0
Zm00001d002414	Zm00001d002422	0	9.28751		Zm00001d002624	Zm00001d002625	2.99854	16.0181
Zm00001d002415	Zm00001d002422	30.3459	9.28751		Zm00001d002625	Zm00001d002626	16.0181	1.81184
Zm00001d002422	Zm00001d002424	9.28751	2.32396		Zm00001d002625	Zm00001d002627	16.0181	0
Zm00001d002424	Zm00001d002426	2.32396	127.765		Zm00001d002632	Zm00001d002639	36.5507	24.0463
Zm00001d002424	Zm00001d002427	2.32396	0.179167		Zm00001d000769	Zm00001d002640	0.284629	4.12935
Zm00001d002428	Zm00001d002429	54.8328	43.5093		Zm00001d002632	Zm00001d002640	36.5507	4.12935
Zm00001d000759	Zm00001d002430	0	0.823134		Zm00001d002639	Zm00001d002640	24.0463	4.12935
Zm00001d000759	Zm00001d002430	0	0.823134		Zm00001d000769	Zm00001d002641	0.284629	2.46222
Zm00001d002423	Zm00001d002430	18.0819	0.823134		Zm00001d002640	Zm00001d002641	4.12935	2.46222
Zm00001d002426	Zm00001d002430	127.765	0.823134		Zm00001d000771	Zm00001d002654	0	53.1322
Zm00001d002429	Zm00001d002431	43.5093	0.227992		Zm00001d002654	Zm00001d002655	53.1322	0
Zm00001d000759	Zm00001d002432	0	2.79354		Zm00001d000771	Zm00001d002656	0	5.01146
Zm00001d000759	Zm00001d002432	0	2.79354		Zm00001d002655	Zm00001d002656	0	5.01146
Zm00001d002428	Zm00001d002433	54.8328	23.7178		Zm00001d000773	Zm00001d002659	0	86.4958
Zm00001d002429	Zm00001d002433	43.5093	23.7178		Zm00001d002658	Zm00001d002659	6.84003	86.4958
Zm00001d002430	Zm00001d002433	0.823134	23.7178		Zm00001d002659	Zm00001d002661	86.4958	5.43558
Zm00001d002433	Zm00001d002434	23.7178	0.0635101		Zm00001d002663	Zm00001d002668	7.3915	8.50815
Zm00001d002432	Zm00001d002435	2.79354	2.18183		Zm00001d002664	Zm00001d002668	0	8.50815
Zm00001d002435	Zm00001d002436	2.18183	1.90277		Zm00001d000777	Zm00001d002676	0.459369	1.00694
Zm00001d002436	Zm00001d002439	1.90277	2.10682		Zm00001d000777	Zm00001d002677	0.459369	84.1797
Zm00001d002433	Zm00001d002440	23.7178	12.2071		Zm00001d000777	Zm00001d002678	0.459369	10.7888
Zm00001d002437	Zm00001d002440	0.0830085	12.2071		Zm00001d002677	Zm00001d002678	84.1797	10.7888
Zm00001d002437	Zm00001d002440	0.0830085	12.2071		Zm00001d000777	Zm00001d002679	0.459369	1.88482
Zm00001d002448	Zm00001d002449	0	0		Zm00001d000777	Zm00001d002680	0.459369	6.67226
Zm00001d002447	Zm00001d002451	1.29632	419.832		Zm00001d002677	Zm00001d002680	84.1797	6.67226
Zm00001d002455	Zm00001d002458	1.61774	0		Zm00001d002680	Zm00001d002682	6.67226	6.14466
Zm00001d002427	Zm00001d002462	0.179167	12.6837		Zm00001d002680	Zm00001d002683	6.67226	0.0640321
Zm00001d002461	Zm00001d002463	0	10.8288		Zm00001d002682	Zm00001d002683	6.14466	0.0640321
Zm00001d002455	Zm00001d002465	1.61774	0		Zm00001d002680	Zm00001d002684	6.67226	1.70537
Zm00001d002456	Zm00001d002465	8.94287	0		Zm00001d002682	Zm00001d002684	6.14466	1.70537
Zm00001d002458	Zm00001d002465	0	0		Zm00001d000778	Zm00001d002685	0	46.544
Zm00001d002461	Zm00001d002465	0	0		Zm00001d002682	Zm00001d002685	6.14466	46.544
Zm00001d002461	Zm00001d002465	0	0		Zm00001d002683	Zm00001d002685	0.0640321	46.544
Zm00001d002463	Zm00001d002465	10.8288	0		Zm00001d002684	Zm00001d002687	1.70537	62.3557
Zm00001d002463	Zm00001d002465	10.8288	0		Zm00001d002685	Zm00001d002687	46.544	62.3557
Zm00001d002465	Zm00001d002471	0	0		Zm00001d002685	Zm00001d002688	46.544	0.869644
Zm00001d002458	Zm00001d002472	0	0		Zm00001d000778	Zm00001d002690	0	1841.15
Zm00001d000761	Zm00001d002475	0.0509594	2.40471		Zm00001d002688	Zm00001d002690	0.869644	1841.15
Zm00001d002457	Zm00001d002475	1.14837	2.40471		Zm00001d000778	Zm00001d002693	0	0.584677
Zm00001d000760	Zm00001d002478	0	4.51641		Zm00001d002685	Zm00001d002693	46.544	0.584677
Zm00001d002475	Zm00001d002478	2.40471	4.51641		Zm00001d002688	Zm00001d002693	0.869644	0.584677
Zm00001d002477	Zm00001d002478	0.254952	4.51641		Zm00001d002690	Zm00001d002693	1841.15	0.584677
Zm00001d002473	Zm00001d002479	0.422204	0		Zm00001d000778	Zm00001d002694	0	1.2393
Zm00001d002474	Zm00001d002479	0	0		Zm00001d002685	Zm00001d002694	46.544	1.2393
Zm00001d002477	Zm00001d002479	0.254952	0		Zm00001d002688	Zm00001d002694	0.869644	1.2393
Zm00001d002477	Zm00001d002479	0.254952	0		Zm00001d002690	Zm00001d002694	1841.15	1.2393
Zm00001d002474	Zm00001d002481	0	2.3549		Zm00001d002693	Zm00001d002695	0.584677	3.92909
Zm00001d002476	Zm00001d002481	9.46738	2.3549		Zm00001d002694	Zm00001d002695	1.2393	3.92909
Zm00001d002477	Zm00001d002481	0.254952	2.3549		Zm00001d002695	Zm00001d002696	3.92909	12.2815
Zm00001d002478	Zm00001d002481	4.51641	2.3549		Zm00001d002703	Zm00001d002704	5.66957	219.406
Zm00001d002473	Zm00001d002482	0.422204	0		Zm00001d002711	Zm00001d002714	14.1805	0
Zm00001d002480	Zm00001d002482	0.552837	0		Zm00001d002716	Zm00001d002718	11.3486	21.3782
Zm00001d002481	Zm00001d002483	2.3549	1.0784		Zm00001d002725	Zm00001d002729	9.6732	0
Zm00001d002481	Zm00001d002483	2.3549	1.0784		Zm00001d002730	Zm00001d002733	53.1008	22.606
Zm00001d002482	Zm00001d002485	0	8.22195		Zm00001d002731	Zm00001d002734	4.99848	48.1328
Zm00001d000762	Zm00001d002488	0	0.814294		Zm00001d002732	Zm00001d002734	0	48.1328
Zm00001d002486	Zm00001d002488	0	0.814294		Zm00001d002734	Zm00001d002735	48.1328	7.27584
Zm00001d002486	Zm00001d002489	0	63.7092		Zm00001d002734	Zm00001d002736	48.1328	5.51187
Zm00001d002486	Zm00001d002489	0	63.7092		Zm00001d002739	Zm00001d002740	7.29742	0
Zm00001d002485	Zm00001d002490	8.22195	59.7331		Zm00001d002739	Zm00001d002742	7.29742	2.62169
Zm00001d002489	Zm00001d002491	63.7092	19.9642		Zm00001d002740	Zm00001d002742	0	2.62169
Zm00001d002490	Zm00001d002492	59.7331	0		Zm00001d002756	Zm00001d002757	11.6612	1.84317
Zm00001d002490	Zm00001d002492	59.7331	0		Zm00001d000782	Zm00001d002759	0	87.8439
Zm00001d002489	Zm00001d002495	63.7092	0		Zm00001d002757	Zm00001d002759	1.84317	87.8439
Zm00001d002498	Zm00001d002501	0	21.7223		Zm00001d002758	Zm00001d002759	14.9433	87.8439
Zm00001d002499	Zm00001d002503	7.14233	9.02368		Zm00001d002759	Zm00001d002762	87.8439	56.2062
Zm00001d000763	Zm00001d002505	0.535628	0		Zm00001d002775	Zm00001d002778	34.3145	2.5458
Zm00001d002504	Zm00001d002507	9.72329	0		Zm00001d002776	Zm00001d002778	3.10653	2.5458
Zm00001d002506	Zm00001d002509	0	0		Zm00001d002778	Zm00001d002781	2.5458	20.7978
Zm00001d002514	Zm00001d002517	12.5905	0		Zm00001d002781	Zm00001d002782	20.7978	46.0917
Zm00001d002519	Zm00001d002520	8.0322	219.567		Zm00001d002782	Zm00001d002784	46.0917	0.535522
Zm00001d002520	Zm00001d002528	219.567	0		Zm00001d002783	Zm00001d002784	0	0.535522
Zm00001d002525	Zm00001d002528	0	0		Zm00001d002782	Zm00001d002787	46.0917	1.73597
Zm00001d002525	Zm00001d002528	0	0		Zm00001d002783	Zm00001d002787	0	1.73597
Zm00001d002526	Zm00001d002529	0	0		Zm00001d002784	Zm00001d002789	0.535522	7.14657
Zm00001d002526	Zm00001d002530	0	7.81885		Zm00001d002787	Zm00001d002789	1.73597	7.14657
Zm00001d002526	Zm00001d002530	0	7.81885		Zm00001d002788	Zm00001d002789	21.9314	7.14657
Zm00001d002529	Zm00001d002530	0	7.81885		Zm00001d002784	Zm00001d002790	0.535522	1.05483
Zm00001d002524	Zm00001d002531	0.330317	0.0744276		Zm00001d002787	Zm00001d002790	1.73597	1.05483
Zm00001d002519	Zm00001d002532	8.0322	13.2631		Zm00001d002788	Zm00001d002790	21.9314	1.05483
Zm00001d002519	Zm00001d002533	8.0322	0		Zm00001d002789	Zm00001d002790	7.14657	1.05483
Zm00001d002522	Zm00001d002534	38.2057	1.13553		Zm00001d002789	Zm00001d002791	7.14657	11.6339
Zm00001d002525	Zm00001d002535	0	77.3005		Zm00001d002790	Zm00001d002791	1.05483	11.6339
Zm00001d002534	Zm00001d002537	1.13553	6.06893		Zm00001d002796	Zm00001d002797	2.29568	10.0173
Zm00001d002525	Zm00001d002539	0	0.149907		Zm00001d002796	Zm00001d002798	2.29568	141.916
Zm00001d002537	Zm00001d002543	6.06893	3.49541		Zm00001d002797	Zm00001d002798	10.0173	141.916
Zm00001d002541	Zm00001d002544	0.0853587	0.178369		Zm00001d002798	Zm00001d002799	141.916	143.335
Zm00001d002543	Zm00001d002544	3.49541	0.178369		Zm00001d002801	Zm00001d002802	44.1835	39.4291
Zm00001d002543	Zm00001d002545	3.49541	1.0685		ENSRNA049441657	Zm00001d002806	0	45.3025
Zm00001d002544	Zm00001d002546	0.178369	0.428328		Zm00001d002806	Zm00001d002810	45.3025	10.6249
Zm00001d002544	Zm00001d002547	0.178369	0		ENSRNA049441657	Zm00001d002811	0	108.72
Zm00001d002544	Zm00001d002549	0.178369	66.3164		ENSRNA049441657	Zm00001d002812	0	3.47759
Zm00001d002547	Zm00001d002550	0	195.711		Zm00001d002811	Zm00001d002815	108.72	468.288
Zm00001d000764	Zm00001d002551	0.36746	0		Zm00001d002812	Zm00001d002815	3.47759	468.288
Zm00001d000764	Zm00001d002551	0.36746	0		Zm00001d002813	Zm00001d002815	0	468.288
Zm00001d002550	Zm00001d002551	195.711	0		Zm00001d002811	Zm00001d002816	108.72	0
Zm00001d002549	Zm00001d002556	66.3164	0		Zm00001d002812	Zm00001d002816	3.47759	0
Zm00001d002554	Zm00001d002556	0	0		Zm00001d002813	Zm00001d002816	0	0
Zm00001d002553	Zm00001d002557	1.05267	0		Zm00001d002815	Zm00001d002817	468.288	1.28625
Zm00001d002555	Zm00001d002562	0	18.1535		Zm00001d002821	Zm00001d002823	0	3.23499
Zm00001d000765	Zm00001d002564	0	3.51728		Zm00001d002822	Zm00001d002823	25.5102	3.23499
Zm00001d000765	Zm00001d002564	0	3.51728		Zm00001d002822	Zm00001d002824	25.5102	9.09116
Zm00001d000765	Zm00001d002566	0	0		Zm00001d002823	Zm00001d002824	3.23499	9.09116
Zm00001d002566	Zm00001d002568	0	26.7848		Zm00001d002822	Zm00001d002825	25.5102	10.9277
Zm00001d002564	Zm00001d002569	3.51728	2.25684		Zm00001d002823	Zm00001d002825	3.23499	10.9277
Zm00001d000765	Zm00001d002570	0	0		Zm00001d002824	Zm00001d002825	9.09116	10.9277
Zm00001d002546	Zm00001d002571	0.428328	0		Zm00001d002824	Zm00001d002826	9.09116	42.7015
Zm00001d002568	Zm00001d002571	26.7848	0		Zm00001d002825	Zm00001d002826	10.9277	42.7015
Zm00001d000766	Zm00001d002577	0	0		Zm00001d000783	Zm00001d002834	0	32.2436
Zm00001d002579	Zm00001d002580	22.1526	5.65379		Zm00001d002834	Zm00001d002836	32.2436	3.00988
Zm00001d002576	Zm00001d002583	74.3458	0		Zm00001d002835	Zm00001d002836	1.47011	3.00988
Zm00001d002584	Zm00001d002585	1.02165	18.4819		Zm00001d002836	Zm00001d002841	3.00988	0
Zm00001d002586	Zm00001d002587	0	0		Zm00001d002834	Zm00001d002842	32.2436	576.629
ENSRNA049468514	Zm00001d002589	0	54.8699		Zm00001d002836	Zm00001d002842	3.00988	576.629
ENSRNA049468588	Zm00001d002590	0	23.4043		Zm00001d002837	Zm00001d002842	18.4006	576.629
Zm00001d002590	Zm00001d002591	23.4043	130.317		Zm00001d002838	Zm00001d002842	0	576.629
Zm00001d002590	Zm00001d002591	23.4043	130.317		Zm00001d002842	Zm00001d002847	576.629	9.86718
Zm00001d002587	Zm00001d002593	0	30.2919		Zm00001d002847	Zm00001d002848	9.86718	47.9671
Zm00001d002590	Zm00001d002593	23.4043	30.2919		Zm00001d000784	Zm00001d002853	0.295554	14.344
Zm00001d002593	Zm00001d002594	30.2919	20.3841		Zm00001d000784	Zm00001d002854	0.295554	129.583
Zm00001d002591	Zm00001d002595	130.317	2.56418		Zm00001d002853	Zm00001d002856	14.344	22.379
Zm00001d002593	Zm00001d002595	30.2919	2.56418		Zm00001d002854	Zm00001d002856	129.583	22.379
Zm00001d002594	Zm00001d002595	20.3841	2.56418		Zm00001d000784	Zm00001d002857	0.295554	12.2095
Zm00001d002595	Zm00001d002596	2.56418	11.575		Zm00001d002854	Zm00001d002857	129.583	12.2095
Zm00001d002590	Zm00001d002597	23.4043	4.33151		Zm00001d002856	Zm00001d002857	22.379	12.2095
Zm00001d002596	Zm00001d002597	11.575	4.33151		Zm00001d002857	Zm00001d002859	12.2095	71.8774
Zm00001d002591	Zm00001d002598	130.317	10.6171		Zm00001d002857	Zm00001d002860	12.2095	2.53682
Zm00001d002597	Zm00001d002599	4.33151	0.0330799		Zm00001d002859	Zm00001d002860	71.8774	2.53682
Zm00001d002597	Zm00001d002599	4.33151	0.0330799		Zm00001d002859	Zm00001d002864	71.8774	7.30027
Zm00001d002598	Zm00001d002600	10.6171	3.14717		Zm00001d002866	Zm00001d002867	0	0.144267
Zm00001d002595	Zm00001d002601	2.56418	778.763		Zm00001d002866	Zm00001d002868	0	64.9727
Zm00001d002597	Zm00001d002601	4.33151	778.763		Zm00001d002867	Zm00001d002868	0.144267	64.9727
Zm00001d002599	Zm00001d002601	0.0330799	778.763		Zm00001d002868	Zm00001d002871	64.9727	355.066
Zm00001d002600	Zm00001d002601	3.14717	778.763		Zm00001d002871	Zm00001d002872	355.066	78.8533
Zm00001d002599	Zm00001d002603	0.0330799	8.81457		ENSRNA049441680	Zm00001d002873	0	100.192
Zm00001d002598	Zm00001d002606	10.6171	0		Zm00001d000785	Zm00001d002875	0.506488	4.88362
Zm00001d002602	Zm00001d002609	5.72419	1.07446		Zm00001d002873	Zm00001d002878	100.192	57.7259
Zm00001d002606	Zm00001d002609	0	1.07446		ENSRNA049441680	Zm00001d002879	0	2.17728
Zm00001d002608	Zm00001d002609	0	1.07446		Zm00001d002878	Zm00001d002879	57.7259	2.17728
Zm00001d002610	Zm00001d002611	12.7551	27.7694		ENSRNA049441680	Zm00001d002880	0	16.8415
Zm00001d002613	Zm00001d002614	0.164602	8.94516		Zm00001d002878	Zm00001d002880	57.7259	16.8415
Zm00001d002611	Zm00001d002615	27.7694	5.14515		Zm00001d002879	Zm00001d002881	2.17728	0.510483
Zm00001d002614	Zm00001d002615	8.94516	5.14515		Zm00001d002880	Zm00001d002881	16.8415	0.510483
Zm00001d002614	Zm00001d002616	8.94516	1.37552		ENSRNA049441680	Zm00001d002882	0	37.2191
Zm00001d002586	Zm00001d002617	0	4.82178		Zm00001d002878	Zm00001d002882	57.7259	37.2191
Zm00001d002616	Zm00001d002618	1.37552	3.73347		Zm00001d002879	Zm00001d002882	2.17728	37.2191
Zm00001d002616	Zm00001d002618	1.37552	3.73347		Zm00001d002880	Zm00001d002882	16.8415	37.2191
Zm00001d002617	Zm00001d002618	4.82178	3.73347		Zm00001d002881	Zm00001d002882	0.510483	37.2191
Zm00001d002621	Zm00001d002622	5.97839	0		Zm00001d002882	Zm00001d002884	37.2191	44.6033
Zm00001d000769	Zm00001d002634	0.284629	0		Zm00001d002893	Zm00001d002896	3.20112	70.1321
Zm00001d002635	Zm00001d002637	0	0		Zm00001d002896	Zm00001d002897	70.1321	0
Zm00001d002635	Zm00001d002639	0	24.0463		Zm00001d002896	Zm00001d002898	70.1321	0
Zm00001d000769	Zm00001d002640	0.284629	4.12935		Zm00001d002896	Zm00001d002899	70.1321	0.916642
Zm00001d000769	Zm00001d002641	0.284629	2.46222		Zm00001d002897	Zm00001d002899	0	0.916642
Zm00001d002640	Zm00001d002642	4.12935	10.19		Zm00001d002898	Zm00001d002899	0	0.916642
Zm00001d002642	Zm00001d002644	10.19	3.62851		Zm00001d000789	Zm00001d002933	0	2.00407
Zm00001d000770	Zm00001d002649	0	0.317783		Zm00001d002939	Zm00001d002941	214.842	22.8473
Zm00001d002658	Zm00001d002659	6.84003	86.4958		Zm00001d002941	Zm00001d002943	22.8473	48.4957
Zm00001d000774	Zm00001d002662	0	0		Zm00001d002942	Zm00001d002943	50.3007	48.4957
Zm00001d002658	Zm00001d002662	6.84003	0		Zm00001d002943	Zm00001d002944	48.4957	20.2763
Zm00001d000774	Zm00001d002663	0	7.3915		Zm00001d002944	Zm00001d002945	20.2763	45.5257
Zm00001d000774	Zm00001d002663	0	7.3915		Zm00001d002944	Zm00001d002946	20.2763	13.6564
Zm00001d002663	Zm00001d002666	7.3915	0		Zm00001d002950	Zm00001d002951	1.72077	34.4038
Zm00001d002663	Zm00001d002666	7.3915	0		Zm00001d002951	Zm00001d002952	34.4038	0.677608
Zm00001d002664	Zm00001d002666	0	0		Zm00001d002945	Zm00001d002953	45.5257	19.7925
Zm00001d002669	Zm00001d002670	2.59279	0		Zm00001d002951	Zm00001d002953	34.4038	19.7925
Zm00001d002671	Zm00001d002673	0.425529	7.60623		ENSRNA049441695	Zm00001d002954	0	0.924806
Zm00001d002674	Zm00001d002675	2.36168	0		Zm00001d002951	Zm00001d002954	34.4038	0.924806
Zm00001d000777	Zm00001d002676	0.459369	1.00694		Zm00001d002953	Zm00001d002954	19.7925	0.924806
Zm00001d000777	Zm00001d002676	0.459369	1.00694		ENSRNA049441695	Zm00001d002955	0	0
Zm00001d002676	Zm00001d002679	1.00694	1.88482		Zm00001d002951	Zm00001d002955	34.4038	0
Zm00001d002677	Zm00001d002679	84.1797	1.88482		Zm00001d002953	Zm00001d002955	19.7925	0
Zm00001d002678	Zm00001d002679	10.7888	1.88482		Zm00001d002955	Zm00001d002956	0	30.941
Zm00001d002679	Zm00001d002680	1.88482	6.67226		Zm00001d002954	Zm00001d002958	0.924806	9.20487
Zm00001d000778	Zm00001d002682	0	6.14466		Zm00001d002954	Zm00001d002959	0.924806	1.67193
Zm00001d002678	Zm00001d002682	10.7888	6.14466		Zm00001d002956	Zm00001d002960	30.941	0
Zm00001d002681	Zm00001d002682	0.0422027	6.14466		Zm00001d002959	Zm00001d002960	1.67193	0
Zm00001d002680	Zm00001d002685	6.67226	46.544		Zm00001d002962	Zm00001d002964	5.2794	14.4247
Zm00001d002681	Zm00001d002685	0.0422027	46.544		Zm00001d002956	Zm00001d002965	30.941	74.1775
Zm00001d002683	Zm00001d002685	0.0640321	46.544		Zm00001d002964	Zm00001d002965	14.4247	74.1775
Zm00001d002695	Zm00001d002696	3.92909	12.2815		Zm00001d002964	Zm00001d002966	14.4247	1.05373
Zm00001d002691	Zm00001d002699	0	0		Zm00001d002965	Zm00001d002966	74.1775	1.05373
Zm00001d002695	Zm00001d002699	3.92909	0		Zm00001d002965	Zm00001d002967	74.1775	7.76781
Zm00001d002704	Zm00001d002705	219.406	4.23841		Zm00001d002966	Zm00001d002967	1.05373	7.76781
Zm00001d002708	Zm00001d002712	3.91511	0.179371		Zm00001d002965	Zm00001d002968	74.1775	0.471472
Zm00001d002713	Zm00001d002714	1.42034	0		Zm00001d002966	Zm00001d002968	1.05373	0.471472
Zm00001d000780	Zm00001d002718	0	21.3782		Zm00001d002967	Zm00001d002968	7.76781	0.471472
Zm00001d000781	Zm00001d002719	0	0		Zm00001d002965	Zm00001d002969	74.1775	51.626
Zm00001d002717	Zm00001d002721	0	416.477		Zm00001d002966	Zm00001d002969	1.05373	51.626
Zm00001d002717	Zm00001d002722	0	0		Zm00001d002967	Zm00001d002969	7.76781	51.626
Zm00001d002718	Zm00001d002723	21.3782	0		Zm00001d002968	Zm00001d002971	0.471472	36.0012
Zm00001d000781	Zm00001d002724	0	0		Zm00001d002969	Zm00001d002971	51.626	36.0012
Zm00001d002723	Zm00001d002724	0	0		Zm00001d002970	Zm00001d002971	0.24987	36.0012
Zm00001d002724	Zm00001d002726	0	5.96818		Zm00001d002973	Zm00001d002978	0	12.1775
Zm00001d002724	Zm00001d002726	0	5.96818		Zm00001d002990	Zm00001d002992	0	12.8613
Zm00001d002724	Zm00001d002726	0	5.96818		Zm00001d002991	Zm00001d002992	0	12.8613
Zm00001d002728	Zm00001d002729	0	0		Zm00001d002991	Zm00001d002996	0	0.494217
Zm00001d002731	Zm00001d002732	4.99848	0		Zm00001d002992	Zm00001d002996	12.8613	0.494217
Zm00001d002728	Zm00001d002734	0	48.1328		Zm00001d002993	Zm00001d002996	71.8633	0.494217
Zm00001d002733	Zm00001d002735	22.606	7.27584		Zm00001d002994	Zm00001d002996	0	0.494217
Zm00001d002734	Zm00001d002735	48.1328	7.27584		Zm00001d002992	Zm00001d002997	12.8613	0.104163
Zm00001d002740	Zm00001d002742	0	2.62169		Zm00001d002996	Zm00001d003000	0.494217	0
Zm00001d002735	Zm00001d002743	7.27584	0.323153		Zm00001d002992	Zm00001d003003	12.8613	4.66605
Zm00001d002738	Zm00001d002747	0	0		Zm00001d003002	Zm00001d003003	1.56582	4.66605
Zm00001d002741	Zm00001d002747	0	0		Zm00001d000790	Zm00001d003005	0	46.6226
Zm00001d002740	Zm00001d002748	0	48.3563		Zm00001d003003	Zm00001d003005	4.66605	46.6226
Zm00001d002745	Zm00001d002748	0	48.3563		Zm00001d003004	Zm00001d003005	0.073018	46.6226
Zm00001d002746	Zm00001d002748	0	48.3563		Zm00001d000790	Zm00001d003006	0	5.40693
Zm00001d002744	Zm00001d002751	9.53745	5.30137		Zm00001d003004	Zm00001d003006	0.073018	5.40693
Zm00001d002753	Zm00001d002754	0	10.7402		Zm00001d003005	Zm00001d003006	46.6226	5.40693
Zm00001d002753	Zm00001d002755	0	0.208804		Zm00001d003003	Zm00001d003007	4.66605	7.906
Zm00001d002753	Zm00001d002755	0	0.208804		Zm00001d003005	Zm00001d003007	46.6226	7.906
Zm00001d002754	Zm00001d002755	10.7402	0.208804		Zm00001d003006	Zm00001d003007	5.40693	7.906
Zm00001d002753	Zm00001d002756	0	11.6612		Zm00001d003006	Zm00001d003009	5.40693	51.7176
Zm00001d002760	Zm00001d002762	0	56.2062		Zm00001d003007	Zm00001d003009	7.906	51.7176
Zm00001d002761	Zm00001d002769	0.452749	0		Zm00001d003007	Zm00001d003012	7.906	7.87789
Zm00001d000782	Zm00001d002770	0	4.75224		Zm00001d000791	Zm00001d003014	32.0532	18.6608
Zm00001d002769	Zm00001d002771	0	0.259077		Zm00001d000791	Zm00001d003015	32.0532	10.3588
Zm00001d002769	Zm00001d002771	0	0.259077		Zm00001d003031	Zm00001d003033	4.3669	1.3314
Zm00001d001965	Zm00001d002776	0	3.10653		Zm00001d003032	Zm00001d003033	0	1.3314
Zm00001d002773	Zm00001d002776	17.8584	3.10653		Zm00001d003034	Zm00001d003038	5.87335	0
Zm00001d002776	Zm00001d002777	3.10653	0		Zm00001d003038	Zm00001d003040	0	0.723571
Zm00001d002773	Zm00001d002778	17.8584	2.5458		Zm00001d003068	Zm00001d003071	54.153	7.50001
Zm00001d002781	Zm00001d002782	20.7978	46.0917		Zm00001d003071	Zm00001d003072	7.50001	4.28661
Zm00001d002781	Zm00001d002784	20.7978	0.535522		Zm00001d003072	Zm00001d003076	4.28661	4.91957
Zm00001d002782	Zm00001d002784	46.0917	0.535522		Zm00001d003079	Zm00001d003080	0	0
Zm00001d002783	Zm00001d002784	0	0.535522		ENSRNA049469775	Zm00001d003084	84.6053	78.9842
Zm00001d002782	Zm00001d002788	46.0917	21.9314		Zm00001d003081	Zm00001d003084	157.097	78.9842
Zm00001d002782	Zm00001d002788	46.0917	21.9314		Zm00001d003083	Zm00001d003084	18.4165	78.9842
Zm00001d002783	Zm00001d002788	0	21.9314		Zm00001d003090	Zm00001d003091	0	7.69585
Zm00001d002787	Zm00001d002788	1.73597	21.9314		Zm00001d003101	Zm00001d003103	1.11071	7.99801
Zm00001d002789	Zm00001d002791	7.14657	11.6339		Zm00001d003102	Zm00001d003103	10.6349	7.99801
Zm00001d002790	Zm00001d002791	1.05483	11.6339		Zm00001d003104	Zm00001d003106	15.4762	30.801
Zm00001d002790	Zm00001d002796	1.05483	2.29568		Zm00001d003106	Zm00001d003107	30.801	2.68781
Zm00001d002804	Zm00001d002806	0	45.3025		Zm00001d003106	Zm00001d003109	30.801	3.64729
Zm00001d002802	Zm00001d002809	39.4291	0		Zm00001d003107	Zm00001d003109	2.68781	3.64729
Zm00001d002806	Zm00001d002809	45.3025	0		Zm00001d003109	Zm00001d003110	3.64729	0.350843
Zm00001d002806	Zm00001d002809	45.3025	0		Zm00001d003109	Zm00001d003112	3.64729	37.4842
Zm00001d002806	Zm00001d002810	45.3025	10.6249		Zm00001d003110	Zm00001d003112	0.350843	37.4842
Zm00001d002816	Zm00001d002818	0	0		Zm00001d003106	Zm00001d003114	30.801	8.19141
Zm00001d002811	Zm00001d002819	108.72	17.1895		Zm00001d002268	Zm00001d003116	0	6.87328
Zm00001d002814	Zm00001d002820	0.47497	32.7801		Zm00001d003114	Zm00001d003116	8.19141	6.87328
Zm00001d002822	Zm00001d002823	25.5102	3.23499		Zm00001d003114	Zm00001d003117	8.19141	0
Zm00001d002824	Zm00001d002826	9.09116	42.7015		Zm00001d003114	Zm00001d003118	8.19141	0
Zm00001d002835	Zm00001d002836	1.47011	3.00988		Zm00001d003116	Zm00001d003118	6.87328	0
Zm00001d002835	Zm00001d002836	1.47011	3.00988		ENSRNA049469740	Zm00001d003123	0	2.42281
Zm00001d002830	Zm00001d002838	22.6224	0		ENSRNA049469740	Zm00001d003124	0	1.8828
Zm00001d002835	Zm00001d002838	1.47011	0		ENSRNA049469740	Zm00001d003125	0	11.4897
Zm00001d002836	Zm00001d002838	3.00988	0		Zm00001d003124	Zm00001d003125	1.8828	11.4897
Zm00001d002834	Zm00001d002839	32.2436	0		ENSRNA049469740	Zm00001d003126	0	0
Zm00001d002833	Zm00001d002842	3.40428	576.629		Zm00001d003125	Zm00001d003127	11.4897	86.9875
Zm00001d002836	Zm00001d002842	3.00988	576.629		Zm00001d003126	Zm00001d003127	0	86.9875
Zm00001d002841	Zm00001d002842	0	576.629		Zm00001d003125	Zm00001d003129	11.4897	1.8485
Zm00001d002839	Zm00001d002843	0	0		Zm00001d003126	Zm00001d003129	0	1.8485
Zm00001d002841	Zm00001d002843	0	0		Zm00001d003143	Zm00001d003147	4.57508	16.8027
Zm00001d002844	Zm00001d002848	0	47.9671		Zm00001d003147	Zm00001d003148	16.8027	12.6059
Zm00001d002845	Zm00001d002848	0	47.9671		Zm00001d003147	Zm00001d003149	16.8027	0.359587
Zm00001d002846	Zm00001d002848	0	47.9671		Zm00001d003148	Zm00001d003149	12.6059	0.359587
Zm00001d002849	Zm00001d002851	28.8726	32.8472		Zm00001d003149	Zm00001d003159	0.359587	229.572
Zm00001d002850	Zm00001d002851	3.83844	32.8472		Zm00001d003157	Zm00001d003159	655.995	229.572
Zm00001d002850	Zm00001d002852	3.83844	0		Zm00001d003158	Zm00001d003159	0	229.572
Zm00001d002851	Zm00001d002853	32.8472	14.344		Zm00001d003159	Zm00001d003160	229.572	0.633395
Zm00001d002854	Zm00001d002857	129.583	12.2095		Zm00001d003159	Zm00001d003161	229.572	4.29287
Zm00001d002857	Zm00001d002859	12.2095	71.8774		Zm00001d003157	Zm00001d003162	655.995	475.178
Zm00001d002857	Zm00001d002859	12.2095	71.8774		Zm00001d003161	Zm00001d003162	4.29287	475.178
Zm00001d002856	Zm00001d002862	22.379	0		Zm00001d003159	Zm00001d003166	229.572	4.24799
Zm00001d002860	Zm00001d002866	2.53682	0		Zm00001d003176	Zm00001d003179	5.65108	16.825
Zm00001d002863	Zm00001d002866	0	0		Zm00001d003179	Zm00001d003181	16.825	112.686
Zm00001d002865	Zm00001d002866	8.33483	0		Zm00001d003180	Zm00001d003181	2.55236	112.686
Zm00001d002865	Zm00001d002866	8.33483	0		Zm00001d003179	Zm00001d003182	16.825	38.26
Zm00001d002863	Zm00001d002867	0	0.144267		Zm00001d003193	Zm00001d003195	12.3983	163.574
Zm00001d002866	Zm00001d002867	0	0.144267		Zm00001d003198	Zm00001d003199	3.44816	1.46712
Zm00001d002866	Zm00001d002869	0	0.195026		Zm00001d003199	Zm00001d003202	1.46712	0.785868
Zm00001d002867	Zm00001d002870	0.144267	0		Zm00001d003209	Zm00001d003210	55.9341	0.117318
Zm00001d002869	Zm00001d002870	0.195026	0		Zm00001d003209	Zm00001d003212	55.9341	139.22
Zm00001d002869	Zm00001d002871	0.195026	355.066		Zm00001d003212	Zm00001d003213	139.22	23.5452
Zm00001d002869	Zm00001d002871	0.195026	355.066		Zm00001d003222	Zm00001d003223	6.55273	7.46542
Zm00001d000785	Zm00001d002872	0.506488	78.8533		Zm00001d003223	Zm00001d003224	7.46542	3.47701
Zm00001d002870	Zm00001d002872	0	78.8533		Zm00001d003223	Zm00001d003226	7.46542	0.623128
Zm00001d002869	Zm00001d002873	0.195026	100.192		Zm00001d003224	Zm00001d003226	3.47701	0.623128
Zm00001d002872	Zm00001d002873	78.8533	100.192		Zm00001d003226	Zm00001d003228	0.623128	46.7531
Zm00001d002875	Zm00001d002876	4.88362	1.35728		Zm00001d003228	Zm00001d003229	46.7531	0.084703
ENSRNA049441680	Zm00001d002881	0	0.510483		Zm00001d003226	Zm00001d003230	0.623128	0
ENSRNA049441680	Zm00001d002885	0	0		Zm00001d003228	Zm00001d003230	46.7531	0
Zm00001d000786	Zm00001d002897	0	0		Zm00001d003248	Zm00001d003249	32.843	0.952041
Zm00001d002884	Zm00001d002898	44.6033	0		Zm00001d003248	Zm00001d003250	32.843	4.39864
Zm00001d002897	Zm00001d002899	0	0.916642		Zm00001d003249	Zm00001d003250	0.952041	4.39864
Zm00001d002896	Zm00001d002902	70.1321	0		Zm00001d003248	Zm00001d003251	32.843	12.2989
Zm00001d002901	Zm00001d002902	4.25238	0		Zm00001d003250	Zm00001d003251	4.39864	12.2989
Zm00001d002899	Zm00001d002905	0.916642	28.3385		Zm00001d003251	Zm00001d003252	12.2989	20.1087
Zm00001d002904	Zm00001d002905	0.194538	28.3385		Zm00001d003251	Zm00001d003254	12.2989	9.87502
Zm00001d002905	Zm00001d002906	28.3385	0		Zm00001d003252	Zm00001d003254	20.1087	9.87502
Zm00001d002904	Zm00001d002907	0.194538	0		Zm00001d003251	Zm00001d003256	12.2989	6.87683
Zm00001d002912	Zm00001d002916	0	0		Zm00001d003252	Zm00001d003256	20.1087	6.87683
Zm00001d002917	Zm00001d002919	0	6.70325		Zm00001d003254	Zm00001d003256	9.87502	6.87683
Zm00001d000787	Zm00001d002922	0	0		Zm00001d003256	Zm00001d003257	6.87683	11.4422
Zm00001d002936	Zm00001d002937	14.0642	44.9651		Zm00001d003256	Zm00001d003258	6.87683	7.45619
Zm00001d002936	Zm00001d002939	14.0642	214.842		Zm00001d003257	Zm00001d003262	11.4422	12.4696
Zm00001d002937	Zm00001d002939	44.9651	214.842		Zm00001d003258	Zm00001d003262	7.45619	12.4696
Zm00001d002942	Zm00001d002943	50.3007	48.4957		Zm00001d003262	Zm00001d003264	12.4696	0.767262
Zm00001d002949	Zm00001d002950	0	1.72077		Zm00001d003264	Zm00001d003265	0.767262	27.3753
Zm00001d002950	Zm00001d002951	1.72077	34.4038		Zm00001d003265	Zm00001d003266	27.3753	0.278078
Zm00001d002950	Zm00001d002953	1.72077	19.7925		Zm00001d003266	Zm00001d003267	0.278078	21.3281
Zm00001d002953	Zm00001d002954	19.7925	0.924806		ENSRNA049444055	Zm00001d003268	0	17.2433
Zm00001d002953	Zm00001d002958	19.7925	9.20487		Zm00001d003265	Zm00001d003268	27.3753	17.2433
Zm00001d002955	Zm00001d002958	0	9.20487		Zm00001d003266	Zm00001d003268	0.278078	17.2433
Zm00001d002956	Zm00001d002959	30.941	1.67193		Zm00001d003267	Zm00001d003268	21.3281	17.2433
Zm00001d002960	Zm00001d002962	0	5.2794		ENSRNA049444055	Zm00001d003269	0	0
Zm00001d002962	Zm00001d002965	5.2794	74.1775		Zm00001d003268	Zm00001d003271	17.2433	287.095
Zm00001d002962	Zm00001d002965	5.2794	74.1775		Zm00001d003269	Zm00001d003271	0	287.095
Zm00001d002966	Zm00001d002967	1.05373	7.76781		Zm00001d003268	Zm00001d003272	17.2433	11.7895
Zm00001d002966	Zm00001d002968	1.05373	0.471472		Zm00001d003268	Zm00001d003273	17.2433	6.12579
Zm00001d002970	Zm00001d002973	0.24987	0		Zm00001d003271	Zm00001d003273	287.095	6.12579
Zm00001d002979	Zm00001d002982	0.0449847	0		Zm00001d003268	Zm00001d003274	17.2433	0.46331
Zm00001d002984	Zm00001d002991	0.28722	0		Zm00001d003271	Zm00001d003274	287.095	0.46331
Zm00001d002988	Zm00001d002994	0	0		Zm00001d003268	Zm00001d003275	17.2433	7.16361
Zm00001d002993	Zm00001d002996	71.8633	0.494217		Zm00001d003269	Zm00001d003275	0	7.16361
Zm00001d002979	Zm00001d002997	0.0449847	0.104163		Zm00001d003271	Zm00001d003275	287.095	7.16361
Zm00001d002987	Zm00001d002997	0	0.104163		Zm00001d003272	Zm00001d003275	11.7895	7.16361
Zm00001d002994	Zm00001d002997	0	0.104163		ENSRNA049444055	Zm00001d003276	0	35.7361
Zm00001d002994	Zm00001d002997	0	0.104163		Zm00001d003268	Zm00001d003276	17.2433	35.7361
Zm00001d002991	Zm00001d002998	0	0		Zm00001d003269	Zm00001d003276	0	35.7361
Zm00001d002993	Zm00001d002998	71.8633	0		Zm00001d003271	Zm00001d003276	287.095	35.7361
Zm00001d002994	Zm00001d002998	0	0		Zm00001d003272	Zm00001d003276	11.7895	35.7361
Zm00001d002990	Zm00001d003002	0	1.56582		Zm00001d003273	Zm00001d003277	6.12579	3.65237
Zm00001d003000	Zm00001d003002	0	1.56582		Zm00001d003274	Zm00001d003277	0.46331	3.65237
Zm00001d003002	Zm00001d003004	1.56582	0.073018		Zm00001d003275	Zm00001d003277	7.16361	3.65237
Zm00001d000790	Zm00001d003005	0	46.6226		Zm00001d003276	Zm00001d003277	35.7361	3.65237
Zm00001d000790	Zm00001d003006	0	5.40693		Zm00001d003281	Zm00001d003284	6.42607	5.36269
Zm00001d003003	Zm00001d003006	4.66605	5.40693		Zm00001d003282	Zm00001d003284	0	5.36269
Zm00001d003005	Zm00001d003006	46.6226	5.40693		Zm00001d003284	Zm00001d003285	5.36269	0
Zm00001d003006	Zm00001d003010	5.40693	0		Zm00001d003284	Zm00001d003286	5.36269	0
Zm00001d000791	Zm00001d003011	32.0532	0		Zm00001d003284	Zm00001d003287	5.36269	25.4251
Zm00001d003009	Zm00001d003011	51.7176	0		Zm00001d003284	Zm00001d003288	5.36269	35.6688
Zm00001d000790	Zm00001d003013	0	0.0566127		Zm00001d003288	Zm00001d003292	35.6688	9.21688
Zm00001d003012	Zm00001d003013	7.87789	0.0566127		Zm00001d003291	Zm00001d003292	15.1946	9.21688
Zm00001d003014	Zm00001d003015	18.6608	10.3588		Zm00001d003293	Zm00001d003294	0.12477	0.341255
Zm00001d003015	Zm00001d003016	10.3588	188.665		Zm00001d003293	Zm00001d003295	0.12477	0
Zm00001d003016	Zm00001d003018	188.665	2.46819		Zm00001d003294	Zm00001d003297	0.341255	0.514628
Zm00001d003010	Zm00001d003019	0	2.36592		Zm00001d003295	Zm00001d003297	0	0.514628
Zm00001d003019	Zm00001d003020	2.36592	0		Zm00001d003306	Zm00001d003308	673.103	0.969499
Zm00001d003020	Zm00001d003023	0	0.538382		Zm00001d003307	Zm00001d003308	0	0.969499
Zm00001d003018	Zm00001d003024	2.46819	12.3655		Zm00001d003308	Zm00001d003309	0.969499	12.3625
Zm00001d003023	Zm00001d003027	0.538382	0		Zm00001d003309	Zm00001d003311	12.3625	161.67
Zm00001d003033	Zm00001d003035	1.3314	30.7465		Zm00001d003310	Zm00001d003312	22.7977	14.6053
Zm00001d003034	Zm00001d003037	5.87335	0.0414378		Zm00001d003311	Zm00001d003312	161.67	14.6053
Zm00001d003034	Zm00001d003040	5.87335	0.723571		Zm00001d003310	Zm00001d003313	22.7977	7.20443
Zm00001d003038	Zm00001d003040	0	0.723571		Zm00001d003313	Zm00001d003314	7.20443	46.9154
Zm00001d003039	Zm00001d003044	7.18818	1.20535		Zm00001d003321	Zm00001d003322	0.0721053	0.050941
Zm00001d003040	Zm00001d003045	0.723571	0		Zm00001d003328	Zm00001d003329	9.55152	3.70807
Zm00001d003046	Zm00001d003048	0	0.627687		Zm00001d003329	Zm00001d003333	3.70807	4.27308
Zm00001d000792	Zm00001d003049	0	14.3462		Zm00001d003333	Zm00001d003334	4.27308	6.18378
Zm00001d003040	Zm00001d003049	0.723571	14.3462		ENSRNA049444035	Zm00001d003352	0	8.48905
Zm00001d003046	Zm00001d003049	0	14.3462		Zm00001d003346	Zm00001d003352	103.324	8.48905
Zm00001d003048	Zm00001d003049	0.627687	14.3462		Zm00001d003347	Zm00001d003352	12.9924	8.48905
Zm00001d003049	Zm00001d003050	14.3462	0.571971		Zm00001d003356	Zm00001d003358	21.9993	0.96503
Zm00001d003025	Zm00001d003051	3.49427	1.22878		Zm00001d003356	Zm00001d003363	21.9993	0
Zm00001d003051	Zm00001d003052	1.22878	4.19646		Zm00001d003358	Zm00001d003363	0.96503	0
Zm00001d002993	Zm00001d003060	71.8633	0		Zm00001d003356	Zm00001d003364	21.9993	0
Zm00001d003057	Zm00001d003060	0	0		Zm00001d003374	Zm00001d003377	0	0
Zm00001d003062	Zm00001d003067	5.67586	2.60432		Zm00001d000799	Zm00001d003380	0	8.27021
Zm00001d003064	Zm00001d003067	6.41906	2.60432		Zm00001d003380	Zm00001d003381	8.27021	86.3956
Zm00001d003067	Zm00001d003068	2.60432	54.153		Zm00001d003390	Zm00001d003392	1.02886	0.314029
Zm00001d003053	Zm00001d003072	0.154063	4.28661		Zm00001d003390	Zm00001d003393	1.02886	28.0749
Zm00001d003067	Zm00001d003072	2.60432	4.28661		Zm00001d000801	Zm00001d003394	0	30.5557
Zm00001d003070	Zm00001d003072	0.249256	4.28661		Zm00001d003392	Zm00001d003394	0.314029	30.5557
Zm00001d003068	Zm00001d003074	54.153	0		Zm00001d003393	Zm00001d003394	28.0749	30.5557
Zm00001d003069	Zm00001d003075	0	0		Zm00001d000802	Zm00001d003395	0	25.5611
Zm00001d003070	Zm00001d003075	0.249256	0		Zm00001d003394	Zm00001d003395	30.5557	25.5611
Zm00001d003070	Zm00001d003075	0.249256	0		Zm00001d000801	Zm00001d003397	0	0
Zm00001d003082	Zm00001d003083	0	18.4165		Zm00001d003395	Zm00001d003397	25.5611	0
Zm00001d003089	Zm00001d003090	2.25949	0		Zm00001d003396	Zm00001d003397	0	0
Zm00001d003089	Zm00001d003091	2.25949	7.69585		Zm00001d000801	Zm00001d003398	0	41.7778
Zm00001d003090	Zm00001d003092	0	0		Zm00001d003395	Zm00001d003398	25.5611	41.7778
Zm00001d000793	Zm00001d003099	0	0.513731		Zm00001d000802	Zm00001d003399	0	7.27817
Zm00001d003098	Zm00001d003100	0	0		Zm00001d000803	Zm00001d003399	0	7.27817
Zm00001d003099	Zm00001d003100	0.513731	0		Zm00001d003398	Zm00001d003399	41.7778	7.27817
Zm00001d003098	Zm00001d003101	0	1.11071		Zm00001d003398	Zm00001d003401	41.7778	209.693
Zm00001d003098	Zm00001d003101	0	1.11071		Zm00001d003400	Zm00001d003404	10.2686	50.8654
Zm00001d003099	Zm00001d003102	0.513731	10.6349		Zm00001d003401	Zm00001d003404	209.693	50.8654
Zm00001d003099	Zm00001d003102	0.513731	10.6349		Zm00001d003400	Zm00001d003405	10.2686	0.255648
Zm00001d003103	Zm00001d003107	7.99801	2.68781		Zm00001d003401	Zm00001d003405	209.693	0.255648
Zm00001d003106	Zm00001d003107	30.801	2.68781		Zm00001d003404	Zm00001d003406	50.8654	1.93616
Zm00001d003114	Zm00001d003118	8.19141	0		Zm00001d003408	Zm00001d003410	0	0
Zm00001d003114	Zm00001d003122	8.19141	0		Zm00001d003410	Zm00001d003413	0	0
Zm00001d003115	Zm00001d003122	0	0		Zm00001d003411	Zm00001d003413	8.23974	0
Zm00001d003118	Zm00001d003122	0	0		Zm00001d003425	Zm00001d003426	0	38.5249
Zm00001d003119	Zm00001d003122	2.47937	0		Zm00001d003425	Zm00001d003427	0	2.17632
ENSRNA049469740	Zm00001d003123	0	2.42281		Zm00001d003426	Zm00001d003428	38.5249	8.73505
Zm00001d002208	Zm00001d003126	0.242504	0		Zm00001d003427	Zm00001d003428	2.17632	8.73505
Zm00001d003128	Zm00001d003129	6.88995	1.8485		Zm00001d003428	Zm00001d003429	8.73505	3955.95
Zm00001d003107	Zm00001d003132	2.68781	0		Zm00001d003426	Zm00001d003430	38.5249	16.3411
Zm00001d003127	Zm00001d003132	86.9875	0		Zm00001d003427	Zm00001d003430	2.17632	16.3411
Zm00001d003132	Zm00001d003140	0	0		Zm00001d003429	Zm00001d003430	3955.95	16.3411
Zm00001d000794	Zm00001d003141	0	0		Zm00001d003426	Zm00001d003432	38.5249	26.6198
Zm00001d003136	Zm00001d003142	0.289809	0.286015		Zm00001d003427	Zm00001d003432	2.17632	26.6198
Zm00001d000794	Zm00001d003143	0	4.57508		Zm00001d003434	Zm00001d003438	45.1199	30.2983
Zm00001d000795	Zm00001d003143	0	4.57508		Zm00001d003436	Zm00001d003438	0	30.2983
Zm00001d003143	Zm00001d003144	4.57508	21.1778		Zm00001d003438	Zm00001d003440	30.2983	0
Zm00001d003134	Zm00001d003146	0	0.280248		Zm00001d003438	Zm00001d003441	30.2983	0
Zm00001d003147	Zm00001d003148	16.8027	12.6059		Zm00001d003452	Zm00001d003459	0	156.86
Zm00001d003145	Zm00001d003149	0	0.359587		Zm00001d003457	Zm00001d003459	326.681	156.86
Zm00001d003146	Zm00001d003150	0.280248	0		Zm00001d003460	Zm00001d003462	7.29647	20.1604
Zm00001d003148	Zm00001d003150	12.6059	0		Zm00001d003460	Zm00001d003463	7.29647	4.07597
Zm00001d003149	Zm00001d003150	0.359587	0		Zm00001d003468	Zm00001d003470	77.8498	163.111
Zm00001d003146	Zm00001d003151	0.280248	0.561613		Zm00001d003471	Zm00001d003472	3.27484	2.0662
Zm00001d003150	Zm00001d003151	0	0.561613		Zm00001d000805	Zm00001d003476	17.7483	5.83929
Zm00001d003148	Zm00001d003152	12.6059	0		Zm00001d003470	Zm00001d003476	163.111	5.83929
Zm00001d003153	Zm00001d003154	1.36815	0		Zm00001d003476	Zm00001d003477	5.83929	62.5491
Zm00001d003153	Zm00001d003154	1.36815	0		Zm00001d003491	Zm00001d003493	3.47226	70.6924
Zm00001d003150	Zm00001d003155	0	2.83138		Zm00001d003492	Zm00001d003493	8.79218	70.6924
Zm00001d003147	Zm00001d003156	16.8027	0		Zm00001d002168	Zm00001d003494	2.91666	14.9189
Zm00001d003154	Zm00001d003156	0	0		Zm00001d003492	Zm00001d003494	8.79218	14.9189
Zm00001d003152	Zm00001d003157	0	655.995		Zm00001d003493	Zm00001d003494	70.6924	14.9189
Zm00001d003156	Zm00001d003158	0	0		Zm00001d000807	Zm00001d003495	0	19.4554
Zm00001d003157	Zm00001d003159	655.995	229.572		Zm00001d003493	Zm00001d003495	70.6924	19.4554
Zm00001d003155	Zm00001d003160	2.83138	0.633395		Zm00001d003494	Zm00001d003495	14.9189	19.4554
Zm00001d003157	Zm00001d003160	655.995	0.633395		Zm00001d000807	Zm00001d003497	0	16.6593
Zm00001d003158	Zm00001d003160	0	0.633395		Zm00001d003491	Zm00001d003497	3.47226	16.6593
Zm00001d003157	Zm00001d003161	655.995	4.29287		Zm00001d003492	Zm00001d003497	8.79218	16.6593
Zm00001d003158	Zm00001d003161	0	4.29287		Zm00001d003493	Zm00001d003497	70.6924	16.6593
Zm00001d003154	Zm00001d003164	0	0		Zm00001d003494	Zm00001d003497	14.9189	16.6593
Zm00001d003167	Zm00001d003169	0.844475	0		Zm00001d003495	Zm00001d003499	19.4554	3.36747
Zm00001d003167	Zm00001d003169	0.844475	0		Zm00001d003497	Zm00001d003499	16.6593	3.36747
Zm00001d003167	Zm00001d003169	0.844475	0		Zm00001d003495	Zm00001d003500	19.4554	17.1743
Zm00001d003172	Zm00001d003174	0	8.35563		Zm00001d003497	Zm00001d003500	16.6593	17.1743
Zm00001d003145	Zm00001d003183	0	0		Zm00001d003499	Zm00001d003501	3.36747	0.445228
Zm00001d003180	Zm00001d003183	2.55236	0		Zm00001d003495	Zm00001d003504	19.4554	27.7735
Zm00001d003183	Zm00001d003184	0	0		Zm00001d003496	Zm00001d003504	0.148173	27.7735
Zm00001d003184	Zm00001d003188	0	0		Zm00001d003497	Zm00001d003504	16.6593	27.7735
Zm00001d003185	Zm00001d003189	0.255328	0		Zm00001d003499	Zm00001d003504	3.36747	27.7735
Zm00001d003188	Zm00001d003190	0	131.575		Zm00001d003500	Zm00001d003504	17.1743	27.7735
Zm00001d003189	Zm00001d003191	0	0		Zm00001d003502	Zm00001d003504	30.0127	27.7735
Zm00001d003192	Zm00001d003193	0	12.3983		Zm00001d003504	Zm00001d003505	27.7735	10.7986
Zm00001d003192	Zm00001d003193	0	12.3983		Zm00001d003495	Zm00001d003508	19.4554	2.77741
Zm00001d003202	Zm00001d003203	0.785868	1.91173		Zm00001d003497	Zm00001d003508	16.6593	2.77741
Zm00001d000796	Zm00001d003210	0	0.117318		Zm00001d003499	Zm00001d003508	3.36747	2.77741
Zm00001d003209	Zm00001d003211	55.9341	0		Zm00001d003504	Zm00001d003508	27.7735	2.77741
Zm00001d003211	Zm00001d003213	0	23.5452		Zm00001d003505	Zm00001d003508	10.7986	2.77741
Zm00001d003214	Zm00001d003216	10.6493	0		Zm00001d003504	Zm00001d003509	27.7735	8.58968
Zm00001d003214	Zm00001d003216	10.6493	0		Zm00001d003505	Zm00001d003509	10.7986	8.58968
Zm00001d003218	Zm00001d003219	0	0		Zm00001d003508	Zm00001d003509	2.77741	8.58968
Zm00001d003222	Zm00001d003223	6.55273	7.46542		Zm00001d003495	Zm00001d003510	19.4554	0.99879
Zm00001d003222	Zm00001d003223	6.55273	7.46542		Zm00001d003497	Zm00001d003510	16.6593	0.99879
Zm00001d003226	Zm00001d003229	0.623128	0.084703		Zm00001d003509	Zm00001d003511	8.58968	4.85193
Zm00001d003232	Zm00001d003235	0	0		Zm00001d003511	Zm00001d003512	4.85193	28.556
Zm00001d003234	Zm00001d003239	0	0.7324		Zm00001d003508	Zm00001d003513	2.77741	21.3176
Zm00001d003237	Zm00001d003239	0	0.7324		Zm00001d003511	Zm00001d003513	4.85193	21.3176
Zm00001d003246	Zm00001d003248	1.59245	32.843		Zm00001d003512	Zm00001d003514	28.556	0
Zm00001d003249	Zm00001d003250	0.952041	4.39864		Zm00001d003513	Zm00001d003514	21.3176	0
Zm00001d003252	Zm00001d003256	20.1087	6.87683		Zm00001d003511	Zm00001d003515	4.85193	0.487336
Zm00001d003254	Zm00001d003256	9.87502	6.87683		Zm00001d003512	Zm00001d003515	28.556	0.487336
Zm00001d003255	Zm00001d003256	0	6.87683		Zm00001d003513	Zm00001d003515	21.3176	0.487336
Zm00001d003255	Zm00001d003257	0	11.4422		Zm00001d003516	Zm00001d003518	1.02621	4.70342
Zm00001d003255	Zm00001d003257	0	11.4422		Zm00001d003517	Zm00001d003518	3.00722	4.70342
Zm00001d003250	Zm00001d003258	4.39864	7.45619		Zm00001d000808	Zm00001d003533	0.346159	62.566
Zm00001d003255	Zm00001d003258	0	7.45619		Zm00001d003533	Zm00001d003538	62.566	32.2318
Zm00001d003262	Zm00001d003264	12.4696	0.767262		Zm00001d003538	Zm00001d003539	32.2318	29.0447
Zm00001d003265	Zm00001d003266	27.3753	0.278078		Zm00001d003543	Zm00001d003546	0.132255	6.11378
ENSRNA049469795	Zm00001d003271	0	287.095		Zm00001d003544	Zm00001d003546	0.139723	6.11378
Zm00001d003268	Zm00001d003271	17.2433	287.095		Zm00001d003545	Zm00001d003546	0	6.11378
Zm00001d003269	Zm00001d003271	0	287.095		Zm00001d003543	Zm00001d003547	0.132255	0
Zm00001d003264	Zm00001d003272	0.767262	11.7895		Zm00001d003545	Zm00001d003547	0	0
ENSRNA049469795	Zm00001d003274	0	0.46331		Zm00001d003543	Zm00001d003548	0.132255	0
Zm00001d003269	Zm00001d003274	0	0.46331		Zm00001d003544	Zm00001d003548	0.139723	0
Zm00001d003272	Zm00001d003274	11.7895	0.46331		Zm00001d003545	Zm00001d003548	0	0
ENSRNA049469802	Zm00001d003276	0	35.7361		Zm00001d003544	Zm00001d003549	0.139723	6.33844
ENSRNA049469802	Zm00001d003276	0	35.7361		Zm00001d003545	Zm00001d003549	0	6.33844
Zm00001d003274	Zm00001d003276	0.46331	35.7361		Zm00001d003554	Zm00001d003556	0	3.82035
ENSRNA049469783	Zm00001d003277	0	3.65237		Zm00001d003555	Zm00001d003556	0.52674	3.82035
ENSRNA049469795	Zm00001d003277	0	3.65237		Zm00001d000809	Zm00001d003559	0	132.663
ENSRNA049469783	Zm00001d003278	0	0		Zm00001d003556	Zm00001d003559	3.82035	132.663
Zm00001d003273	Zm00001d003279	6.12579	0		Zm00001d003559	Zm00001d003563	132.663	0.827068
ENSRNA049469783	Zm00001d003281	0	6.42607		Zm00001d003584	Zm00001d003588	74.6494	2.49034
ENSRNA049469783	Zm00001d003281	0	6.42607		Zm00001d003584	Zm00001d003589	74.6494	34.6674
ENSRNA049469802	Zm00001d003282	0	0		Zm00001d003590	Zm00001d003593	7.77082	25.2877
Zm00001d003281	Zm00001d003282	6.42607	0		Zm00001d003593	Zm00001d003594	25.2877	0.109433
Zm00001d003281	Zm00001d003284	6.42607	5.36269		Zm00001d003572	Zm00001d003598	7.56939	11.5502
Zm00001d003283	Zm00001d003286	1.48642	0		Zm00001d003598	Zm00001d003600	11.5502	0
Zm00001d003283	Zm00001d003288	1.48642	35.6688		Zm00001d003601	Zm00001d003602	31.1534	18.5611
Zm00001d003285	Zm00001d003288	0	35.6688		Zm00001d003611	Zm00001d003612	8.32079	26.3832
Zm00001d003287	Zm00001d003289	25.4251	0.39622		Zm00001d003612	Zm00001d003613	26.3832	25.4728
Zm00001d003287	Zm00001d003290	25.4251	0		ENSRNA049460546	Zm00001d003615	0	44.0232
Zm00001d003288	Zm00001d003290	35.6688	0		ENSRNA049460564	Zm00001d003615	0	44.0232
Zm00001d003289	Zm00001d003290	0.39622	0		Zm00001d003615	Zm00001d003616	44.0232	131.582
Zm00001d003285	Zm00001d003291	0	15.1946		Zm00001d003615	Zm00001d003617	44.0232	2.71094
Zm00001d003288	Zm00001d003291	35.6688	15.1946		Zm00001d003616	Zm00001d003617	131.582	2.71094
Zm00001d003288	Zm00001d003292	35.6688	9.21688		Zm00001d003615	Zm00001d003618	44.0232	10.9324
Zm00001d003292	Zm00001d003293	9.21688	0.12477		Zm00001d003616	Zm00001d003618	131.582	10.9324
Zm00001d000798	Zm00001d003297	0	0.514628		Zm00001d003617	Zm00001d003621	2.71094	4.95821
Zm00001d003293	Zm00001d003297	0.12477	0.514628		Zm00001d003618	Zm00001d003621	10.9324	4.95821
Zm00001d003295	Zm00001d003297	0	0.514628		Zm00001d003630	Zm00001d003631	30.3781	1.69802
Zm00001d003300	Zm00001d003301	0.0146579	1.08329		Zm00001d003630	Zm00001d003632	30.3781	155.93
Zm00001d003281	Zm00001d003302	6.42607	1.50166		Zm00001d003632	Zm00001d003640	155.93	8.84439
Zm00001d003298	Zm00001d003304	0	0.496778		Zm00001d003646	Zm00001d003649	3.57482	2.09572
Zm00001d003303	Zm00001d003304	0	0.496778		Zm00001d003647	Zm00001d003649	0	2.09572
Zm00001d003306	Zm00001d003309	673.103	12.3625		Zm00001d003648	Zm00001d003649	0.304364	2.09572
Zm00001d003309	Zm00001d003315	12.3625	0.207502		Zm00001d003649	Zm00001d003652	2.09572	16.8816
Zm00001d003309	Zm00001d003315	12.3625	0.207502		Zm00001d003650	Zm00001d003652	4.37743	16.8816
Zm00001d003313	Zm00001d003316	7.20443	0		Zm00001d003651	Zm00001d003652	2.27863	16.8816
Zm00001d003315	Zm00001d003317	0.207502	34.8107		Zm00001d003649	Zm00001d003653	2.09572	133.494
Zm00001d003319	Zm00001d003320	0.0272531	0		Zm00001d003650	Zm00001d003653	4.37743	133.494
ENSRNA049476545	Zm00001d003322	0	0.050941		Zm00001d003651	Zm00001d003653	2.27863	133.494
ENSRNA049476545	Zm00001d003329	0	3.70807		Zm00001d003650	Zm00001d003654	4.37743	4.83521
Zm00001d003328	Zm00001d003329	9.55152	3.70807		Zm00001d003651	Zm00001d003654	2.27863	4.83521
Zm00001d003331	Zm00001d003333	0.224171	4.27308		Zm00001d003658	Zm00001d003660	3.34376	47.4542
Zm00001d003332	Zm00001d003333	0	4.27308		Zm00001d003659	Zm00001d003660	15.0826	47.4542
Zm00001d003320	Zm00001d003334	0	6.18378		Zm00001d003667	Zm00001d003668	0.541422	9.61251
Zm00001d003341	Zm00001d003342	0	0		Zm00001d003667	Zm00001d003669	0.541422	19.4453
Zm00001d003341	Zm00001d003343	0	0		Zm00001d003669	Zm00001d003670	19.4453	0.52699
Zm00001d003343	Zm00001d003346	0	103.324		Zm00001d003670	Zm00001d003671	0.52699	60.5268
Zm00001d003345	Zm00001d003347	14.817	12.9924		Zm00001d003675	Zm00001d003676	0.746225	20.1022
Zm00001d003352	Zm00001d003353	8.48905	0		Zm00001d003677	Zm00001d003679	0.0707399	7.11745
Zm00001d003353	Zm00001d003355	0	0		Zm00001d003714	Zm00001d003715	0.204617	98.2028
Zm00001d003355	Zm00001d003357	0	0.795328		Zm00001d003714	Zm00001d003716	0.204617	0
Zm00001d003355	Zm00001d003358	0	0.96503		Zm00001d003742	Zm00001d003743	4.91494	33.2157
Zm00001d003357	Zm00001d003358	0.795328	0.96503		Zm00001d000826	Zm00001d003756	0	152.535
Zm00001d003363	Zm00001d003366	0	0		Zm00001d003756	Zm00001d003757	152.535	153.432
Zm00001d003358	Zm00001d003367	0.96503	0		Zm00001d003767	Zm00001d003768	4787.99	0
Zm00001d003359	Zm00001d003367	0	0		Zm00001d003767	Zm00001d003769	4787.99	0
Zm00001d003375	Zm00001d003376	0	3.64508		Zm00001d003799	Zm00001d003800	0	213.872
Zm00001d003375	Zm00001d003378	0	1.96907		Zm00001d003799	Zm00001d003801	0	0
Zm00001d003376	Zm00001d003378	3.64508	1.96907		Zm00001d003800	Zm00001d003801	213.872	0
Zm00001d003377	Zm00001d003380	0	8.27021		Zm00001d003801	Zm00001d003802	0	0
Zm00001d000799	Zm00001d003382	0	3.73834		Zm00001d003801	Zm00001d003803	0	0
Zm00001d000800	Zm00001d003383	0.00733108	0		Zm00001d003822	Zm00001d003823	54.4912	20.6369
Zm00001d000800	Zm00001d003392	0.00733108	0.314029		Zm00001d003830	Zm00001d003833	150.369	442.915
Zm00001d000801	Zm00001d003397	0	0		Zm00001d003833	Zm00001d003836	442.915	6.14007
Zm00001d003394	Zm00001d003397	30.5557	0		Zm00001d003840	Zm00001d003846	114.621	25.2091
Zm00001d003396	Zm00001d003397	0	0		Zm00001d003841	Zm00001d003846	3.5779	25.2091
Zm00001d003396	Zm00001d003397	0	0		Zm00001d000829	Zm00001d003850	0.230156	192.387
Zm00001d000802	Zm00001d003399	0	7.27817		Zm00001d000830	Zm00001d003850	0	192.387
Zm00001d003398	Zm00001d003399	41.7778	7.27817		Zm00001d000831	Zm00001d003850	0	192.387
Zm00001d000803	Zm00001d003400	0	10.2686		Zm00001d000831	Zm00001d003851	0	10.1302
Zm00001d000804	Zm00001d003401	3.63263	209.693		Zm00001d000832	Zm00001d003851	0	10.1302
Zm00001d003398	Zm00001d003401	41.7778	209.693		Zm00001d003850	Zm00001d003851	192.387	10.1302
Zm00001d003400	Zm00001d003401	10.2686	209.693		Zm00001d000829	Zm00001d003852	0.230156	32.8186
Zm00001d000804	Zm00001d003405	3.63263	0.255648		Zm00001d000830	Zm00001d003852	0	32.8186
Zm00001d003404	Zm00001d003406	50.8654	1.93616		Zm00001d000831	Zm00001d003852	0	32.8186
Zm00001d003409	Zm00001d003412	0	1.33563		Zm00001d000832	Zm00001d003852	0	32.8186
Zm00001d003409	Zm00001d003412	0	1.33563		Zm00001d003850	Zm00001d003852	192.387	32.8186
Zm00001d003409	Zm00001d003412	0	1.33563		Zm00001d003852	Zm00001d003857	32.8186	59.4612
Zm00001d003408	Zm00001d003413	0	0		Zm00001d000834	Zm00001d003866	2.84088	714.354
Zm00001d003410	Zm00001d003413	0	0		Zm00001d003866	Zm00001d003867	714.354	101.116
Zm00001d003412	Zm00001d003415	1.33563	6.75294		Zm00001d000835	Zm00001d003878	0	36.8542
Zm00001d003417	Zm00001d003420	0	0		Zm00001d003888	Zm00001d003889	3.73723	17.0549
Zm00001d003418	Zm00001d003422	0	24.9261		Zm00001d003888	Zm00001d003890	3.73723	4.77281
Zm00001d003422	Zm00001d003426	24.9261	38.5249		Zm00001d003889	Zm00001d003894	17.0549	20.8628
Zm00001d003422	Zm00001d003426	24.9261	38.5249		Zm00001d003890	Zm00001d003894	4.77281	20.8628
Zm00001d003423	Zm00001d003427	0.80237	2.17632		Zm00001d003894	Zm00001d003896	20.8628	187.452
Zm00001d003425	Zm00001d003429	0	3955.95		Zm00001d003896	Zm00001d003897	187.452	9.04589
Zm00001d003427	Zm00001d003429	2.17632	3955.95		Zm00001d003903	Zm00001d003904	0.48855	27.1618
Zm00001d003428	Zm00001d003430	8.73505	16.3411		Zm00001d003905	Zm00001d003911	6.64711	29.6204
Zm00001d003425	Zm00001d003432	0	26.6198		Zm00001d003923	Zm00001d003924	13.1074	4.33139
Zm00001d003431	Zm00001d003432	0.305654	26.6198		Zm00001d003930	Zm00001d003931	38.4755	82.443
Zm00001d003436	Zm00001d003439	0	0		Zm00001d003939	Zm00001d003941	24.0606	31.7531
Zm00001d003438	Zm00001d003439	30.2983	0		Zm00001d003939	Zm00001d003945	24.0606	167.387
Zm00001d003434	Zm00001d003440	45.1199	0		Zm00001d003957	Zm00001d003958	16.8002	3.2275
Zm00001d003438	Zm00001d003440	30.2983	0		Zm00001d003958	Zm00001d003961	3.2275	50.4519
Zm00001d003436	Zm00001d003442	0	0		Zm00001d003958	Zm00001d003962	3.2275	907.002
Zm00001d003443	Zm00001d003446	0	75.171		Zm00001d000849	Zm00001d003983	1.4689	3.03758
Zm00001d003445	Zm00001d003448	1.61353	8.09601		Zm00001d003981	Zm00001d003983	291.143	3.03758
Zm00001d003445	Zm00001d003448	1.61353	8.09601		Zm00001d003982	Zm00001d003983	0	3.03758
Zm00001d003446	Zm00001d003448	75.171	8.09601		Zm00001d004020	Zm00001d004022	0.0109475	24.2136
Zm00001d003446	Zm00001d003448	75.171	8.09601		Zm00001d004021	Zm00001d004022	23.8915	24.2136
Zm00001d003446	Zm00001d003448	75.171	8.09601		Zm00001d004022	Zm00001d004023	24.2136	22.3984
Zm00001d003451	Zm00001d003452	0.343565	0		Zm00001d004078	Zm00001d004079	4.28411	14.4613
Zm00001d003459	Zm00001d003462	156.86	20.1604		Zm00001d004136	Zm00001d004139	5.20037	8.25461
Zm00001d003460	Zm00001d003462	7.29647	20.1604		Zm00001d004139	Zm00001d004140	8.25461	3.54303
Zm00001d003460	Zm00001d003462	7.29647	20.1604		Zm00001d004139	Zm00001d004141	8.25461	0
Zm00001d003459	Zm00001d003463	156.86	4.07597		Zm00001d004140	Zm00001d004141	3.54303	0
ENSRNA049441770	Zm00001d003464	0	8.16875		Zm00001d004172	Zm00001d004173	13.4318	0
ENSRNA049476538	Zm00001d003464	0	8.16875		Zm00001d000863	Zm00001d004215	0	3.94165
Zm00001d003463	Zm00001d003464	4.07597	8.16875		ENSRNA049442545	Zm00001d004282	0	0.665887
Zm00001d003459	Zm00001d003468	156.86	77.8498		Zm00001d004298	Zm00001d004300	2.76761	12.052
Zm00001d003468	Zm00001d003471	77.8498	3.27484		Zm00001d004354	Zm00001d004357	78.4655	2.63233
Zm00001d003470	Zm00001d003473	163.111	0.387315		Zm00001d000890	Zm00001d004412	0	0
Zm00001d003471	Zm00001d003473	3.27484	0.387315		Zm00001d000890	Zm00001d004413	0	68.0664
Zm00001d003473	Zm00001d003476	0.387315	5.83929		Zm00001d000894	Zm00001d004437	0.67202	39.4676
Zm00001d003475	Zm00001d003476	0	5.83929		Zm00001d004435	Zm00001d004437	3.24428	39.4676
ENSRNA049441770	Zm00001d003477	0	62.5491		Zm00001d004438	Zm00001d004439	2.20608	11.0914
Zm00001d003475	Zm00001d003485	0	29.6759		Zm00001d004439	Zm00001d004443	11.0914	131.5
Zm00001d003485	Zm00001d003489	29.6759	0		Zm00001d004442	Zm00001d004443	5.87055	131.5
Zm00001d003495	Zm00001d003496	19.4554	0.148173		Zm00001d004451	Zm00001d004452	19.5189	4.22293
Zm00001d003497	Zm00001d003501	16.6593	0.445228		Zm00001d004457	Zm00001d004458	0.747938	0.717038
Zm00001d003499	Zm00001d003501	3.36747	0.445228		Zm00001d004460	Zm00001d004463	1.0031	25.8185
Zm00001d003501	Zm00001d003502	0.445228	30.0127		Zm00001d000899	Zm00001d004472	0	89.3818
Zm00001d003501	Zm00001d003502	0.445228	30.0127		Zm00001d004469	Zm00001d004472	1.6262	89.3818
Zm00001d003494	Zm00001d003504	14.9189	27.7735		Zm00001d000899	Zm00001d004473	0	75.7029
Zm00001d003496	Zm00001d003504	0.148173	27.7735		Zm00001d004472	Zm00001d004473	89.3818	75.7029
Zm00001d003502	Zm00001d003508	30.0127	2.77741		Zm00001d004472	Zm00001d004477	89.3818	8.55513
Zm00001d003504	Zm00001d003508	27.7735	2.77741		Zm00001d004473	Zm00001d004477	75.7029	8.55513
Zm00001d003502	Zm00001d003509	30.0127	8.58968		Zm00001d000899	Zm00001d004478	0	74.5455
Zm00001d003508	Zm00001d003509	2.77741	8.58968		Zm00001d000900	Zm00001d004478	0	74.5455
Zm00001d002757	Zm00001d003510	1.84317	0.99879		Zm00001d004477	Zm00001d004478	8.55513	74.5455
Zm00001d003509	Zm00001d003514	8.58968	0		Zm00001d004478	Zm00001d004481	74.5455	0.570579
Zm00001d003509	Zm00001d003514	8.58968	0		Zm00001d000901	Zm00001d004482	0.290278	54.7671
Zm00001d003511	Zm00001d003515	4.85193	0.487336		Zm00001d004481	Zm00001d004482	0.570579	54.7671
Zm00001d003512	Zm00001d003515	28.556	0.487336		Zm00001d000901	Zm00001d004483	0.290278	1.65496
Zm00001d003519	Zm00001d003520	0	0.116289		Zm00001d004481	Zm00001d004483	0.570579	1.65496
Zm00001d003519	Zm00001d003520	0	0.116289		Zm00001d004498	Zm00001d004513	10.7622	14.4979
Zm00001d003520	Zm00001d003521	0.116289	0		Zm00001d004541	Zm00001d004543	1.5804	58.2619
Zm00001d003511	Zm00001d003523	4.85193	0		Zm00001d004541	Zm00001d004544	1.5804	0
Zm00001d003522	Zm00001d003524	23.5943	9.72933		Zm00001d004541	Zm00001d004545	1.5804	6.41547
Zm00001d003521	Zm00001d003528	0	0		Zm00001d004543	Zm00001d004545	58.2619	6.41547
Zm00001d003525	Zm00001d003530	3.56718	6.85474		Zm00001d004544	Zm00001d004545	0	6.41547
Zm00001d003533	Zm00001d003535	62.566	0		Zm00001d004541	Zm00001d004546	1.5804	3.58136
Zm00001d003543	Zm00001d003546	0.132255	6.11378		Zm00001d004543	Zm00001d004546	58.2619	3.58136
Zm00001d003544	Zm00001d003547	0.139723	0		Zm00001d004544	Zm00001d004546	0	3.58136
Zm00001d003545	Zm00001d003549	0	6.33844		Zm00001d004545	Zm00001d004546	6.41547	3.58136
Zm00001d003545	Zm00001d003549	0	6.33844		Zm00001d004552	Zm00001d004553	20.4089	40.0253
Zm00001d003545	Zm00001d003549	0	6.33844		Zm00001d004553	Zm00001d004554	40.0253	1.602
Zm00001d003550	Zm00001d003552	0	1.13167		Zm00001d004559	Zm00001d004561	9.19489	2.8294
Zm00001d003550	Zm00001d003552	0	1.13167		Zm00001d004561	Zm00001d004562	2.8294	0
Zm00001d003551	Zm00001d003552	0	1.13167		Zm00001d004562	Zm00001d004564	0	75.8553
Zm00001d000809	Zm00001d003553	0	0.171895		Zm00001d004676	Zm00001d004677	42.7822	15.6887
Zm00001d003550	Zm00001d003553	0	0.171895		Zm00001d004702	Zm00001d004705	21.3797	84.9889
Zm00001d003552	Zm00001d003555	1.13167	0.52674		Zm00001d004702	Zm00001d004706	21.3797	58.9457
Zm00001d003555	Zm00001d003556	0.52674	3.82035		Zm00001d004705	Zm00001d004706	84.9889	58.9457
Zm00001d003544	Zm00001d003559	0.139723	132.663		Zm00001d004716	Zm00001d004717	5.31784	0
Zm00001d003556	Zm00001d003559	3.82035	132.663		Zm00001d004737	Zm00001d004739	1.94536	16.1212
Zm00001d000810	Zm00001d003566	0	2.11007		Zm00001d004762	Zm00001d004768	57.6397	112.377
Zm00001d000810	Zm00001d003567	0	1.95951		Zm00001d004847	Zm00001d004848	0.782193	21.7522
Zm00001d003559	Zm00001d003567	132.663	1.95951		Zm00001d004855	Zm00001d004856	7.59814	2.02402
Zm00001d003566	Zm00001d003567	2.11007	1.95951		Zm00001d004856	Zm00001d004857	2.02402	14.1624
Zm00001d000811	Zm00001d003578	0	0		Zm00001d004856	Zm00001d004861	2.02402	3.76194
Zm00001d003577	Zm00001d003578	0	0		Zm00001d004861	Zm00001d004862	3.76194	0.394531
Zm00001d003577	Zm00001d003579	0	0		Zm00001d004864	Zm00001d004868	0	1.14297
Zm00001d003583	Zm00001d003584	0	74.6494		Zm00001d004865	Zm00001d004868	2.66592	1.14297
Zm00001d003592	Zm00001d003593	0	25.2877		Zm00001d004866	Zm00001d004868	0.0821622	1.14297
Zm00001d003592	Zm00001d003593	0	25.2877		Zm00001d004896	Zm00001d004897	13.6479	0.202315
Zm00001d003599	Zm00001d003600	0	0		Zm00001d000939	Zm00001d004898	0	9.52367
Zm00001d003601	Zm00001d003602	31.1534	18.5611		Zm00001d000940	Zm00001d004898	0	9.52367
Zm00001d000812	Zm00001d003605	0	0		Zm00001d004896	Zm00001d004898	13.6479	9.52367
Zm00001d000812	Zm00001d003605	0	0		Zm00001d004898	Zm00001d004903	9.52367	23.2056
Zm00001d003598	Zm00001d003605	11.5502	0		Zm00001d004909	Zm00001d004913	0	4.21309
Zm00001d003604	Zm00001d003605	0	0		Zm00001d004916	Zm00001d004917	0.610454	15.8049
ENSRNA049460564	Zm00001d003607	0	3.12261		Zm00001d004916	Zm00001d004918	0.610454	12.901
ENSRNA049460546	Zm00001d003613	0	25.4728		Zm00001d004916	Zm00001d004919	0.610454	15.1006
Zm00001d003610	Zm00001d003613	0	25.4728		Zm00001d004934	Zm00001d004936	7.24235	131.932
Zm00001d003612	Zm00001d003614	26.3832	2.36801		Zm00001d004956	Zm00001d004957	7.36924	18.8236
Zm00001d003613	Zm00001d003614	25.4728	2.36801		Zm00001d004977	Zm00001d004979	18.5121	2.8679
Zm00001d003620	Zm00001d003624	0.0234387	3.03496		Zm00001d004978	Zm00001d004979	5.29931	2.8679
Zm00001d003621	Zm00001d003624	4.95821	3.03496		Zm00001d004982	Zm00001d004983	3.15664	0.944946
ENSRNA049441819	Zm00001d003625	0	0		Zm00001d004986	Zm00001d004992	12.2875	7.58053
Zm00001d003622	Zm00001d003627	0	0		Zm00001d004997	Zm00001d004999	0.249391	18.9295
ENSRNA049441829	Zm00001d003632	0	155.93		Zm00001d004999	Zm00001d005001	18.9295	3.1363
Zm00001d003630	Zm00001d003632	30.3781	155.93		Zm00001d005002	Zm00001d005003	1.62699	2.30135
Zm00001d003636	Zm00001d003637	0	0		Zm00001d005002	Zm00001d005004	1.62699	7.24486
Zm00001d003636	Zm00001d003638	0	0		Zm00001d005003	Zm00001d005004	2.30135	7.24486
Zm00001d003637	Zm00001d003640	0	8.84439		Zm00001d005002	Zm00001d005005	1.62699	0
Zm00001d003639	Zm00001d003640	0	8.84439		Zm00001d005004	Zm00001d005006	7.24486	8.97336
Zm00001d003641	Zm00001d003644	0	0.772678		Zm00001d005005	Zm00001d005006	0	8.97336
Zm00001d003648	Zm00001d003649	0.304364	2.09572		Zm00001d005007	Zm00001d005008	6.6016	1.34552
Zm00001d003651	Zm00001d003652	2.27863	16.8816		Zm00001d005008	Zm00001d005010	1.34552	1.15735
Zm00001d003667	Zm00001d003668	0.541422	9.61251		ENSRNA049443819	Zm00001d005011	0	1.80463
Zm00001d003667	Zm00001d003669	0.541422	19.4453		ENSRNA049443819	Zm00001d005012	0	1.20684
Zm00001d000813	Zm00001d003670	0	0.52699		Zm00001d005011	Zm00001d005015	1.80463	0.674734
Zm00001d003671	Zm00001d003672	60.5268	79.3954		Zm00001d005012	Zm00001d005015	1.20684	0.674734
Zm00001d000814	Zm00001d003689	0	0		Zm00001d005018	Zm00001d005019	123.506	35.4205
Zm00001d000816	Zm00001d003689	0	0		Zm00001d005019	Zm00001d005023	35.4205	254.372
Zm00001d000817	Zm00001d003689	0	0		Zm00001d005023	Zm00001d005026	254.372	25.7879
Zm00001d000818	Zm00001d003691	0	0		Zm00001d005023	Zm00001d005027	254.372	37.8299
Zm00001d000817	Zm00001d003693	0	0		Zm00001d005026	Zm00001d005028	25.7879	1.26612
Zm00001d000817	Zm00001d003693	0	0		Zm00001d005027	Zm00001d005028	37.8299	1.26612
Zm00001d000822	Zm00001d003705	0	0		Zm00001d005036	Zm00001d005037	27.4853	45.8349
Zm00001d000821	Zm00001d003706	0	0		Zm00001d005036	Zm00001d005039	27.4853	282.67
Zm00001d003706	Zm00001d003707	0	0.32197		Zm00001d005037	Zm00001d005039	45.8349	282.67
Zm00001d003714	Zm00001d003715	0.204617	98.2028		Zm00001d005047	Zm00001d005052	18.6566	1.89309
Zm00001d000823	Zm00001d003718	0	1.01473		Zm00001d005050	Zm00001d005052	0	1.89309
Zm00001d003717	Zm00001d003718	0	1.01473		Zm00001d005051	Zm00001d005052	186.59	1.89309
Zm00001d003717	Zm00001d003718	0	1.01473		Zm00001d005050	Zm00001d005053	0	0.699866
Zm00001d003717	Zm00001d003723	0	0		Zm00001d005051	Zm00001d005053	186.59	0.699866
Zm00001d003722	Zm00001d003723	0	0		Zm00001d005062	Zm00001d005063	14.8751	0.659171
Zm00001d003712	Zm00001d003727	2265.62	0		Zm00001d005062	Zm00001d005065	14.8751	8.68686
Zm00001d003729	Zm00001d003730	35.6254	0.730789		ENSRNA049442036	Zm00001d005080	0	13.6563
Zm00001d000825	Zm00001d003735	0	0		ENSRNA049442036	Zm00001d005081	0	3.77224
Zm00001d003736	Zm00001d003741	0	0		ENSRNA049442047	Zm00001d005085	0	28.8181
Zm00001d003735	Zm00001d003742	0	4.91494		Zm00001d005080	Zm00001d005085	13.6563	28.8181
Zm00001d003740	Zm00001d003742	0	4.91494		Zm00001d005081	Zm00001d005085	3.77224	28.8181
Zm00001d003736	Zm00001d003743	0	33.2157		Zm00001d005080	Zm00001d005087	13.6563	0.17153
Zm00001d003739	Zm00001d003743	0	33.2157		Zm00001d005081	Zm00001d005087	3.77224	0.17153
Zm00001d003742	Zm00001d003744	4.91494	0		Zm00001d005085	Zm00001d005087	28.8181	0.17153
Zm00001d003745	Zm00001d003746	0	0		ENSRNA049442036	Zm00001d005089	0	6.97424
Zm00001d003745	Zm00001d003747	0	0		Zm00001d005085	Zm00001d005089	28.8181	6.97424
Zm00001d003749	Zm00001d003750	0	2.21138		Zm00001d005092	Zm00001d005094	17.9312	44.501
Zm00001d003739	Zm00001d003751	0	668.838		Zm00001d005094	Zm00001d005099	44.501	6.90035
Zm00001d003750	Zm00001d003751	2.21138	668.838		Zm00001d005094	Zm00001d005100	44.501	6.76758
ENSRNA049460512	Zm00001d003753	0	0		Zm00001d005099	Zm00001d005100	6.90035	6.76758
ENSRNA049460512	Zm00001d003755	0	0		Zm00001d005107	Zm00001d005108	11.7332	11.473
Zm00001d003754	Zm00001d003755	0.322308	0		Zm00001d005108	Zm00001d005109	11.473	26.0925
Zm00001d003755	Zm00001d003757	0	153.432		Zm00001d005108	Zm00001d005110	11.473	9.94216
Zm00001d003755	Zm00001d003758	0	0		Zm00001d005109	Zm00001d005110	26.0925	9.94216
Zm00001d003756	Zm00001d003758	152.535	0		Zm00001d005137	Zm00001d005141	2.68115	0
Zm00001d003756	Zm00001d003758	152.535	0		Zm00001d005157	Zm00001d005160	16.2692	4.1592
Zm00001d003756	Zm00001d003759	152.535	0		Zm00001d005159	Zm00001d005160	39.4558	4.1592
Zm00001d000826	Zm00001d003761	0	0.706134		Zm00001d005157	Zm00001d005161	16.2692	36.2975
Zm00001d003754	Zm00001d003761	0.322308	0.706134		Zm00001d005159	Zm00001d005161	39.4558	36.2975
Zm00001d003767	Zm00001d003769	4787.99	0		Zm00001d005160	Zm00001d005164	4.1592	5.39708
Zm00001d003767	Zm00001d003770	4787.99	0		Zm00001d005161	Zm00001d005164	36.2975	5.39708
Zm00001d003768	Zm00001d003772	0	0		Zm00001d005169	Zm00001d005170	3.96537	12.286
Zm00001d003776	Zm00001d003778	0	1.79511		Zm00001d005172	Zm00001d005173	0	2.81528
Zm00001d003781	Zm00001d003783	46.2117	0		Zm00001d005177	Zm00001d005178	53.603	4.77437
Zm00001d003781	Zm00001d003783	46.2117	0		Zm00001d005182	Zm00001d005188	8.87541	9.52527
Zm00001d003782	Zm00001d003783	0	0		Zm00001d005189	Zm00001d005190	0.496275	18.9713
Zm00001d003782	Zm00001d003784	0	0.613572		Zm00001d005188	Zm00001d005193	9.52527	77.1517
Zm00001d003783	Zm00001d003784	0	0.613572		Zm00001d005190	Zm00001d005193	18.9713	77.1517
Zm00001d003783	Zm00001d003785	0	0.130724		Zm00001d005191	Zm00001d005193	0	77.1517
Zm00001d003785	Zm00001d003790	0.130724	0		Zm00001d005188	Zm00001d005194	9.52527	0
Zm00001d003786	Zm00001d003790	0.688522	0		Zm00001d005190	Zm00001d005194	18.9713	0
Zm00001d003791	Zm00001d003792	0.599219	0		Zm00001d005191	Zm00001d005194	0	0
Zm00001d003799	Zm00001d003800	0	213.872		Zm00001d005193	Zm00001d005195	77.1517	5.85913
Zm00001d003799	Zm00001d003804	0	0		Zm00001d005194	Zm00001d005195	0	5.85913
Zm00001d003806	Zm00001d003807	0	4.9456		Zm00001d005200	Zm00001d005203	48.8865	86.5235
Zm00001d003809	Zm00001d003812	0.326427	6.34763		Zm00001d005228	Zm00001d005229	11.6485	3.40127
Zm00001d003813	Zm00001d003814	3.61116	0		Zm00001d000961	Zm00001d005231	0	194.586
Zm00001d003814	Zm00001d003817	0	96.0411		Zm00001d005230	Zm00001d005231	0	194.586
Zm00001d003817	Zm00001d003819	96.0411	0		Zm00001d005240	Zm00001d005241	3.29883	5.71036
Zm00001d003818	Zm00001d003820	0	0		Zm00001d005240	Zm00001d005242	3.29883	0
Zm00001d003819	Zm00001d003820	0	0		Zm00001d005240	Zm00001d005243	3.29883	0
Zm00001d003824	Zm00001d003825	0	0		Zm00001d005241	Zm00001d005244	5.71036	9.98212
Zm00001d001876	Zm00001d003828	0	0		Zm00001d005253	Zm00001d005256	19.1457	20.7842
Zm00001d003825	Zm00001d003828	0	0		Zm00001d005271	Zm00001d005275	11.7723	6.00506
Zm00001d003826	Zm00001d003829	0	3.16428		Zm00001d005281	Zm00001d005282	14.3353	0
Zm00001d003826	Zm00001d003829	0	3.16428		Zm00001d000966	Zm00001d005300	0	41.4092
Zm00001d003835	Zm00001d003836	1.64505	6.14007		Zm00001d005302	Zm00001d005303	15.2921	12.6708
Zm00001d003841	Zm00001d003846	3.5779	25.2091		Zm00001d005303	Zm00001d005308	12.6708	1.07567
Zm00001d003839	Zm00001d003847	26.5102	4.92771		Zm00001d005306	Zm00001d005308	5.83879	1.07567
Zm00001d000831	Zm00001d003850	0	192.387		Zm00001d005308	Zm00001d005312	1.07567	24.7627
Zm00001d000832	Zm00001d003851	0	10.1302		Zm00001d005312	Zm00001d005313	24.7627	0.719453
Zm00001d003852	Zm00001d003856	32.8186	0.406417		Zm00001d005313	Zm00001d005315	0.719453	194.771
Zm00001d003860	Zm00001d003861	0	16.1522		Zm00001d005315	Zm00001d005317	194.771	15.1165
Zm00001d000834	Zm00001d003869	2.84088	0		Zm00001d000970	Zm00001d005324	0.300121	6.25478
ENSRNA049471122	Zm00001d003871	0	0.34308		Zm00001d005323	Zm00001d005324	5.34586	6.25478
Zm00001d000836	Zm00001d003877	0	4.24035		Zm00001d000970	Zm00001d005328	0.300121	21.1883
Zm00001d000835	Zm00001d003878	0	36.8542		Zm00001d005323	Zm00001d005328	5.34586	21.1883
Zm00001d003878	Zm00001d003879	36.8542	81.4187		Zm00001d005324	Zm00001d005328	6.25478	21.1883
Zm00001d003878	Zm00001d003879	36.8542	81.4187		Zm00001d005325	Zm00001d005328	30.2045	21.1883
Zm00001d000837	Zm00001d003890	0	4.77281		Zm00001d005327	Zm00001d005328	0	21.1883
Zm00001d003895	Zm00001d003896	70.3479	187.452		Zm00001d005328	Zm00001d005329	21.1883	91.7973
Zm00001d000838	Zm00001d003911	2017.58	29.6204		Zm00001d005328	Zm00001d005330	21.1883	0
Zm00001d003907	Zm00001d003912	0	0		Zm00001d000970	Zm00001d005334	0.300121	37.0653
Zm00001d003913	Zm00001d003914	29.9622	0		Zm00001d000970	Zm00001d005336	0.300121	0
Zm00001d003923	Zm00001d003924	13.1074	4.33139		Zm00001d005343	Zm00001d005344	41.0855	120.174
Zm00001d000841	Zm00001d003928	0.0112974	20.2042		Zm00001d005344	Zm00001d005346	120.174	46.5861
Zm00001d000844	Zm00001d003947	0	13.269		Zm00001d005343	Zm00001d005347	41.0855	105.015
Zm00001d003948	Zm00001d003949	6.6077	6.48148		Zm00001d005346	Zm00001d005347	46.5861	105.015
[truncated: 25,884 more rows]

## Sheet: Figure 3f
Gene ID	Gene Degree	FPKM		Gene-a	Gene-b	Gene-a Degree	Gene-b Degree
[truncated: 27,826 more rows]

[truncated: 10 more sheets: Figure 3g, Figure 4b, Figure 4c, Figure 5b, Figure 5d, Supplementary Figure 2a, Supplementary Figure 2b, Supplementary Figure 2c, Supplementary Figure 2d, Supplementary Figure 8a and 8b]
